# Supplementary material for: The proteomic landscape of stool-derived extracellular vesicles in patients with pre-cancerous lesions and colorectal cancer
Source: Commun Biol. 2025 Feb 13;8:228. doi: 10.1038/s42003-025-07652-5 (PMC11825688; doi:10.1038/s42003-025-07652-5)
Supplement: Supplementary file 3 — Supplemental Data [file 42003_2025_7652_MOESM3_ESM.xlsx]

## Sheet: Figure 1
Figure 1C-Total recovery rates for each patient/concentration method								Figure 1E- % vesicular RNA for each patient/concentration method										Figure 1C-Stool particle size measured by MRPS
	10kDa	30kDa	50kDa	100kDa	SV				10kDa	30kDa	50kDa	100kDa	SV						75-85 nm	95-105 nm	115-125 nm	135-145 nm	155-165 nm	175-185 nm	195-205 nm	>205 nm
Sample 2	26.22	22.7	20.08	23.2	15.27			Sample 1	28.91	29.72	30.72	43.66	22.13					10kDa	69.4596	14.7734	5.89692	3.32357	2.20867	1.23159	1.00688	2.09945
Sample 4	51.12	44.69	49.85	24.44	34.52			Sample 2	9.33	12.28	11.76	17.09	17.28					30kDa	63.931	18.0246	7.69801	3.28575	2.38189	1.43686	0.721316	2.52058
Sample 5	26.33	30.6	37.21	32.18	65.22			Sample 3	8.66	8.24	13.49	14.5	9.64					50kDa	60.7803	19.797	7.64096	3.60863	2.52011	1.6236	1.15346	2.87589
								Sample 4	30.56	27.88	18.84	17.92	15.14					100kDa	62.5166	18.4492	7.48513	4.15353	2.19216	1.29031	1.04137	2.87163
Average	34.5567	32.6633	35.7133	26.6067	38.3367													SV	65.2775	16.2036	7.40737	4.12267	2.10201	1.01121	1.15555	2.72012
								average	19.365	19.53	18.7025	23.2925	16.0475
Figure 1F-Protein yield for each concentration method								Figure 1G- protein contamination (particle number/ug protein) for each concentration method
	Speed Vac	10kDa	30 kDa	50 kDa	100 kDa				10kDa	30kDa	50kDa	100kDa	SV
Sample 1	56.662	39.862	32.4576	24.7767	23.0584			Sample 1	2168564882	2663269414	3488896154	3748886884	1525596226
Sample 2	41	17.499	23.8935	16.9138	12.753			Sample 2	5334377205	3906752883	5518925375	7319532659	2276731707
Sample 3	57.154	33.6297	30.395	23.2864	14.6286			Sample 3	3531778953	3907638318	5100516467	8119209403	2078116434
Sample 4	66.234	57.672	30.369	24.8085	18.19			Sample 4	1255057336	2383406324	2917615602	3979201026	1092817385
average	55.2625	37.1657	29.2788	22.4463	17.1575			average	3072444594	3.21527e+09	4.25649e+09	5791707493	1743315438

## Sheet: Figure 2
Figure 2A-iBAQ protein abundance									Figure 2B-number of proteins detected										Figure 2C/2D- protein abundance (iBAQ) and % of proteome for each protein detected in larger cohort oriented by rank						Figure 2E- Detection range for human proteins						Figure 2I: Biofluid protein coverage
10kDa	30kDa	50kDa	100kDa	SV	SF	Crude SS	Larger Cohort			10kDa	30kDa	50kDa	100kDa	SV	SF	Crude SS	Larger Cohort		Protein	Rank	Protein abundance (iBAQ)	% of proteome			100%	75%-100%	50%-75%	25%-50%	1%-25%		Biofluid	Immunoglobulins	Apolipoproteins	Hydrolases	Protease inhibitors	Uromodulin	Secretome	Albumin	Others
35200000000	21800000000	46700000000	27000000000	4730000000	49100000000	52800000000	7450000000		Sample 3	149	132	154	136	79	110	208	73		CELA3A	1	184000000000	24.39			16	33	27	51	225		Plasma (N=30 SEC+UTC)	4.36	17.88	7.2	9.85	0	44.2	16.5	0.01
28300000000	14800000000	16200000000	13500000000	2680000000	25400000000		16500000000		Sample 4	78	75	75	74	39	106		119		IGKC	2	131000000000	17.45									Urine (N=12 SEC+UTC)	14.02	3.4	12.25	8.04	15.77	32.3	0	14.22
							14700000000										138		CTRC	3	63100000000	8.38									Stool (N=63, SEC+UF)	41.82	0	40.64	1.95	0	9.38	0	6.21
							8000000000										96		NA;IGHV7-4-1	4	45300000000	6.01
							4050000000										84		ZG16	5	35600000000	4.72
							13900000000										95		IGHA1	6	33000000000	4.38
							7990000000										55		JCHAIN	7	29400000000	3.91
							1790000000										43		DEFA3;DEFA1	8	26700000000	3.54
							2380000000										38		PLA2G1B	9	19000000000	2.53
							9780000000										79		IGLC2;IGLC3;IGLC6	10	15600000000	2.07
							15100000000										116		NA;IGLL5;IGLC1	11	15200000000	2.01
							22000000000										118		PRSS2	12	9400000000	1.25
							15400000000										99		ALPI	13	9310000000	1.24
							28300000000										158		IGKV3-20	14	8020000000	1.06
							11200000000										86		S100A8	15	6980000000	0.93
							1520000000										65		S100A9	16	6380000000	0.85
							20700000000										95		SERPINA1;SERPINA2	17	6070000000	0.81
							11800000000										88		CEACAM5;CEACAM3	18	4980000000	0.66
							17800000000										99		PIGR	19	4530000000	0.6
							8220000000										83		NA	20	4080000000	0.54
							9210000000										109		CELA2A;CELA2B	21	2950000000	0.39
							12400000000										92		CPA1	22	2130000000	0.28
							2600000000										34		CTRB2;CTRB1	23	2100000000	0.28
							5860000000										67		LTF	24	1940000000	0.26
							14000000000										94		IGHM	25	1850000000	0.25
							2750000000										84		CUZD1	26	1790000000	0.24
							8860000000										72		MUC2	27	1580000000	0.21
							24200000000										109		DPEP1	28	1530000000	0.2
							24000000000										119		PRB3	29	1520000000	0.2
							12400000000										168		AMY1A;AMY1C;AMY1B	30	1440000000	0.19
							20600000000										96		SERPINA3	31	1430000000	0.19
							5880000000										69		FTH1	32	1330000000	0.18
							3220000000										59		PRH1	33	1140000000	0.15
							6630000000										90		CA4	34	1110000000	0.15
							33400000000										125		CLCA1	35	1070000000	0.14
							5900000000										84		CELA3B	36	905000000	0.12
							21500000000										112		FCGBP	37	809000000	0.11
							7780000000										61		ASAH2;ASAH2B	38	669000000	0.09
							15400000000										91		SERPINC1	39	503000000	0.07
							12400000000										94		AMY2A	40	422000000	0.06
							11300000000										81		MGAM	41	420000000	0.06
							13300000000										84		IGKV3D-20	42	320000000	0.04
							17300000000										71		CEACAM1	43	285000000	0.04
							22100000000										102		IGHA2	44	67500000	0.01
							13300000000										90		AMY2B	45	36800000	0
							7660000000										63		IGLC7	46	29800000	0
							5620000000										78		NA	47	20400000	0
							6130000000										41		ALPP;ALPG	48	14500000	0
							14900000000										98		KRT6B	49	7810000	0
							15300000000										147
							7030000000										92
							13100000000										86
							6810000000										53
							1150000000										34
							11900000000										97
							14200000000										93
							7230000000										80
							10200000000										82
							12300000000										82
							7150000000										72
							19400000000										99
							7320000000										76
							10400000000										65

## Sheet: Figure 3
Figure 3A- Number of hydrolases detected									Figure 3B. Hydrolases detection range							Figure 3C. GI Hydrolase percent abundance								Figure 3F-GP2 concentration				Figure 3G-% GP2 positive EVs
	10kDa	30kDa	50kDa	100kDa	SF	Crude SS	Larger Cohort		100%	75%-100%	50%-75%	25%-50%	1%-25%			10kDa	30kDa	50kDa	100kDa	SF	Crude SS	Larger Cohort		Stool	Pancreatic Juice			Stool	Pancreatic Juice
Sample 3	44	44	46	42	49	61	33		4	17	7	14	50		sample 3	59.88	55.82	60.38	57.63	33.37	37.77	63.39		6.18667e+07	2.10222e+07			1.25256	3.20114
Sample 4	30	24	26	26	48		39								sample 4	78.72	80.26	78.41	83.25	52.32		39.59		6.52444e+07	2.31556e+07			0.0313324	4.39273
							27															32.6		2.77333e+07	1.45778e+07			0.0695494	9.00851
							28															59.14		623466667	104088889			0.89049	3.24444
							28															56.29		173688889	30500000			0.406349	20.1217
							16															26.78		358222222	1.25556e+07			7.5989	1.17442
							18															58.77		6.32889e+07				0.0485426
							12															70.58		305066667				0.318879
							21															30.85		9.88444e+07				1.02976
							38															46.53		4.19556e+07				0.566586
							25															57.4		1210844444				6.39999
							33															12.56		276266667				0.648836
							37															41.1		208711111				0.289412
							28															15.96		133600000				0.338843
							16															51.01		1113955556				0.556494
							29															60.02		272355556				1.34512
							27															46.5		4.65778e+07				0.105842
							29															30.38		403377778				1.75401
							30															21.13		834488889				0.85659
							21															43.43		188444444				0.726251
							28															31.66		1110222222				2.4485
							12															46.97		5171377778				3.28658
							19															37.05		8.37333e+07				1.78965
							24															50.94		7.62667e+07				0.864118
							19															34.53		1640000000				2.32417
							21															49.16		3.31733e+08				2.96987
							31															43.64		6.00711e+08				6.39938
							31															21.28		5.16622e+08				0.434191
							37															31.8		2.22044e+08				1.01502
							28															65.71		4.30578e+08				3.0673
							20															45.78		4784355556				8.98561
							19															54.54		243200000				1.31824
							29															42.83		6.05156e+08				0.998223
							41															78.19		305600000				0.208343
							28															32.47		6.44089e+08				2.64352
							36															47.89		1.85422e+08				0.945723
							22															29.02		8.59556e+08				4.41552
							26															68.23		1236444444				5.21501
							31															55.1		10512355556				1.45103
							27															56.36		2690311111				12.9133
							25															31.38		3718044444				3.61317
							17															48.65		1.31911e+08				2.09821
							25															19.21		3.90222e+08				1.12504
							35															16.34		6.08178e+08				13.5905
							20															74.42		31896177778				0.520536
							28															50.41		273600000				1.31469
							11															35.21		248533333				0.331024
							34															18.81		370666667				1.47207
							28															30.92		1089000000				1.52195
							26															54.88		2.69156e+08				0.649177
							29															59.52		1.90044e+08				2.32064
							14															23.79		5.06667e+08				1.68189
							10															67.85		9.68889e+07				2.57018
							33															55.58		2616533333				1.46399
							25															50.6		1.68178e+08				1.17197
							25															21.61		1.67822e+08				0.999585
							28															49.43		171200000				6.31741
							23															58.09		4.89422e+08				0.424116
							23															48.19		2.86133e+08				2.45094
							24															48.07		1602844444				0.225672
							21															4.23		1.50578e+08				3.37599
							27															31.02		5.27111e+08				0.642026
							22															79.56		2.33244e+08

## Sheet: Figure 4
	Figure 4A- Percent abundance of colon proteins								Figure 4E- Detection range of colon proteins			Figure 4F- CEACAM5 concentration				Figure 4G-%CEACAM5 positive Evs
	10kDa	30kDa	50kDa	100kDa	SF	Crude SS	Larger Cohort			Detection Range		Stool abundance				Stool
sample 3	5.68	6.28	6.36	6.73	1.72	2.6	4.65		100%	3		6.75556e+07				1.36774
sample 4	7.58	6.47	6.71	6.03	1.73		7.88		75%-100%	3		323377778				0.155296
							7.53		50%-75%	2		8.33778e+07				0.209094
							4.9		25%-50%	0		350933333				0.501234
							6.21		1%-25%	7		122666667				0.286981
							6.84					154666667				3.28091
							2.72					227200000				0.174262
							4.76					348266667				0.364035
							1.45					110577778				1.152
							6.78					7.64444e+07				1.03234
							6.21					100266667				0.529966
							5.38					615111111				1.44464
							22.48					652444444				0.904721
							5.43					892533333				2.26369
							9.07					520355556				0.259952
							1.89					633777778				3.13013
							4.48					480266667				1.09135
							7.82					510755556				2.22092
							8.15					377955556				0.387965
							1.61					9.83111e+07				0.378884
							1.94					162488889				0.358355
							4.44					126577778				0.080444
							3.89					195555556				4.17965
							4.08					3.52356e+08				3.99227
							7.18					1504177778				2.13169
							2					4.22933e+08				3.78635
							5.22					417600000				4.44869
							5.67					6257955556				5.25945
							7.29					4.68978e+08				2.14381
							2.58					8.22578e+08				5.85978
							6.36					1480000000				2.77962
							5.02					611200000				3.31294
							5.6					8.43022e+08				1.39059
							4.79					2816177778				1.91993
							6.48					1914666667				7.85833
							4.3					3.11111e+08				1.58678
							8.57					1115911111				5.73242
							4.27					1521066667				6.41548
							8.77					4.54044e+08				1.32867
							3					1198933333				0.646648
							13.57					7.71911e+08				2.68096
							6.38					1.83733e+08				5.03263
							6.39					9.35467e+08				5.02997
							4.43					6.26933e+08				1.15973
							3.95					8.66933e+08				0.369388
							3.42					2.93156e+08				0.557741
							11.78					6.90667e+08				3.65348
							10					5.69422e+08				0.508523
							8.88					7.39733e+08				1.00005
							3.11					5.74222e+08				3.24695
							12.05					6.86756e+08				2.3459
							5.42					1059200000				4.85136
							4.35					4.05511e+08				7.03925
							11.22					1355022222				1.33102
							12.17					2.47644e+08				2.15575
							9.14					2.24711e+08				1.56925
							8.32					4.42667e+08				2.5846
							5.18					6.36978e+08				8.22204
							8.9					5.44533e+08				0.807125
							8.51					328000000				0.501551
							6.95					7.20178e+08				1.07934
							11.38					3.81333e+08				2.44233
							5.83					5.50756e+08				1.516

## Sheet: Figure 5
Figure 5D-Human and bacterial protein abundance						Figure 5E-Human and bacterial protein abundance with top four human proteins removed
	S3 Human	S3 Bacterial	S4 Human	S4 Bacterial			S3 Human	S3 Bacterial	S4 Human	S4 Bacterial
10kDa	34500000000	6600000000	27300000000	12100000000		10kDa	12900000000	6600000000	3890000000	12100000000
30kDa	20900000000	2820000000	14000000000	5680000000		30kDa	6760000000	2820000000	1410000000	5680000000
50kDa	45800000000	8400000000	15500000000	6420000000		50kDa	17800000000	8400000000	2000000000	6420000000
100kDa	26500000000	3870000000	12600000000	4510000000		100kDa	9730000000	3870000000	1500000000	4510000000
SV	4420000000	509000000	2490000000	353000000		SV	1000000000	509000000	137000000	353000000

## Sheet: Supplementary Figure 2
Supplementary Figure 2A-SEC recovery rates among 70nm vs 35nm columns				Supplementary Figure 2B-UF recovery rates for 15ml and 4ml UF filters			Supplementary Figures 2D,2E-Post SEC Recovery rates for each sample/concentration method										Supplementary Figures 2F-Total Recovery rates for each sample/concentration method
Patient	35nm	70nm		4ml	15ml			10kDa	30kDa	50kDa	100kDa	SV						10kDa	30kDa	50kDa	100kDa	SV
Sample 1	63.8487	58.7441		63.7874	44.3861		Sample 1	43.83	57.65	52.44	33.05	62.21					Sample 1	26.22	22.7	20.08	23.2	15.27
Sample 2	53.763	55.6376		40.1391	51.1		Sample 3	76.3	88.67	65.67	34.88	65.91					Sample 3	51.12	44.69	49.85	24.44	34.52
Sample 3	65.9144	68.039		20.4432	24.6625		Sample 4	66.91	47.95	84.89	50.24	76.05					Sample 4	26.33	30.6	37.21	32.18	65.22
Sample 4	44.1652	55.1		10.1428	29.6269
				22.5296	77.8781		Average	62.3467	64.7567	67.6667	39.39	68.0567					Average	34.5567	32.6633	35.7133	26.6067	38.3367
				39.9204	102.895
				21.7396	64.5556
				20.8487	39.6907
				69.9826	70.8556
				45.8795	98.3168
				64.4328	63.4122
				54.2588	53.7639
				32.8534	56.9439
				33.9185	60.7586
				20.2705	52.0985
				21.3387	38.6297

## Sheet: Supplementary Figure 3
Supplementary Figure 3B- % vesicular RNA for each patient/concentration method									Supplementary Figures 3C, D- RNA yeild for each sample/concentration method
	10kDa	30kDa	50kDa	100kDa	SV					10kDa	30kDa	50kDa	100kDa	SV
Sample 1	28.91	29.72	30.72	43.66	22.13				Sample 1	22.9815	29.9101	23.0384	25.2228	27.282
Sample 2	9.33	12.28	11.76	17.09	17.28				Sample 2	25.4816	21.4255	31.9256	35.4147	36.4614
Sample 3	8.66	8.24	13.49	14.5	9.64				Sample 3	33.4303	27.7168	24.7292	31.7184	26.8009
Sample 4	30.56	27.88	18.84	17.92	15.14				Sample 4	34.69	29.75	16.95	26.24	21.92
average	19.365	19.53	18.7025	23.2925	16.0475				average	29.1458	27.2006	24.1608	29.649	28.1161

## Sheet: Supplementary Figure 4
Supplementary Figure 4A-protein yield for each sample/concentration method
	Speed Vac	10kDa	30 kDa	50 kDa	100 kDa
Sample 1	56.662	39.862	32.4576	24.7767	23.0584
Sample 2	41	17.499	23.8935	16.9138	12.753
Sample 3	57.154	33.6297	30.395	23.2864	14.6286
Sample 4	66.234	57.672	30.369	24.8085	18.19
Supplementary Figure 4B-protein contamination (particle number/ug protein) for each patient
	10kDa	30kDa	50kDa	100kDa	SV
Sample 1	2168564882	2663269414	3488896154	3748886884	1525596226
Sample 2	5334377205	3906752883	5518925375	7319532659	2276731707
Sample 3	3531778953	3907638318	5100516467	8119209403	2078116434
Sample 4	1255057336	2383406324	2917615602	3979201026	1092817385

## Sheet: Supplementary Figure 5
Supplementary Figure 5A- EV Marker abundance for each sample/concentration method									Supplementary Figure 5B- Number of proteins ddetected for each sample/conncentration method							Supplementary Figure 5C-EV marker abundance for each patient/concentration method								Supplementary Figure 5D-EV marker abundance									Supplementary Figure 5E-Percent EV marker abundance for each sample/concentration method								Supplementary Figure 5F-Percent EV marker abundance
	10kDa	30kDa	50kDa	100kDa	SV					10kDa	30kDa	50kDa	100kDa	SV			10kDa	30kDa	50kDa	100kDa	SV			10kDa	30kDa	50kDa	100kDa	SV	SF	Crude SS	Larger Cohort			10kDa	30kDa	50kDa	100 kDa	SV			10kDa	30kDa	50kDa	100kDa	SV	SF	Crude SS	Larger Cohort
Sample 3	34500000000	20900000000	45700000000	26500000000	4430000000				Sample 3	149	132	154	136	79		Sample 3	295000000	225000000	517000000	395000000	57300000		Sample 3	295000000	225000000	517000000	395000000	57300000	236000000	905000000	198000000		Sample 3	0.85	1.08	1.13	1.49	1.3		Sample 3	0.85	1.08	1.13	1.49	1.3	0.5		2.75
Sample 4	27300000000	14000000000	15500000000	12600000000	2490000000				Sample 4	78	75	75	74	39		Sample 4	209000000	120000000	106000000	98300000	27000000		Sample 4	209000000	120000000	106000000	98300000	27000000	157000000		1120000000		Sample 4	0.77	0.86	0.69	0.78	1.09		Sample 4	0.77	0.86	0.69	0.78	1.09	0.63	1.72	7.05
																															620000000																	4.44
																															112000000																	1.42
																															100000000																	2.57
																															674000000																	5.14
																															321000000																	4.12
																															35236620																	2.06
																															144000000																	6.35
																															457000000																	4.8
																															455000000																	3.06
																															1650000000																	7.68
																															16845410																	0.11
																															1870000000																	6.69
																															168000000																	1.6
																															57211460																	3.88
																															369000000																	1.81
																															400000000																	3.46
																															1180000000																	6.88
																															192000000																	2.53
																															284000000																	3.13
																															137000000																	1.13
																															186000000																	7.57
																															187000000																	3.41
																															617000000																	4.48
																															47108290																	1.79
																															477000000																	5.59
																															1660000000																	7
																															890000000																	3.77
																															326000000																	2.65
																															883000000																	4.42
																															171000000																	3.02
																															130000000																	4.21
																															60917700																	0.93
																															1460000000																	4.52
																															321000000																	5.69
																															468000000																	2.22
																															71100000																	0.94
																															407000000																	2.67
																															649000000																	5.37
																															960000000																	8.82
																															326000000																	2.51
																															1060000000																	6.36
																															846000000																	3.95
																															121000000																	0.93
																															328000000																	4.71
																															137000000																	2.49
																															280000000																	4.9
																															633000000																	4.34
																															174000000																	1.18
																															215000000																	3.13
																															428000000																	3.41
																															88142480																	1.36
																															871000																	0.08
																															80631400																	0.69
																															997000000																	7.28
																															247000000																	3.58
																															229000000																	2.32
																															499000000																	4.19
																															250000000																	3.6
																															2080000000																	11
																															692000000																	11.1
																															90501400																	0.88

## Sheet: Supplementary Figure 6
Supplementary Figure 6C-Protein purity marker abundance							Supplementary Figure 6D-CELA3A/CTRC percent abundance for each patient/concentration method										Supplementary Figure 6E-CELA3A/CTRC percent abundance
Protein	UF-100kDa		SF				Patient	10kDa	30kDa	50kDa	100kDa						10kDa	30kDa	50kDa	100kDa	SF	Crude SS	Larger Cohort
SERPINB3	489000	165000	37200000	28500000			Sample 3	50.34	49.11	50.42	49.06					Sample 3	50.34	49.11	50.42	49.06	8.22	17.15	60.85
SERPINB6	1570000	21300000	987000000	737000000			Sample 4	76.43	79.32	75.81	80.98					Sample 4	76.43	79.32	75.81	80.98	43.27		34.38
SERPINA3	10700000	14200000	180000000	476000000																			31.6
SERPINA1	44200000	190000000	1660000000	3510000000																			53.14
SERPINC1	5430000	16600000	114000000	75100000																			51.95
TTR	17000000	16600000	3520000000	4310000000																			22.36
																							57.28
																							68.72
																							29.59
																							45.46
																							38.79
																							11.4
																							35.68
																							13.5
																							45.09
																							51.29
																							35.36
																							25.36
																							17.89
																							39.86
																							30.26
																							33.21
																							34.84
																							44.12
																							29.4
																							47.6
																							40.87
																							19.55
																							25.77
																							58.3
																							41.54
																							48.42
																							40.39
																							74.72
																							23.88
																							28.36
																							24.34
																							65.15
																							47.52
																							50.38
																							26.77
																							43.84
																							15.88
																							14.05
																							68.66
																							48.8
																							30.2
																							18.08
																							23.13
																							48.98
																							56.99
																							22.06
																							62.46
																							49.71
																							38.57
																							17
																							47.71
																							54.91
																							43.27
																							44.13
																							3.82
																							26.67
																							75.43

[truncated: 3 more sheets: Supplementary Figure 7, Supplementary Figure 9, Supplementary Figure 10]
