# Supplementary material for: The proteomic landscape of stool-derived extracellular vesicles in patients with pre-cancerous lesions and colorectal cancer
Source: Commun Biol. 2025 Feb 13;8:228. doi: 10.1038/s42003-025-07652-5 (PMC11825688; doi:10.1038/s42003-025-07652-5)
Supplement: Supplementary file 4 — Supplemental Data 1 [file 42003_2025_7652_MOESM4_ESM.xlsx]

## Sheet: unfiltered-S3 Crude SS data
Uniprot ID	Protein names	Gene names	Mol. weight [kDa]	Protein Enriched or Specific Colon	Protein specific to Pancreas	Surfaceome	EV marker Hoshino	EV marker (Thery 2018)	EV marker (Kugeratski 2021)	iBAQ StoolSupernatant	Peptides StoolSupernatant	iBAQ StoolSupernatant
Q99895	Chymotrypsin-C	CTRC	29.483		1					4220200000	21	7.9893
P09093	Chymotrypsin-like elastase family member 3A	CELA3A	29.488		1					4807600000	16	9.10132
P01834	Immunoglobulin kappa constant	IGKC	11.765							12036000000	17	22.7855
P02814	Submaxillary gland androgen-regulated protein 3B	SMR3B	8.1875							51076000	1	0.0966925
P08861	Chymotrypsin-like elastase family member 3B	CELA3B	29.263		1					2917300000	15	5.52277
O60844	Zymogen granule membrane protein 16	ZG16	18.132	1						234140000	9	0.443253
P05451	Lithostathine-1-alpha;Lithostathine-1-beta	REG1A;REG1B	18.731							3592300000	9	6.80062
O60635	Tetraspanin-1	TSPAN1	26.301							38685000	1	0.073235
P07478	Trypsin-2	PRSS2	26.487							1505800000	8	2.85064
P04054	Phospholipase A2	PLA2G1B	16.36		1					1300700000	8	2.46237
P09923	Intestinal-type alkaline phosphatase	ALPI	56.811							325580000	21	0.616359
P0DOX2	Immunoglobulin alpha-2 heavy chain;Immunoglobulin heavy variable 7-4-1	NA;IGHV7-4-1	48.934							820160000	19	1.55265
P02810	Salivary acidic proline-rich phosphoprotein 1/2	PRH1	17.016							108440000	5	0.205289
P02766	Transthyretin	TTR	15.887							594070000	7	1.12464
P40199	Carcinoembryonic antigen-related cell adhesion molecule 6	CEACAM6	37.237							7295100	5	0.0138104
P01009	Alpha-1-antitrypsin	SERPINA1	46.736							2641100000	40	4.99989
Q6GPI1;P17538	Chymotrypsinogen B2;Chymotrypsinogen B	CTRB2;CTRB1	27.923							261200000	9	0.49448
P01876	Immunoglobulin heavy constant alpha 1	IGHA1	37.654							526160000	18	0.996079
P13688	Carcinoembryonic antigen-related cell adhesion molecule 1	CEACAM1	57.56	1		1				23252000	7	0.0440186
P08217	Chymotrypsin-like elastase family member 2A;Chymotrypsin-like elastase family member 2B	CELA2A;CELA2B	28.887							2464300000	19	4.66519
P01833	Polymeric immunoglobulin receptor	PIGR	83.283	1		1				330870000	27	0.626373
P08473	Neprilysin	MME	85.513							35582000	24	0.0673606
P06731	Carcinoembryonic antigen-related cell adhesion molecule 5;Carcinoembryonic antigen-related cell adhesion molecule 3	CEACAM5;CEACAM3	76.795	1		1				243670000	9	0.461294
Q86UP6	CUB and zona pellucida-like domain-containing protein 1	CUZD1	68.152		1					110360000	14	0.208924
P01619	Immunoglobulin kappa variable 3-20	IGKV3-20	12.557							600760000	4	1.1373
P04746	Pancreatic alpha-amylase	AMY2A	57.706							463130000	22	0.876756
P01591	Immunoglobulin J chain	JCHAIN	18.098				1			524950000	6	0.993788
P0DOX8;B9A064;P0CG04	Immunoglobulin lambda-1 light chain;Immunoglobulin lambda-like polypeptide 5;Immunoglobulin lambda constant 1;(Bos taurus) 12 kDa protein;Immunoglobulin lambda variable 2-18;TREMBL:Q1RMN8 (Bos taurus) Similar to Immunoglobulin lambda-like polypeptide 1;Immunoglobulin lambda variable 2-8;Immunoglobulin lambda variable 1-40	NA;IGLL5;IGLC1;NA;IGLV2-18;NA;IGLV2-8;IGLV1-40	22.83							1343900000	10	2.54415
P15086	Carboxypeptidase B	CPB1	47.367		1					895090000	20	1.6945
Q6UWV6	Ectonucleotide pyrophosphatase/phosphodiesterase family member 7	ENPP7	51.493							134570000	12	0.254756
A0A0C4DH68;A0A075B6R9	Immunoglobulin kappa variable 2-24;Probable non-functional immunoglobulin kappa variable 2D-24	IGKV2-24;IGKV2D-24	13.079							521140000	4	0.986575
P15144	Aminopeptidase N	ANPEP	109.54							268630000	43	0.508546
O43451	Maltase-glucoamylase	MGAM	312.02							333940000	73	0.632185
P40879	Chloride anion exchanger	SLC26A3	84.504	1		1				17200000	10	0.0325615
P0DOY3;P0DOY2	Immunoglobulin lambda constant 3;Immunoglobulin lambda constant 2;Immunoglobulin lambda constant 6	IGLC3;IGLC2;IGLC6	11.265							279070000	8	0.52831
P01903	HLA class II histocompatibility antigen, DR alpha chain;HLA class II histocompatibility antigen, DQ alpha 2 chain	HLA-DRA;HLA-DQA2	28.621					1		6349500	2	0.0120203
Q14002	Carcinoembryonic antigen-related cell adhesion molecule 7	CEACAM7	29.345	1		1				110780000	5	0.209719
P06702	Protein S100-A9	S100A9	13.242							40290000	3	0.0762734
P15085	Carboxypeptidase A1;TREMBL:Q2KIG3 (Bos taurus) Similar to carboxypeptidase B2	CPA1;NA	47.14							317260000	18	0.600608
P06312	Immunoglobulin kappa variable 4-1	IGKV4-1	13.38							374110000	4	0.708231
P0CG48;P0CG47;P62979;P62987	Polyubiquitin-C;Polyubiquitin-B;Ubiquitin-40S ribosomal protein S27a;Ubiquitin-60S ribosomal protein L40	UBC;UBB;RPS27A;UBA52	77.038						1	30503000	3	0.0577455
P0DOX7	Immunoglobulin kappa light chain	NA	23.379		1					63623000	15	0.120445
P05109	Protein S100-A8	S100A8	10.834							21755000	4	0.0411846
Q8NCR9	Clarin-3	CLRN3	25.321							63915000	2	0.120998
Q9H3R2	Mucin-13	MUC13	54.603	1		1				1398900	1	0.00264827
P31151	Protein S100-A7;Protein S100-A7A	S100A7;S100A7A	11.471							0	0	0
A0A075B6P5;P01615;P01614;A0A087WW87	Immunoglobulin kappa variable 2-28;Immunoglobulin kappa variable 2D-28;Immunoglobulin kappa variable 2D-40;Immunoglobulin kappa variable 2-40	IGKV2-28;IGKV2D-28;IGKV2D-40;IGKV2-40	12.957							845420000	5	1.60047
P05164	Myeloperoxidase	MPO	83.868							7067900	12	0.0133803
P35237	Serpin B6	SERPINB6	42.621							213150000	25	0.403516
O15162	Phospholipid scramblase 1	PLSCR1	35.049							6964800	3	0.0131851
Q8NFJ5	Retinoic acid-induced protein 3	GPRC5A	40.251							9853800	2	0.0186543
P09327	Villin-1;Advillin	VIL1;AVIL	92.694	1						1007200	4	0.00190674
P01011	Alpha-1-antichymotrypsin	SERPINA3	47.65							23299000	7	0.0441076
O43895	Xaa-Pro aminopeptidase 2	XPNPEP2	75.624							19490000	14	0.0368967
P24158	Myeloblastin	PRTN3	27.807							3147500	4	0.00595856
P01624;A0A0C4DH55	Immunoglobulin kappa variable 3-15;Immunoglobulin kappa variable 3D-7	IGKV3-15;IGKV3D-7	12.496							404580000	4	0.765914
P06748	Nucleophosmin	NPM1	32.575							57920000	4	0.109649
P01008	Antithrombin-III	SERPINC1	52.602							7114100	5	0.0134678
P56470	Galectin-4	LGALS4	35.941	1		1				25367000	5	0.0480225
Q7L5L3	Lysophospholipase D GDPD3	GDPD3	36.596	1						2639500	4	0.00499686
P01594;P01593	Immunoglobulin kappa variable 1-33;Immunoglobulin kappa variable 1D-33	IGKV1-33;IGKV1D-33	12.848							8621600	2	0.0163216
P55259	Pancreatic secretory granule membrane major glycoprotein GP2	GP2	59.48		1					15780000	6	0.0298733
P16233	Pancreatic triacylglycerol lipase	PNLIP	51.156		1					67215000	8	0.127245
A0A0C4DH38;A0A0J9YXX1	Immunoglobulin heavy variable 5-51;Immunoglobulin heavy variable 5-10-1	IGHV5-51;IGHV5-10-1	12.674							21019000	3	0.0397913
Q03403	Trefoil factor 2	TFF2	14.284							16661000	1	0.0315411
P01780;A0A0B4J1V1;P01763;P01762	Immunoglobulin heavy variable 3-7;Immunoglobulin heavy variable 3-21;Immunoglobulin heavy variable 3-48;Immunoglobulin heavy variable 3-11;Immunoglobulin heavy variable 3-20;Immunoglobulin heavy variable 3-13	IGHV3-7;IGHV3-21;IGHV3-48;IGHV3-11;IGHV3-20;IGHV3-13	12.943							208910000	4	0.39549
O95471	Claudin-7	CLDN7	22.418	1		1				11276000	3	0.0213467
Q8WXQ8	Carboxypeptidase A5	CPA5	49.035							13317000	2	0.0252105
P20594	Atrial natriuretic peptide receptor 2	NPR2	117.02							0	0	0
Q53GD3	Choline transporter-like protein 4	SLC44A4	79.253							3350000	3	0.00634192
Q9Y6R7	IgGFc-binding protein	FCGBP	572.01	1						173360000	79	0.32819
Q8WWU7	Intelectin-2	ITLN2	36.211							22808000	10	0.0431781
P04433;A0A0A0MRZ8	Immunoglobulin kappa variable 3-11;Immunoglobulin kappa variable 3D-11	IGKV3-11;IGKV3D-11	12.575							353460000	4	0.669139
Q02817	Mucin-2	MUC2	540.29	1						46586000	16	0.0881924
P01877	Immunoglobulin heavy constant alpha 2	IGHA2	36.591							0	16	0
P50443	Sulfate transporter	SLC26A2	81.661	1		1				1021800	2	0.00193438
Q92542	Nicastrin	NCSTN	78.41							1734100	5	0.00328284
P98073	Enteropeptidase	TMPRSS15	112.93							54393000	14	0.102972
A0A0A0MS15	Immunoglobulin heavy variable 3-49	IGHV3-49	13.056							35419000	3	0.0670521
Q08380	Galectin-3-binding protein	LGALS3BP	65.33				1	1	1	41044000	10	0.0777008
A8K7I4	Calcium-activated chloride channel regulator 1	CLCA1	100.22	1		1				144080000	23	0.272759
Q13228	Methanethiol oxidase	SELENBP1	52.39							74965000	21	0.141917
P02792	Ferritin light chain	FTL	20.019							13723000	3	0.0259791
P01602	Immunoglobulin kappa variable 1-5	IGKV1-5	12.781							51128000	3	0.0967909
Q10588	ADP-ribosyl cyclase/cyclic ADP-ribose hydrolase 2	BST1	35.724							6053000	4	0.011459
P23528;Q9Y281	Cofilin-1;Cofilin-2	CFL1;CFL2	18.502							0	1	0
P05090	Apolipoprotein D	APOD	21.275							37776000	5	0.0715141
A0A0B4J1Y9	Immunoglobulin heavy variable 3-72	IGHV3-72	13.203							236280000	5	0.447304
Q9HD89	Resistin	RETN	11.419							3094700	2	0.00585861
P62805	Histone H4	H4C1	11.367							1763000	1	0.00333755
P80188	Neutrophil gelatinase-associated lipocalin	LCN2	22.588							85184000	6	0.161263
Q04118	Basic salivary proline-rich protein 3	PRB3	30.98							8228300	5	0.0155771
P14410	Sucrase-isomaltase, intestinal	SI	209.45							110540000	50	0.209264
Q9NR71	Neutral ceramidase;Putative inactive neutral ceramidase B	ASAH2;ASAH2B	85.515							83628000	15	0.158317
P01601	Immunoglobulin kappa variable 1D-16	IGKV1D-16	12.73							13866000	2	0.0262499
P04432;P01597	Immunoglobulin kappa variable 1D-39;Immunoglobulin kappa variable 1-39	IGKV1D-39;IGKV1-39	12.737							83356000	3	0.157802
P59666;P59665	Neutrophil defensin 3;Neutrophil defensin 1	DEFA3;DEFA1	10.245							137550000	2	0.260397
Q6UXZ0	Transmembrane and immunoglobulin domain-containing protein 1	TMIGD1	29.184							436060	1	0.000825509
Q96DA0	Zymogen granule protein 16 homolog B	ZG16B	22.739							4141600	2	0.0078405
P00441	Superoxide dismutase [Cu-Zn]	SOD1	15.936							42326000	3	0.0801278
P0DUB6;P0DTE8;P0DTE7	Alpha-amylase 1A;Alpha-amylase 1C;Alpha-amylase 1B	AMY1A;AMY1C;AMY1B	57.767							6660900	18	0.0126098
A0A0B4J1X5;A0A0C4DH42;P0DP02;P01767	Immunoglobulin heavy variable 3-74;Immunoglobulin heavy variable 3-66;Immunoglobulin heavy variable 3-30-3;Immunoglobulin heavy variable 3-53	IGHV3-74;IGHV3-66;IGHV3-30-3;IGHV3-53	12.839							81198000	4	0.153717
P27487	Dipeptidyl peptidase 4	DPP4	88.278							387630000	31	0.733826
P04118	Colipase	CLPS	11.954		1					94431000	3	0.178768
P16444	Dipeptidase 1	DPEP1	45.673							5996400	5	0.0113518
P06331;P0DP08;P0DP06;A0A0C4DH41;P01825;P01824	Immunoglobulin heavy variable 4-34;Immunoglobulin heavy variable 4-38-2;Immunoglobulin heavy variable 4-30-4;Immunoglobulin heavy variable 4-61;Immunoglobulin heavy variable 4-59;Immunoglobulin heavy variable 4-39	IGHV4-34;IGHV4-38-2;IGHV4-30-4;IGHV4-61;IGHV4-59;IGHV4-39	13.815							452400000	3	0.856443
P01718;P01717;A0A075B6K0	Immunoglobulin lambda variable 3-27;Immunoglobulin lambda variable 3-25;Immunoglobulin lambda variable 3-16	IGLV3-27;IGLV3-25;IGLV3-16	12.165							9954900	2	0.0188457
Q9UQQ1	Aminopeptidase NAALADL1	NAALADL1	80.557							40572000	15	0.0768073
P61204;P84077;P84085	ADP-ribosylation factor 3;ADP-ribosylation factor 1;ADP-ribosylation factor 5	ARF3;ARF1;ARF5	20.601							1000400	2	0.00189387
P48052	Carboxypeptidase A2	CPA2	47.03		1					5305700	5	0.0100443
P13473	Lysosome-associated membrane glycoprotein 2	LAMP2	44.96					1		25360000	3	0.0480093
Q8WWA0	Intelectin-1	ITLN1	34.961	1		1				8283800	8	0.0156821
P29992	Guanine nucleotide-binding protein subunit alpha-11;Guanine nucleotide-binding protein G(q) subunit alpha;Guanine nucleotide-binding protein subunit alpha-14	GNA11;GNAQ;GNA14	42.123					1		1063700	3	0.0020137
Q6P4A8	Phospholipase B-like 1	PLBD1	63.254							8526100	7	0.0161408
P12821	Angiotensin-converting enzyme	ACE	149.71							17326000	13	0.0328
Q07837	Neutral and basic amino acid transport protein rBAT	SLC3A1	78.851							0	1	0
P08311	Cathepsin G	CTSG	28.837							1476800	3	0.00279574
P06870	Kallikrein-1	KLK1	28.889	1						22850000	2	0.0432576
P02788	Lactotransferrin	LTF	78.181							6212200	11	0.0117604
P01743	Immunoglobulin heavy variable 1-46	IGHV1-46	12.933							36445000	1	0.0689944
A0A087WSY6	Immunoglobulin kappa variable 3D-15	IGKV3D-15	12.534							35879000	4	0.0679229
P07148	Fatty acid-binding protein, liver	FABP1	14.208	1						6580100	2	0.0124569
P01911;Q30154	HLA class II histocompatibility antigen, DRB1 beta chain;HLA class II histocompatibility antigen, DR beta 5 chain	HLA-DRB1;HLA-DRB5	29.966					1		2400000	2	0.00454346
P16615;O14983	Sarcoplasmic/endoplasmic reticulum calcium ATPase 2;Sarcoplasmic/endoplasmic reticulum calcium ATPase 1	ATP2A2;ATP2A1	114.76							366480	1	0.000693787
P31944	Caspase-14	CASP14	27.679							0	0	0
P04280;P02812	Basic salivary proline-rich protein 1;Basic salivary proline-rich protein 2	PRB1;PRB2	38.561							1346400	7	0.00254888
P15311	Ezrin;Moesin;Radixin	EZR;MSN;RDX	69.412				1			862590	3	0.00163298
Q96C23	Galactose mutarotase	GALM	37.765							4013500	4	0.007598
P12277	Creatine kinase B-type	CKB	42.644							0	0	0
O43280	Trehalase	TREH	66.567							1187900	3	0.00224883
P01871	Immunoglobulin heavy constant mu	IGHM	49.439							151060000	10	0.285973
Q86UU1	Pleckstrin homology-like domain family B member 1	PHLDB1	151.16							0	1	0
P27701	CD82 antigen	CD82	29.625					1		0	0	0
O94832	Unconventional myosin-Id;Unconventional myosin-Ig	MYO1D;MYO1G	116.2	1						121950	1	0.000230865
Q9UGM3	Deleted in malignant brain tumors 1 protein	DMBT1	260.73							22492000	11	0.0425798
P02794	Ferritin heavy chain	FTH1	21.225							66920000	7	0.126687
P20160	Azurocidin	AZU1	26.885							10464000	3	0.0198095
P61626	Lysozyme C	LYZ	16.537							2394500	1	0.00453305
Q8TED4	Glucose-6-phosphate exchanger SLC37A2	SLC37A2	54.436							0	0	0
P22748	Carbonic anhydrase 4	CA4	35.032							2674700	2	0.0050635
P19961	Alpha-amylase 2B	AMY2B	57.709							499610	20	0.000945817
O75340	Programmed cell death protein 6	PDCD6	21.868							0	0	0
O95497	Pantetheinase	VNN1	57.011							112500	1	0.000212975
Q12929	Epidermal growth factor receptor kinase substrate 8	EPS8	91.88							0	0	0
P29508	Serpin B3;Serpin B4	SERPINB3;SERPINB4	44.564							5550900	6	0.0105085
P15941	Mucin-1	MUC1	122.1							1277200	1	0.00241788
A0A0J9YX35	Immunoglobulin heavy variable 3-64D	IGHV3-64D	12.822							3592300	1	0.00680062
P30740	Leukocyte elastase inhibitor;Serpin B9;Serpin I2	SERPINB1;SERPINB9;SERPINI2	42.741							36374000	13	0.06886
P12882;Q9UKX3;P13535	Myosin-1;Myosin-13;Myosin-8;Myosin-7;Myosin-2	MYH1;MYH13;MYH8;MYH7;MYH2	223.14							86513	1	0.000163779
P50995	Annexin A11	ANXA11	54.389					1		0	0	0
P68104;Q5VTE0;Q05639	Elongation factor 1-alpha 1;Putative elongation factor 1-alpha-like 3;Elongation factor 1-alpha 2	EEF1A1;EEF1A1P5;EEF1A2	50.14							1009500	1	0.00191109
Q6PIF6	Unconventional myosin-VIIb	MYO7B	241.6	1						0	0	0
P14555	Phospholipase A2, membrane associated	PLA2G2A	16.083							1174400	2	0.00222327
Q9H190	Syntenin-2	SDCBP2	31.593						1	0	0	0
A0A0C4DH25	Immunoglobulin kappa variable 3D-20	IGKV3D-20	12.515							67461000	4	0.127711
A2NJV5;A0A075B6S2;A0A0A0MRZ7	Immunoglobulin kappa variable 2-29;Immunoglobulin kappa variable 2D-29;Immunoglobulin kappa variable 2D-26	IGKV2-29;IGKV2D-29;IGKV2D-26	13.085							217720000	4	0.412168
P08183	ATP-dependent translocase ABCB1;Phosphatidylcholine translocator ABCB4	ABCB1;ABCB4	141.48							368760	3	0.000698103
P60709;P63261	Actin, cytoplasmic 1;Actin, cytoplasmic 2;POTE ankyrin domain family member E;POTE ankyrin domain family member F;Putative beta-actin-like protein 3;POTE ankyrin domain family member I;POTE ankyrin domain family member J	ACTB;ACTG1;POTEE;POTEF;POTEKP;POTEI;POTEJ	41.736				1	1		18023000	6	0.0341195
P11678	Eosinophil peroxidase	EPX	81.04							783550	3	0.00148335
P01861	Immunoglobulin heavy constant gamma 4	IGHG4	35.94							101990000	4	0.193078
P12273	Prolactin-inducible protein	PIP	16.572							7268500	2	0.0137601
P16671	Platelet glycoprotein 4	CD36	53.053					1		0	0	0
Q01130	Serine/arginine-rich splicing factor 2	SRSF2	25.476							0	0	0
P63104	14-3-3 protein zeta/delta	YWHAZ	27.745							0	0	0
P0DP04;P01782	Immunoglobulin heavy variable 3-43D;Immunoglobulin heavy variable 3-9	IGHV3-43D;IGHV3-9	13.017							52421000	3	0.0992387
P15924	Desmoplakin	DSP	331.77							0	0	0
Q12913	Receptor-type tyrosine-protein phosphatase eta	PTPRJ	145.94							0	0	0
Q9UBC5	Unconventional myosin-Ia;Unconventional myosin-Ib	MYO1A;MYO1B	118.4	1						148090	1	0.000280351
Q8TE67	Epidermal growth factor receptor kinase substrate 8-like protein 3	EPS8L3	66.86	1						719530	2	0.00136215
P68871;P02042	Hemoglobin subunit beta;Hemoglobin subunit delta	HBB;HBD	15.998				1			922240	1	0.0017459
O14494	Phospholipid phosphatase 1	PLPP1	32.156							0	0	0
Q96JP2	Unconventional myosin-XVB	MYO15B	167.09							250240	1	0.000473732
P01040	Cystatin-A	CSTA	11.006							14211000	3	0.026903
P0DP03;P01768;P01764	Immunoglobulin heavy variable 3-30-5;Immunoglobulin heavy variable 3-30;Immunoglobulin heavy variable 3-23	IGHV3-30-5;IGHV3-30;IGHV3-23	12.947							55929000	3	0.10588
P07355;A6NMY6	Annexin A2;Putative annexin A2-like protein	ANXA2;ANXA2P2	38.604					1		409450	2	0.000775134
P25311	Zinc-alpha-2-glycoprotein	AZGP1	34.258							23431000	9	0.0443575
P13929	Beta-enolase	ENO3	46.986							0	0	0
Q14651	Plastin-1	PLS1	70.253	1						670110	1	0.00126859
P28838	Cytosol aminopeptidase	LAP3	56.166							42734000	18	0.0809002
P00915	Carbonic anhydrase 1	CA1	28.87							11532000	7	0.0218313
Q02413	Desmoglein-1	DSG1	113.75							0	0	0
P08236	Beta-glucuronidase	GUSB	74.731							16864000	9	0.0319254
Q6P1J6	Phospholipase B1, membrane-associated	PLB1	163.08							4822400	9	0.00912933
Q9Y623;P11055	Myosin-4;Myosin-3	MYH4;MYH3	223.07							0	0	0
Q9Y376	Calcium-binding protein 39	CAB39	39.869							0	0	0
P00558	Phosphoglycerate kinase 1	PGK1	44.614							0	0	0
P0DOX3	Immunoglobulin delta heavy chain	NA	56.224		1					16103000	2	0.0304847
A0A0C4DH31;P23083	Immunoglobulin heavy variable 1-18;Immunoglobulin heavy variable 1-2	IGHV1-18;IGHV1-2	12.82							37884000	2	0.0717186
Q9NRD1	F-box only protein 6	FBXO6	33.932							30273	2	5.73101e-05
P06733;P09104	Alpha-enolase;Gamma-enolase	ENO1;ENO2	47.168							0	0	0
P09525	Annexin A4	ANXA4	35.882					1		176410	1	0.000333964
P48764	Sodium/hydrogen exchanger 3	SLC9A3	92.853							0	0	0
P19338	Nucleolin	NCL	76.613							0	0	0
P10163	Basic salivary proline-rich protein 4	PRB4	31.325							0	1	0
P04406	Glyceraldehyde-3-phosphate dehydrogenase;Glyceraldehyde-3-phosphate dehydrogenase, testis-specific	GAPDH;GAPDHS	36.053					1	1	247840000	13	0.469188
P01857;P0DOX5	Immunoglobulin heavy constant gamma 1;Immunoglobulin gamma-1 heavy chain	IGHG1;NA	36.105							176050000	5	0.333282
Q9UNQ0	Broad substrate specificity ATP-binding cassette transporter ABCG2	ABCG2	72.313							0	0	0
P17931	Galectin-3	LGALS3	26.152							1726700	1	0.00326883
P99999	Cytochrome c;SWISS-PROT:P62894 Cytochrome c - Bos taurus (Bovine).	CYCS;NA	11.749							9208400	4	0.0174325
Q8WUM4	Programmed cell death 6-interacting protein	PDCD6IP	96.022				1	1	1	153700	1	0.000290971
P14923	Junction plakoglobin	JUP	81.744							0	0	0
P27105	Stomatin	STOM	31.73				1			2116900	2	0.00400752
Q8IVL8	Carboxypeptidase O	CPO	42.529							0	0	0
P08246	Neutrophil elastase	ELANE	28.518							2084100	1	0.00394543
A8K2U0	Alpha-2-macroglobulin-like protein 1	A2ML1	161.1							78070	2	0.000147795
Q9BYE9	Cadherin-related family member 2	CDHR2	141.54							2240100	3	0.00424076
A0A0B4J1V0	Immunoglobulin heavy variable 3-15	IGHV3-15	12.926							13101000	2	0.0248016
O60218	Aldo-keto reductase family 1 member B10;Aldo-keto reductase family 1 member B15	AKR1B10;AKR1B15	36.019							191730	1	0.000362966
P40925	Malate dehydrogenase, cytoplasmic	MDH1	36.426	1						0	0	0
P13866	Sodium/glucose cotransporter 1	SLC5A1	73.497	1		1				0	0	0
A0A0C4DH36	Probable non-functional immunoglobulin heavy variable 3-38	IGHV3-38	12.758							15964000	2	0.0302216
P01023	Alpha-2-macroglobulin	A2M	163.29				1			996180	2	0.00188588
Q9UKN1	Mucin-12	MUC12	558.16	1		1				84390	2	0.00015976
A6NKT7;Q7Z3J3;P0DJD0;P0DJD1;Q99666;O14715	RanBP2-like and GRIP domain-containing protein 3;RanBP2-like and GRIP domain-containing protein 4;RANBP2-like and GRIP domain-containing protein 1;RANBP2-like and GRIP domain-containing protein 2;RANBP2-like and GRIP domain-containing protein 5/6;RANBP2-like and GRIP domain-containing protein 8	RGPD3;RGPD4;RGPD1;RGPD2;RGPD5;RGPD8	197.48							1291300	1	0.00244457
P98088	Mucin-5AC	MUC5AC	585.56							6320000	4	0.0119645
P20848	Putative alpha-1-antitrypsin-related protein	SERPINA2	47.89							23577000	2	0.0446339
A0M8Q6	Immunoglobulin lambda constant 7	IGLC7	11.253							2520100	3	0.00477083
P13533	Myosin-6	MYH6	223.73							0	1	0
Q6W4X9	Mucin-6	MUC6	257.05							4095500	1	0.00775323
Q8WZ42	Titin	TTN	3816							203290	8	0.00038485
P01700;P01699	Immunoglobulin lambda variable 1-47;Immunoglobulin lambda variable 1-44	IGLV1-47;IGLV1-44	12.283							85940000	3	0.162694
P35030	Trypsin-3	PRSS3	32.528		1					73322000	4	0.138807
P01599	Immunoglobulin kappa variable 1-17	IGKV1-17	12.778							48755000	3	0.0922986
A0A0A0MT36;A0A0C4DH24;A0A0C4DH26	Immunoglobulin kappa variable 6D-21;Immunoglobulin kappa variable 6-21;Probable non-functional immunoglobulin kappa variable 6D-41	IGKV6D-21;IGKV6-21;IGKV6D-41	12.34							48417000	2	0.0916587
Q92485	Acid sphingomyelinase-like phosphodiesterase 3b	SMPDL3B	50.813							35878000	7	0.067921
P01706	Immunoglobulin lambda variable 2-11	IGLV2-11	12.644							35400000	2	0.0670161
A0A075B6S5	Immunoglobulin kappa variable 1-27	IGKV1-27	12.711							32989000	3	0.0624518
Q9HAT2	Sialate O-acetylesterase	SIAE	58.314							18760000	6	0.0355147
P25774	Cathepsin S	CTSS	37.495	1						13425000	5	0.025415
Q16819	Meprin A subunit alpha	MEP1A	84.418	1		1				12207000	8	0.0231092
Q16651	Prostasin	PRSS8	36.431							11701000	2	0.0221513
P01721	Immunoglobulin lambda variable 6-57	IGLV6-57	12.566							9541800	3	0.0180637
A0A0C4DH67;A0A0C4DH69	Immunoglobulin kappa variable 1-8;Immunoglobulin kappa variable 1-9	IGKV1-8;IGKV1-9	12.537							9302300	3	0.0176103
P12532	Creatine kinase U-type, mitochondrial;Creatine kinase S-type, mitochondrial	CKMT1A;CKMT2	47.036							9283100	6	0.0175739
Q16820	Meprin A subunit beta	MEP1B	79.57							9190800	7	0.0173992
A0A0B4J1X8	Immunoglobulin heavy variable 3-43	IGHV3-43	13.077							8588200	2	0.0162584
Q92484	Acid sphingomyelinase-like phosphodiesterase 3a	SMPDL3A	51.26	1						7049100	6	0.0133447
P20933	N(4)-(beta-N-acetylglucosaminyl)-L-asparaginase	AGA	37.208							6907300	3	0.0130763
P61916	NPC intracellular cholesterol transporter 2	NPC2	16.57							6799200	3	0.0128716
Q13867	Bleomycin hydrolase	BLMH	52.562							6769200	8	0.0128148
P80748;A0A075B6K5	Immunoglobulin lambda variable 3-21;Immunoglobulin lambda variable 3-9	IGLV3-21;IGLV3-9	12.446							6369000	2	0.0120572
P09622	Dihydrolipoyl dehydrogenase, mitochondrial	DLD	54.177							5616900	4	0.0106334
P62879;P62873;P16520;Q9HAV0	Guanine nucleotide-binding protein G(I)/G(S)/G(T) subunit beta-2;Guanine nucleotide-binding protein G(I)/G(S)/G(T) subunit beta-1;Guanine nucleotide-binding protein G(I)/G(S)/G(T) subunit beta-3;Guanine nucleotide-binding protein subunit beta-4	GNB2;GNB1;GNB3;GNB4	37.331							5354500	4	0.0101367
P11279	Lysosome-associated membrane glycoprotein 1	LAMP1	44.882							5235500	2	0.00991138
P78310	Coxsackievirus and adenovirus receptor	CXADR	40.029							5112900	4	0.00967928
P01817	Immunoglobulin heavy variable 2-5	IGHV2-5	13.231							4427500	1	0.00838174
P19075	Tetraspanin-8	TSPAN8	26.044							4276500	1	0.00809588
Q9UM22	Mammalian ependymin-related protein 1	EPDR1	25.437							3920100	2	0.00742118
A0A075B6S6;P06310	Immunoglobulin kappa variable 2D-30;Immunoglobulin kappa variable 2-30	IGKV2D-30;IGKV2-30	13.215							3917500	3	0.00741626
P04080	Cystatin-B	CSTB	11.139							3732900	2	0.00706679
P01714	Immunoglobulin lambda variable 3-19	IGLV3-19	12.042							3674600	1	0.00695642
P62736;P63267;P68032;P68133	Actin, aortic smooth muscle;Actin, gamma-enteric smooth muscle;Actin, alpha cardiac muscle 1;Actin, alpha skeletal muscle	ACTA2;ACTG2;ACTC1;ACTA1	42.009					1		3181600	4	0.00602312
Q92820	Gamma-glutamyl hydrolase	GGH	35.964							3019000	2	0.0057153
P00813	Adenosine deaminase	ADA	40.764							2846800	4	0.00538931
A0A0C4DH33	Immunoglobulin heavy variable 1-24	IGHV1-24	12.824							2842300	1	0.00538079
P01772	Immunoglobulin heavy variable 3-33	IGHV3-33	13.074							2644900	3	0.00500709
P07737	Profilin-1	PFN1	15.054							2264500	1	0.00428695
Q9HC84	Mucin-5B	MUC5B	596.33							2090800	2	0.00395811
P00390	Glutathione reductase, mitochondrial	GSR	56.256							2048100	4	0.00387728
P15289	Arylsulfatase A	ARSA	53.588							2010700	3	0.00380648
P01037;P01036	Cystatin-SN;Cystatin-S	CST1;CST4	16.387							1820400	1	0.00344622
Q14CN2	Calcium-activated chloride channel regulator 4	CLCA4	101.28	1		1				1358800	3	0.00257236
P51688	N-sulphoglucosamine sulphohydrolase	SGSH	56.695							1342400	3	0.00254131
Q14914	Prostaglandin reductase 1	PTGR1	35.869							995440	2	0.00188448
P02763	Alpha-1-acid glycoprotein 1	ORM1	23.539							852030	2	0.00161299
O75882	Attractin	ATRN	158.54							846870	3	0.00160322
P29401	Transketolase	TKT	67.877							814010	2	0.00154101
P04179	Superoxide dismutase [Mn], mitochondrial	SOD2	24.75							806560	1	0.00152691
P60174	Triosephosphate isomerase	TPI1	26.669							722790	1	0.00136832
P09668	Pro-cathepsin H	CTSH	37.393							608310	2	0.0011516
P49411	Elongation factor Tu, mitochondrial	TUFM	49.541							603770	1	0.001143
P01859	Immunoglobulin heavy constant gamma 2	IGHG2	35.9							599850	3	0.00113558
P05154	Plasma serine protease inhibitor	SERPINA5	45.674							580500	2	0.00109895
P11310	Medium-chain specific acyl-CoA dehydrogenase, mitochondrial	ACADM	46.588							578710	1	0.00109556
P60900	Proteasome subunit alpha type-6	PSMA6	27.399							458390	1	0.000867783
P34059	N-acetylgalactosamine-6-sulfatase	GALNS	58.025							435320	1	0.000824109
P21796	Voltage-dependent anion-selective channel protein 1	VDAC1	30.772							288210	1	0.000545613
Q9Y6X5	Bis(5'-adenosyl)-triphosphatase ENPP4	ENPP4	51.641							279690	3	0.000529484
Q03154	Aminoacylase-1	ACY1	45.884							255360	1	0.000483425
P48595	Serpin B10	SERPINB10	45.402							254650	2	0.00048208
O15455	Toll-like receptor 3	TLR3	103.83							185500	2	0.000351172
P09848	Lactase-phlorizin hydrolase	LCT	218.58							179980	3	0.000340722
Q14315	Filamin-C	FLNC	291.02							177810	1	0.000336614
P00450	Ceruloplasmin;(Bos taurus) 121 kDa protein	CP;NA	122.2							61541	1	0.000116504
P01024	Complement C3	C3	187.15							29597	2	5.60304e-05
O75369	Filamin-B	FLNB	278.16							19917	3	3.77051e-05
A0A075B6R2;P0DP07;A0A087WSY4	Immunoglobulin heavy variable 4-4;Immunoglobulin heavy variable 4-31;Immunoglobulin heavy variable 4-30-2	IGHV4-4;IGHV4-31;IGHV4-30-2	12.848							0	1	0
A0A0C4DH29;P01742;P0DP01;A0A0B4J2H0	Immunoglobulin heavy variable 1-3;Immunoglobulin heavy variable 1-69;Immunoglobulin heavy variable 1-8;Immunoglobulin heavy variable 1-69D	IGHV1-3;IGHV1-69;IGHV1-8;IGHV1-69D	13.008							0	1	0
P0DOX6	Immunoglobulin mu heavy chain;Immunoglobulin heavy variable 2-70D	NA;IGHV2-70D	63.485							0	8	0
A6NCN2	Putative keratin-87 protein;TREMBL:Q61726 Tax_Id=10090 Gene_Symbol=5430421N21Rik Keratin type II	KRT87P;NA	29.117							0	0	0
O15484	Calpain-5	CAPN5	73.168							0	0	0
P04040	Catalase	CAT	59.755							0	0	0
P05187;P10696	Alkaline phosphatase, placental type;Alkaline phosphatase, germ cell type	ALPP;ALPG	57.953							0	5	0
P12724	Eosinophil cationic protein	RNASE3	18.385							0	0	0
P12955	Xaa-Pro dipeptidase	PEPD	54.548							0	0	0
P18085	ADP-ribosylation factor 4	ARF4	20.511							0	1	0
P19652	Alpha-1-acid glycoprotein 2	ORM2	23.602							0	1	0
P27216	Annexin A13	ANXA13	35.415					1		0	0	0
P31997	Carcinoembryonic antigen-related cell adhesion molecule 8	CEACAM8	38.153							0	1	0
P62258	14-3-3 protein epsilon	YWHAE	29.174							0	0	0
P62750	60S ribosomal protein L23a	RPL23A	17.695							0	0	0
P84103	Serine/arginine-rich splicing factor 3	SRSF3	19.329							0	0	0
Q08554	Desmocollin-1	DSC1	99.986							0	0	0
Q15833	Syntaxin-binding protein 2	STXBP2	66.452							0	0	0
Q2M2H8	Probable maltase-glucoamylase 2	MGAM2	277.99							0	6	0
Q5JS37	NHL repeat-containing protein 3	NHLRC3	38.282							0	0	0
Q6P587	Acylpyruvase FAHD1, mitochondrial	FAHD1	24.843							0	0	0
Q8IYB3	Serine/arginine repetitive matrix protein 1	SRRM1	102.33							0	0	0
Q8N8N7	Prostaglandin reductase 2	PTGR2	38.499							0	0	0
Q8WXI7	Mucin-16	MUC16	1519.2							0	0	0
Q96BW5	Phosphotriesterase-related protein	PTER	39.017							0	0	0
Q99828	Calcium and integrin-binding protein 1	CIB1	21.703							0	0	0
Q9GZP4	PITH domain-containing protein 1	PITHD1	24.178							0	0	0
Q9H223	EH domain-containing protein 4	EHD4	61.174					1		0	0	0
Q9H4M9;Q9NZN3	EH domain-containing protein 1;EH domain-containing protein 3	EHD1;EHD3	60.626					1		0	0	0
A0A075B6H7	Probable non-functional immunoglobulin kappa variable 3-7	IGKV3-7	12.783							0	1	0
Q9NZT1	Calmodulin-like protein 5	CALML5	15.892							0	0	0
P43243	Matrin-3	MATR3	94.622							0	0	0
Q9ULA0	Aspartyl aminopeptidase	DNPEP	53.41							0	0	0
P05141;P12236;P12235;Q9H0C2	ADP/ATP translocase 2;ADP/ATP translocase 3;ADP/ATP translocase 1;ADP/ATP translocase 4	SLC25A5;SLC25A6;SLC25A4;SLC25A31	32.852							0	0	0
											1665

## Sheet: filtered-S3 Crude SS
Uniprot ID	m	Gene names	Mol. weight [kDa]	Protein Enriched or Specific Colon	Protein specific to Pancreas	Surfaceome	GI proteins proteins (Uhlen)	EV marker Hoshino	EV marker (Thery 2018)	EV marker (Kugeratski 2021)	iBAQ StoolSupernatant	Peptides StoolSupernatant	iBAQ StoolSupernatant
P01834	Immunoglobulin kappa constant	IGKC	11.765								12036000000	17	22.8681
P09093	Chymotrypsin-like elastase family member 3A	CELA3A	29.488		1		1				4807600000	16	9.13431	9027800000
Q99895	Chymotrypsin-C	CTRC	29.483		1		1				4220200000	21	8.01827
P05451	Lithostathine-1-alpha;Lithostathine-1-beta	REG1A;REG1B	18.731				1				3592300000	9	6.82528
P08861	Chymotrypsin-like elastase family member 3B	CELA3B	29.263		1		1				2917300000	15	5.54279
P01009	Alpha-1-antitrypsin	SERPINA1	46.736								2641100000	40	5.01802		52632305137
P08217	Chymotrypsin-like elastase family member 2A;Chymotrypsin-like elastase family member 2B	CELA2A;CELA2B	28.887				1				2464300000	19	4.68211		#DIV/0!
P07478	Trypsin-2	PRSS2	26.487				1				1505800000	8	2.86098
P0DOX8;B9A064;P0CG04	Immunoglobulin lambda-1 light chain;Immunoglobulin lambda-like polypeptide 5;Immunoglobulin lambda constant 1;(Bos taurus) 12 kDa protein;Immunoglobulin lambda variable 2-18;TREMBL:Q1RMN8 (Bos taurus) Similar to Immunoglobulin lambda-like polypeptide 1;Immunoglobulin lambda variable 2-8;Immunoglobulin lambda variable 1-40	NA;IGLL5;IGLC1;NA;IGLV2-18;NA;IGLV2-8;IGLV1-40	22.83								1343900000	10	2.55337
P04054	Phospholipase A2	PLA2G1B	16.36		1		1				1300700000	8	2.4713
P15086	Carboxypeptidase B	CPB1	47.367		1		1				895090000	20	1.70065	22.8681
A0A075B6P5;P01615;P01614;A0A087WW87	Immunoglobulin kappa variable 2-28;Immunoglobulin kappa variable 2D-28;Immunoglobulin kappa variable 2D-40;Immunoglobulin kappa variable 2-40	IGKV2-28;IGKV2D-28;IGKV2D-40;IGKV2-40	12.957								845420000	5	1.60628
P0DOX2	Immunoglobulin alpha-2 heavy chain;Immunoglobulin heavy variable 7-4-1	NA;IGHV7-4-1	48.934								820160000	19	1.55828
P01619	Immunoglobulin kappa variable 3-20	IGKV3-20	12.557								600760000	4	1.14143
P02766	Transthyretin	TTR	15.887								594070000	7	1.12872
P01876	Immunoglobulin heavy constant alpha 1	IGHA1	37.654								526160000	18	0.99969
P01591	Immunoglobulin J chain	JCHAIN	18.098					1			524950000	6	0.997391
A0A0C4DH68;A0A075B6R9	Immunoglobulin kappa variable 2-24;Probable non-functional immunoglobulin kappa variable 2D-24	IGKV2-24;IGKV2D-24	13.079								521140000	4	0.990152
P04746	Pancreatic alpha-amylase	AMY2A	57.706				1				463130000	22	0.879935
P06331;P0DP08;P0DP06;A0A0C4DH41;P01825;P01824	Immunoglobulin heavy variable 4-34;Immunoglobulin heavy variable 4-38-2;Immunoglobulin heavy variable 4-30-4;Immunoglobulin heavy variable 4-61;Immunoglobulin heavy variable 4-59;Immunoglobulin heavy variable 4-39	IGHV4-34;IGHV4-38-2;IGHV4-30-4;IGHV4-61;IGHV4-59;IGHV4-39	13.815								452400000	3	0.859548
P01624;A0A0C4DH55	Immunoglobulin kappa variable 3-15;Immunoglobulin kappa variable 3D-7	IGKV3-15;IGKV3D-7	12.496								404580000	4	0.768691
P27487	Dipeptidyl peptidase 4	DPP4	88.278								387630000	31	0.736487
P06312	Immunoglobulin kappa variable 4-1	IGKV4-1	13.38								374110000	4	0.710799
P04433;A0A0A0MRZ8	Immunoglobulin kappa variable 3-11;Immunoglobulin kappa variable 3D-11	IGKV3-11;IGKV3D-11	12.575								353460000	4	0.671565
O43451	Maltase-glucoamylase	MGAM	312.02								333940000	73	0.634477
P01833	Polymeric immunoglobulin receptor	PIGR	83.283	1		1					330870000	27	0.628644
P09923	Intestinal-type alkaline phosphatase	ALPI	56.811								325580000	21	0.618593
P15085	Carboxypeptidase A1;TREMBL:Q2KIG3 (Bos taurus) Similar to carboxypeptidase B2	CPA1;NA	47.14				1				317260000	18	0.602786
P0DOY3;P0DOY2	Immunoglobulin lambda constant 3;Immunoglobulin lambda constant 2;Immunoglobulin lambda constant 6	IGLC3;IGLC2;IGLC6	11.265								279070000	8	0.530226
P15144	Aminopeptidase N	ANPEP	109.54								268630000	43	0.51039
Q6GPI1;P17538	Chymotrypsinogen B2;Chymotrypsinogen B	CTRB2;CTRB1	27.923				1				261200000	9	0.496273
P04406	Glyceraldehyde-3-phosphate dehydrogenase;Glyceraldehyde-3-phosphate dehydrogenase, testis-specific	GAPDH;GAPDHS	36.053						1	1	247840000	13	0.47089
P06731	Carcinoembryonic antigen-related cell adhesion molecule 5;Carcinoembryonic antigen-related cell adhesion molecule 3	CEACAM5;CEACAM3	76.795	1		1					243670000	9	0.462967
A0A0B4J1Y9	Immunoglobulin heavy variable 3-72	IGHV3-72	13.203								236280000	5	0.448926
O60844	Zymogen granule membrane protein 16	ZG16	18.132	1			1				234140000	9	0.44486
A2NJV5;A0A075B6S2;A0A0A0MRZ7	Immunoglobulin kappa variable 2-29;Immunoglobulin kappa variable 2D-29;Immunoglobulin kappa variable 2D-26	IGKV2-29;IGKV2D-29;IGKV2D-26	13.085								217720000	4	0.413662
P35237	Serpin B6	SERPINB6	42.621								213150000	25	0.404979
P01780;A0A0B4J1V1;P01763;P01762	Immunoglobulin heavy variable 3-7;Immunoglobulin heavy variable 3-21;Immunoglobulin heavy variable 3-48;Immunoglobulin heavy variable 3-11;Immunoglobulin heavy variable 3-20;Immunoglobulin heavy variable 3-13	IGHV3-7;IGHV3-21;IGHV3-48;IGHV3-11;IGHV3-20;IGHV3-13	12.943								208910000	4	0.396924
P01857;P0DOX5	Immunoglobulin heavy constant gamma 1;Immunoglobulin gamma-1 heavy chain	IGHG1;NA	36.105								176050000	5	0.33449
Q9Y6R7	IgGFc-binding protein	FCGBP	572.01	1							173360000	79	0.329379
P01871	Immunoglobulin heavy constant mu	IGHM	49.439								151060000	10	0.28701
A8K7I4	Calcium-activated chloride channel regulator 1	CLCA1	100.22	1		1	1				144080000	23	0.273748
P59666;P59665	Neutrophil defensin 3;Neutrophil defensin 1	DEFA3;DEFA1	10.245								137550000	2	0.261341
Q6UWV6	Ectonucleotide pyrophosphatase/phosphodiesterase family member 7	ENPP7	51.493								134570000	12	0.255679
Q14002	Carcinoembryonic antigen-related cell adhesion molecule 7	CEACAM7	29.345	1		1					110780000	5	0.210479
P14410	Sucrase-isomaltase, intestinal	SI	209.45								110540000	50	0.210023
Q86UP6	CUB and zona pellucida-like domain-containing protein 1	CUZD1	68.152		1						110360000	14	0.209681
P02810	Salivary acidic proline-rich phosphoprotein 1/2	PRH1	17.016				1				108440000	5	0.206033
P01861	Immunoglobulin heavy constant gamma 4	IGHG4	35.94								101990000	4	0.193778
P04118	Colipase	CLPS	11.954		1		1				94431000	3	0.179416
P01700;P01699	Immunoglobulin lambda variable 1-47;Immunoglobulin lambda variable 1-44	IGLV1-47;IGLV1-44	12.283								85940000	3	0.163284
P80188	Neutrophil gelatinase-associated lipocalin	LCN2	22.588								85184000	6	0.161847
Q9NR71	Neutral ceramidase;Putative inactive neutral ceramidase B	ASAH2;ASAH2B	85.515								83628000	15	0.158891
P04432;P01597	Immunoglobulin kappa variable 1D-39;Immunoglobulin kappa variable 1-39	IGKV1D-39;IGKV1-39	12.737								83356000	3	0.158374
A0A0B4J1X5;A0A0C4DH42;P0DP02;P01767	Immunoglobulin heavy variable 3-74;Immunoglobulin heavy variable 3-66;Immunoglobulin heavy variable 3-30-3;Immunoglobulin heavy variable 3-53	IGHV3-74;IGHV3-66;IGHV3-30-3;IGHV3-53	12.839								81198000	4	0.154274
Q13228	Methanethiol oxidase	SELENBP1	52.39								74965000	21	0.142432
P35030	Trypsin-3	PRSS3	32.528		1		1				73322000	4	0.13931
A0A0C4DH25	Immunoglobulin kappa variable 3D-20	IGKV3D-20	12.515								67461000	4	0.128174
P16233	Pancreatic triacylglycerol lipase	PNLIP	51.156		1		1				67215000	8	0.127707
P02794	Ferritin heavy chain	FTH1	21.225								66920000	7	0.127146
Q8NCR9	Clarin-3	CLRN3	25.321								63915000	2	0.121437
P0DOX7	Immunoglobulin kappa light chain	NA	23.379		1						63623000	15	0.120882
P06748	Nucleophosmin	NPM1	32.575								57920000	4	0.110046
P0DP03;P01768;P01764	Immunoglobulin heavy variable 3-30-5;Immunoglobulin heavy variable 3-30;Immunoglobulin heavy variable 3-23	IGHV3-30-5;IGHV3-30;IGHV3-23	12.947								55929000	3	0.106264
P98073	Enteropeptidase	TMPRSS15	112.93								54393000	14	0.103345
P0DP04;P01782	Immunoglobulin heavy variable 3-43D;Immunoglobulin heavy variable 3-9	IGHV3-43D;IGHV3-9	13.017								52421000	3	0.0995985
P01602	Immunoglobulin kappa variable 1-5	IGKV1-5	12.781								51128000	3	0.0971419
P01599	Immunoglobulin kappa variable 1-17	IGKV1-17	12.778								48755000	3	0.0926332
A0A0A0MT36;A0A0C4DH24;A0A0C4DH26	Immunoglobulin kappa variable 6D-21;Immunoglobulin kappa variable 6-21;Probable non-functional immunoglobulin kappa variable 6D-41	IGKV6D-21;IGKV6-21;IGKV6D-41	12.34								48417000	2	0.091991
Q02817	Mucin-2	MUC2	540.29	1							46586000	16	0.0885122
P28838	Cytosol aminopeptidase	LAP3	56.166								42734000	18	0.0811935
P00441	Superoxide dismutase [Cu-Zn]	SOD1	15.936								42326000	3	0.0804183
Q08380	Galectin-3-binding protein	LGALS3BP	65.33					1	1	1	41044000	10	0.0779825
Q9UQQ1	Aminopeptidase NAALADL1	NAALADL1	80.557								40572000	15	0.0770857
P06702	Protein S100-A9	S100A9	13.242								40290000	3	0.0765499
A0A0C4DH31;P23083	Immunoglobulin heavy variable 1-18;Immunoglobulin heavy variable 1-2	IGHV1-18;IGHV1-2	12.82								37884000	2	0.0719786
P05090	Apolipoprotein D	APOD	21.275								37776000	5	0.0717734
P30740	Leukocyte elastase inhibitor;Serpin B9;Serpin I2	SERPINB1;SERPINB9;SERPINI2	42.741				1				36374000	13	0.0691096
A0A087WSY6	Immunoglobulin kappa variable 3D-15	IGKV3D-15	12.534								35879000	4	0.0681692
Q92485	Acid sphingomyelinase-like phosphodiesterase 3b	SMPDL3B	50.813								35878000	7	0.0681673
P08473	Neprilysin	MME	85.513								35582000	24	0.0676049
A0A0A0MS15	Immunoglobulin heavy variable 3-49	IGHV3-49	13.056								35419000	3	0.0672952
P01706	Immunoglobulin lambda variable 2-11	IGLV2-11	12.644								35400000	2	0.0672591
A0A075B6S5	Immunoglobulin kappa variable 1-27	IGKV1-27	12.711								32989000	3	0.0626782
P0CG48;P0CG47;P62979;P62987	Polyubiquitin-C;Polyubiquitin-B;Ubiquitin-40S ribosomal protein S27a;Ubiquitin-60S ribosomal protein L40	UBC;UBB;RPS27A;UBA52	77.038							1	30503000	3	0.0579549
P56470	Galectin-4	LGALS4	35.941	1		1					25367000	5	0.0481966
P13473	Lysosome-associated membrane glycoprotein 2	LAMP2	44.96						1		25360000	3	0.0481833
P20848	Putative alpha-1-antitrypsin-related protein	SERPINA2	47.89								23577000	2	0.0447957
P25311	Zinc-alpha-2-glycoprotein	AZGP1	34.258								23431000	9	0.0445183
P01011	Alpha-1-antichymotrypsin	SERPINA3	47.65								23299000	7	0.0442675
P13688	Carcinoembryonic antigen-related cell adhesion molecule 1	CEACAM1	57.56	1		1					23252000	7	0.0441782
P06870	Kallikrein-1	KLK1	28.889	1			1				22850000	2	0.0434144
Q8WWU7	Intelectin-2	ITLN2	36.211				1				22808000	10	0.0433346
Q9UGM3	Deleted in malignant brain tumors 1 protein	DMBT1	260.73								22492000	11	0.0427342
P05109	Protein S100-A8	S100A8	10.834								21755000	4	0.0413339
A0A0C4DH38;A0A0J9YXX1	Immunoglobulin heavy variable 5-51;Immunoglobulin heavy variable 5-10-1	IGHV5-51;IGHV5-10-1	12.674								21019000	3	0.0399355
O43895	Xaa-Pro aminopeptidase 2	XPNPEP2	75.624								19490000	14	0.0370305
Q9HAT2	Sialate O-acetylesterase	SIAE	58.314								18760000	6	0.0356435
P60709;P63261	Actin, cytoplasmic 1;Actin, cytoplasmic 2;POTE ankyrin domain family member E;POTE ankyrin domain family member F;Putative beta-actin-like protein 3;POTE ankyrin domain family member I;POTE ankyrin domain family member J	ACTB;ACTG1;POTEE;POTEF;POTEKP;POTEI;POTEJ	41.736					1	1		18023000	6	0.0342432
P12821	Angiotensin-converting enzyme	ACE	149.71								17326000	13	0.0329189
P40879	Chloride anion exchanger	SLC26A3	84.504	1		1					17200000	10	0.0326795
P08236	Beta-glucuronidase	GUSB	74.731								16864000	9	0.0320412
P0DOX3	Immunoglobulin delta heavy chain	NA	56.224		1						16103000	2	0.0305953
A0A0C4DH36	Probable non-functional immunoglobulin heavy variable 3-38	IGHV3-38	12.758								15964000	2	0.0303312
P55259	Pancreatic secretory granule membrane major glycoprotein GP2	GP2	59.48		1						15780000	6	0.0299816
P01040	Cystatin-A	CSTA	11.006								14211000	3	0.0270005
P01601	Immunoglobulin kappa variable 1D-16	IGKV1D-16	12.73								13866000	2	0.026345
P02792	Ferritin light chain	FTL	20.019								13723000	3	0.0260733
P25774	Cathepsin S	CTSS	37.495	1							13425000	5	0.0255071
Q8WXQ8	Carboxypeptidase A5	CPA5	49.035								13317000	2	0.025302
A0A0B4J1V0	Immunoglobulin heavy variable 3-15	IGHV3-15	12.926								13101000	2	0.0248916
Q16819	Meprin A subunit alpha	MEP1A	84.418	1		1					12207000	8	0.023193
Q16651	Prostasin	PRSS8	36.431								11701000	2	0.0222316
P00915	Carbonic anhydrase 1	CA1	28.87								11532000	7	0.0219105
O95471	Claudin-7	CLDN7	22.418	1		1					11276000	3	0.0214241
P20160	Azurocidin	AZU1	26.885								10464000	3	0.0198813
P01718;P01717;A0A075B6K0	Immunoglobulin lambda variable 3-27;Immunoglobulin lambda variable 3-25;Immunoglobulin lambda variable 3-16	IGLV3-27;IGLV3-25;IGLV3-16	12.165								9954900	2	0.018914
Q8NFJ5	Retinoic acid-induced protein 3	GPRC5A	40.251								9853800	2	0.018722
P01721	Immunoglobulin lambda variable 6-57	IGLV6-57	12.566								9541800	3	0.0181292
A0A0C4DH67;A0A0C4DH69	Immunoglobulin kappa variable 1-8;Immunoglobulin kappa variable 1-9	IGKV1-8;IGKV1-9	12.537								9302300	3	0.0176741
P12532	Creatine kinase U-type, mitochondrial;Creatine kinase S-type, mitochondrial	CKMT1A;CKMT2	47.036								9283100	6	0.0176376
P99999	Cytochrome c;SWISS-PROT:P62894 Cytochrome c - Bos taurus (Bovine).	CYCS;NA	11.749								9208400	4	0.0174957
Q16820	Meprin A subunit beta	MEP1B	79.57				1				9190800	7	0.0174623
P01594;P01593	Immunoglobulin kappa variable 1-33;Immunoglobulin kappa variable 1D-33	IGKV1-33;IGKV1D-33	12.848								8621600	2	0.0163808
A0A0B4J1X8	Immunoglobulin heavy variable 3-43	IGHV3-43	13.077								8588200	2	0.0163174
Q6P4A8	Phospholipase B-like 1	PLBD1	63.254								8526100	7	0.0161994
Q8WWA0	Intelectin-1	ITLN1	34.961	1		1					8283800	8	0.015739
Q04118	Basic salivary proline-rich protein 3	PRB3	30.98				1				8228300	5	0.0156336
P40199	Carcinoembryonic antigen-related cell adhesion molecule 6	CEACAM6	37.237								7295100	5	0.0138605
P12273	Prolactin-inducible protein	PIP	16.572								7268500	2	0.01381
P01008	Antithrombin-III	SERPINC1	52.602								7114100	5	0.0135166
P05164	Myeloperoxidase	MPO	83.868								7067900	12	0.0134288
Q92484	Acid sphingomyelinase-like phosphodiesterase 3a	SMPDL3A	51.26	1							7049100	6	0.0133931
O15162	Phospholipid scramblase 1	PLSCR1	35.049								6964800	3	0.0132329
P20933	N(4)-(beta-N-acetylglucosaminyl)-L-asparaginase	AGA	37.208								6907300	3	0.0131237
P61916	NPC intracellular cholesterol transporter 2	NPC2	16.57								6799200	3	0.0129183
Q13867	Bleomycin hydrolase	BLMH	52.562								6769200	8	0.0128613
P0DUB6;P0DTE8;P0DTE7	Alpha-amylase 1A;Alpha-amylase 1C;Alpha-amylase 1B	AMY1A;AMY1C;AMY1B	57.767								6660900	18	0.0126555
P07148	Fatty acid-binding protein, liver	FABP1	14.208	1							6580100	2	0.012502
P80748;A0A075B6K5	Immunoglobulin lambda variable 3-21;Immunoglobulin lambda variable 3-9	IGLV3-21;IGLV3-9	12.446								6369000	2	0.0121009
P01903	HLA class II histocompatibility antigen, DR alpha chain;HLA class II histocompatibility antigen, DQ alpha 2 chain	HLA-DRA;HLA-DQA2	28.621						1		6349500	2	0.0120639
P98088	Mucin-5AC	MUC5AC	585.56				1				6320000	4	0.0120078
P02788	Lactotransferrin	LTF	78.181								6212200	11	0.011803
Q10588	ADP-ribosyl cyclase/cyclic ADP-ribose hydrolase 2	BST1	35.724								6053000	4	0.0115005
P16444	Dipeptidase 1	DPEP1	45.673								5996400	5	0.011393
P09622	Dihydrolipoyl dehydrogenase, mitochondrial	DLD	54.177								5616900	4	0.010672
P29508	Serpin B3;Serpin B4	SERPINB3;SERPINB4	44.564								5550900	6	0.0105466
P62879;P62873;P16520;Q9HAV0	Guanine nucleotide-binding protein G(I)/G(S)/G(T) subunit beta-2;Guanine nucleotide-binding protein G(I)/G(S)/G(T) subunit beta-1;Guanine nucleotide-binding protein G(I)/G(S)/G(T) subunit beta-3;Guanine nucleotide-binding protein subunit beta-4	GNB2;GNB1;GNB3;GNB4	37.331								5354500	4	0.0101734
P48052	Carboxypeptidase A2	CPA2	47.03		1		1				5305700	5	0.0100807
P11279	Lysosome-associated membrane glycoprotein 1	LAMP1	44.882								5235500	2	0.00994731
P78310	Coxsackievirus and adenovirus receptor	CXADR	40.029								5112900	4	0.00971438
Q6P1J6	Phospholipase B1, membrane-associated	PLB1	163.08								4822400	9	0.00916243
Q96DA0	Zymogen granule protein 16 homolog B	ZG16B	22.739				1				4141600	2	0.00786893
Q96C23	Galactose mutarotase	GALM	37.765								4013500	4	0.00762554
Q9UM22	Mammalian ependymin-related protein 1	EPDR1	25.437								3920100	2	0.00744809
A0A075B6S6;P06310	Immunoglobulin kappa variable 2D-30;Immunoglobulin kappa variable 2-30	IGKV2D-30;IGKV2-30	13.215								3917500	3	0.00744315
P04080	Cystatin-B	CSTB	11.139								3732900	2	0.00709241
Q53GD3	Choline transporter-like protein 4	SLC44A4	79.253								3350000	3	0.00636491
P62736;P63267;P68032;P68133	Actin, aortic smooth muscle;Actin, gamma-enteric smooth muscle;Actin, alpha cardiac muscle 1;Actin, alpha skeletal muscle	ACTA2;ACTG2;ACTC1;ACTA1	42.009						1		3181600	4	0.00604496
P24158	Myeloblastin	PRTN3	27.807								3147500	4	0.00598017
Q9HD89	Resistin	RETN	11.419								3094700	2	0.00587985
Q92820	Gamma-glutamyl hydrolase	GGH	35.964								3019000	2	0.00573602
P00813	Adenosine deaminase	ADA	40.764								2846800	4	0.00540885
P22748	Carbonic anhydrase 4	CA4	35.032								2674700	2	0.00508186
P01772	Immunoglobulin heavy variable 3-33	IGHV3-33	13.074								2644900	3	0.00502524
Q7L5L3	Lysophospholipase D GDPD3	GDPD3	36.596	1							2639500	4	0.00501498
A0M8Q6	Immunoglobulin lambda constant 7	IGLC7	11.253								2520100	3	0.00478812
P01911;Q30154	HLA class II histocompatibility antigen, DRB1 beta chain;HLA class II histocompatibility antigen, DR beta 5 chain	HLA-DRB1;HLA-DRB5	29.966						1		2400000	2	0.00455994
Q9BYE9	Cadherin-related family member 2	CDHR2	141.54								2240100	3	0.00425613
P27105	Stomatin	STOM	31.73					1			2116900	2	0.00402205
Q9HC84	Mucin-5B	MUC5B	596.33								2090800	2	0.00397247
P00390	Glutathione reductase, mitochondrial	GSR	56.256								2048100	4	0.00389134
P15289	Arylsulfatase A	ARSA	53.588								2010700	3	0.00382028
Q92542	Nicastrin	NCSTN	78.41								1734100	5	0.00329474
P08311	Cathepsin G	CTSG	28.837								1476800	3	0.00280588
Q14CN2	Calcium-activated chloride channel regulator 4	CLCA4	101.28	1		1					1358800	3	0.00258168
P04280;P02812	Basic salivary proline-rich protein 1;Basic salivary proline-rich protein 2	PRB1;PRB2	38.561				1				1346400	7	0.00255812
P51688	N-sulphoglucosamine sulphohydrolase	SGSH	56.695								1342400	3	0.00255052
O43280	Trehalase	TREH	66.567								1187900	3	0.00225698
P14555	Phospholipase A2, membrane associated	PLA2G2A	16.083								1174400	2	0.00223133
P29992	Guanine nucleotide-binding protein subunit alpha-11;Guanine nucleotide-binding protein G(q) subunit alpha;Guanine nucleotide-binding protein subunit alpha-14	GNA11;GNAQ;GNA14	42.123						1		1063700	3	0.002021
P50443	Sulfate transporter	SLC26A2	81.661	1		1					1021800	2	0.00194139
P09327	Villin-1;Advillin	VIL1;AVIL	92.694	1							1007200	4	0.00191365
P61204;P84077;P84085	ADP-ribosylation factor 3;ADP-ribosylation factor 1;ADP-ribosylation factor 5	ARF3;ARF1;ARF5	20.601								1000400	2	0.00190073
P01023	Alpha-2-macroglobulin	A2M	163.29					1			996180	2	0.00189272
Q14914	Prostaglandin reductase 1	PTGR1	35.869								995440	2	0.00189131
P15311	Ezrin;Moesin;Radixin	EZR;MSN;RDX	69.412					1			862590	3	0.0016389
P02763	Alpha-1-acid glycoprotein 1	ORM1	23.539								852030	2	0.00161883
O75882	Attractin	ATRN	158.54								846870	3	0.00160903
P29401	Transketolase	TKT	67.877								814010	2	0.0015466
P11678	Eosinophil peroxidase	EPX	81.04								783550	3	0.00148872
Q8TE67	Epidermal growth factor receptor kinase substrate 8-like protein 3	EPS8L3	66.86	1							719530	2	0.00136709
P09668	Pro-cathepsin H	CTSH	37.393								608310	2	0.00115577
P01859	Immunoglobulin heavy constant gamma 2	IGHG2	35.9								599850	3	0.0011397
P05154	Plasma serine protease inhibitor	SERPINA5	45.674								580500	2	0.00110293
P19961	Alpha-amylase 2B	AMY2B	57.709				1				499610	20	0.000949246
P07355;A6NMY6	Annexin A2;Putative annexin A2-like protein	ANXA2;ANXA2P2	38.604						1		409450	2	0.000777944
P08183	ATP-dependent translocase ABCB1;Phosphatidylcholine translocator ABCB4	ABCB1;ABCB4	141.48								368760	3	0.000700634
Q9Y6X5	Bis(5'-adenosyl)-triphosphatase ENPP4	ENPP4	51.641								279690	3	0.000531404
P48595	Serpin B10	SERPINB10	45.402								254650	2	0.000483828
Q8WZ42	Titin	TTN	3816								203290	8	0.000386246
O15455	Toll-like receptor 3	TLR3	103.83								185500	2	0.000352445
P09848	Lactase-phlorizin hydrolase	LCT	218.58								179980	3	0.000341957
Q9UKN1	Mucin-12	MUC12	558.16	1		1					84390	2	0.000160339
A8K2U0	Alpha-2-macroglobulin-like protein 1	A2ML1	161.1								78070	2	0.000148331
Q9NRD1	F-box only protein 6	FBXO6	33.932								30273	2	5.75179e-05
P01024	Complement C3	C3	187.15								29597	2	5.62335e-05
O75369	Filamin-B	FLNB	278.16								19917	3	3.78418e-05
											52632305137
											52632305137

## Sheet: unfiltered EV data
															Absolute Protein abundance (iBAQ)												Peptide Count												Unique Peptide Count
Uniprot ID	Species	Protein names	Gene names	Surfaceome	Secretome GO 46903	Vesiclepedia Top 100	EV marker (Hoshino 2020)	EV marker (Thery 2018)	EV marker (Kugeratski 2021)	GTEx Proteome (Jiang 2021)	Protein Enrichment Category	Protein Enrichment Score (0-10)	Overexpressed in COAD (CPTAC)	Overexpressed in COAD (TCGA)	iBAQ 3-10	iBAQ 3-30	iBAQ 3-50	iBAQ 3-100	iBAQ 3-SV	iBAQ 3-SF	iBAQ 4-10	iBAQ 4-30	iBAQ 4-50	iBAQ 4-100	iBAQ 4-SV	iBAQ 4-SF	Peptides 3-10	Peptides 3-30	Peptides 3-50	Peptides 3-100	Peptides 3-SV	Peptides 3-SF	Peptides 4-10	Peptides 4-30	Peptides 4-50	Peptides 4-100	Peptides 4-SV	Peptides 4-SF	Unique peptides 3-10	Unique peptides 3-30	Unique peptides 3-50	Unique peptides 3-100	Unique peptides 3-SV	Unique peptides 3-SF	Unique peptides 4-10	Unique peptides 4-30	Unique peptides 4-50	Unique peptides 4-100	Unique peptides 4-SV
P01591	Homo sapiens	Immunoglobulin J chain	JCHAIN				1			1	prt_enriched_not_spec	Breast:2.71			125000000	71200000	194000000	172000000	19200000	58400000	81600000	44800000	46500000	24400000	6290000	59100000	6	4	5	5	5	6	4	5	4	5	4	6	6	4	5	5	5	6	4	5	4	5	4
Q08380	Homo sapiens	Galectin-3-binding protein	LGALS3BP			1	1	1	1	1	prt_enriched_not_spec	Artery Aorta:2.86			12100000	11400000	42000000	26900000	850000	0	99700000	55500000	33500000	52300000	5820000	15000000	8	5	11	9	3	0	12	10	10	8	3	5	8	5	11	9	3	0	12	10	10	8	3
P15311;P26038;P35241	Homo sapiens	Ezrin;Moesin;Radixin	EZR;MSN;RDX				1								3880000	12100000	19400000	22900000	11900000	0	0	0	810000	0	0	0	4	4	7	7	2	0	0	0	2	0	0	0	4	4	7	7	2	0	0	0	2	0	0
P27105	Homo sapiens	Erythrocyte band 7 integral membrane protein	STOM	1			1			1	prt_hk				166000	0	4870000	192000	611000	0	0	0	0	0	0	0	2	0	4	2	1	0	0	0	0	0	0	0	2	0	4	2	1	0	0	0	0	0	0
P60709;P63261	Homo sapiens	Actin, cytoplasmic 1;Actin, cytoplasmic 1, N-terminally processed;Actin, cytoplasmic 2;Actin, cytoplasmic 2, N-terminally processed	ACTB;ACTG1				1	1							1300000	3210000	4310000	3050000	1150000	4540000	0	501000	0	197000	1510000	0	3	3	3	3	2	1	0	1	0	1	2	0	2	1	2	1	1	1	0	1	0	1	1
Q8WUM4	Homo sapiens	Programmed cell death 6-interacting protein	PDCD6IP			1	1	1	1	1	prt_hk				410000	0	770000	694000	0	0	0	0	0	0	0	0	1	0	2	4	0	0	0	0	0	0	0	0	1	0	2	4	0	0	0	0	0	0	0
P68871;P02042	Homo sapiens	Hemoglobin subunit beta;LVV-hemorphin-7;Spinorphin;Hemoglobin subunit delta	HBB;HBD				1								1250000	1280000	543000	304000	0	0	697000	993000	0	2400000	0	0	1	2	1	1	1	0	1	1	0	1	0	0	1	2	1	1	1	0	1	1	0	1	0
P01023	Homo sapiens	Alpha-2-macroglobulin	A2M			1	1			1	prt_hk				201000	340000	0	367000	0	698000	0	0	0	0	0	1300000	2	2	0	1	0	1	0	0	0	0	0	2	2	2	0	1	0	1	0	0	0	0	0
Q99895	Homo sapiens	Chymotrypsin-C	CTRC							1	prt_specific	Pancreas:4.93			10300000000	6290000000	14200000000	8440000000	1150000000	2170000000	6890000000	3400000000	3550000000	3160000000	856000000	1930000000	18	16	17	15	16	14	14	14	14	13	10	14	18	16	17	15	16	14	14	14	14	13	10
P09093	Homo sapiens	Chymotrypsin-like elastase family member 3A	CELA3A							1	prt_specific	Pancreas:4.55			7090000000	3960000000	8870000000	4580000000	570000000	1720000000	14000000000	7710000000	8190000000	7030000000	734000000	8830000000	15	12	15	13	11	13	14	13	14	14	10	16	11	9	11	10	8	10	11	10	11	11	7
P02814	Homo sapiens	Submaxillary gland androgen-regulated protein 3B;Peptide P-A;Peptide D1A	SMR3B												1760000000	2280000000	2440000000	2090000000	1700000000	0	876000000	743000000	878000000	735000000	696000000	0	2	2	2	2	2	0	2	2	2	1	2	0	2	2	2	2	2	0	2	2	2	1	2
A0A075B6S5	Homo sapiens	Immunoglobulin kappa variable 1-27	IGKV1-27												10400	0	4150000	13500000	0	59200000	0	0	0	0	0	16700000	1	1	1	1	0	3	0	0	0	0	0	1	0	1	1	1	0	2	0	0	0	0	0
A8K7I4	Homo sapiens	Calcium-activated chloride channel regulator 1	CLCA1	1						1	prt_specific	Small Intestine:5.09;Colon Transverse:5.02	No	No	12100000	12800000	39900000	26000000	4370000	36700000	7800000	4010000	4420000	3560000	556000	4600000	13	10	14	13	7	12	10	6	7	5	2	7	12	10	13	12	7	11	9	5	6	5	2
P07478	Homo sapiens	Trypsin-2	PRSS2												983000000	685000000	1200000000	875000000	87900000	5270000000	253000000	81100000	236000000	143000000	89100000	858000000	6	4	7	6	5	9	4	3	4	4	3	7	4	2	4	4	3	5	2	1	2	2	1
P08861	Homo sapiens	Chymotrypsin-like elastase family member 3B	CELA3B							1	prt_specific	Pancreas:7.14			1440000000	429000000	2380000000	830000000	87700000	3610000000	68700000	20000000	23200000	9950000	160000	143000000	12	9	12	10	9	11	8	7	6	5	4	10	8	6	8	7	6	8	5	4	3	2	1
O60844	Homo sapiens	Zymogen granule membrane protein 16	ZG16							1	prt_enriched_not_spec	Colon Transverse:2.72;Small Intestine:2.72	No	No	1020000000	627000000	1350000000	760000000	78600000	0	1680000000	747000000	864000000	612000000	19600000	0	8	8	7	7	6	0	6	6	6	6	4	0	8	8	7	7	6	0	6	6	6	6	4
A0A0A0MS15	Homo sapiens	Immunoglobulin heavy variable 3-49	IGHV3-49							1	prt_hk				12000000	16300000	20600000	11800000	0	35000000	9770000	3900000	9520000	5730000	0	4800000	2	1	1	1	0	1	1	1	1	1	0	1	2	1	1	1	0	1	1	1	1	1	0
A0A0B4J1Y9	Homo sapiens	Immunoglobulin heavy variable 3-72	IGHV3-72							1	prt_hk				10200000	12500000	12700000	11500000	3860000	26300000	2430000	2670000	0	1400000	2090000	1650000	1	1	1	1	1	3	1	1	0	1	1	1	0	0	0	0	0	2	0	0	0	0	0
O14494	Homo sapiens	Lipid phosphate phosphohydrolase 1	PPAP2A	1						1					1180000	0	4070000	1440000	0	0	0	0	0	0	0	0	2	0	2	1	0	0	0	0	0	0	0	0	2	0	2	1	0	0	0	0	0	0	0
A0A0C4DH31;P23083	Homo sapiens	Ig heavy chain V-I region V35	IGHV1-18							1					638000	419000	2270000	355000	0	2120000	0	0	0	0	0	757000	1	1	2	1	0	1	0	0	0	0	0	1	1	1	2	1	0	1	0	0	0	0	0
O15162	Homo sapiens	Phospholipid scramblase 1	PLSCR1	1						1					30200000	25800000	28700000	16000000	5450000	0	3930000	0	0	0	81600	0	2	2	3	2	1	0	1	0	0	0	1	0	2	2	3	2	1	0	1	0	0	0	1
O43280	Homo sapiens	Trehalase	TREH	1											3800000	175000	4800000	1910000	0	9030000	0	0	0	0	0	2270000	4	2	3	3	0	6	0	0	0	0	0	3	4	2	3	3	0	6	0	0	0	0	0
O43451	Homo sapiens	Maltase-glucoamylase, intestinal;Maltase;Glucoamylase	MGAM	1						1	prt_specific	Small Intestine:4.28			78100000	38100000	113000000	49600000	7960000	470000000	24800000	13600000	14400000	9760000	731000	297000000	56	43	58	52	27	67	39	40	38	28	7	61	53	41	54	49	25	63	37	38	36	27	6
P04054	Homo sapiens	Phospholipase A2	PLA2G1B		1					1	prt_specific	Pancreas:5.63			471000000	60700000	338000000	214000000	15600000	734000	34100000	18500000	13900000	19500000	0	27600000	4	3	4	4	3	1	3	3	3	3	0	3	4	3	4	4	3	1	3	3	3	3	0
P0DOY2;P0DOY3;P0CF74	Homo sapiens	Ig lambda-6 chain C region	IGLC6												258000000	142000000	522000000	194000000	60800000	1050000000	75300000	7690000	13000000	5750000	6390000	51300000	5	5	5	5	5	5	4	3	4	2	3	4	1	1	1	1	1	1	1	0	1	0	1
O43895	Homo sapiens	Xaa-Pro aminopeptidase 2	XPNPEP2	1						1					29900000	9470000	82200000	24800000	571000	0	2040000	660000	368000	38600	0	0	12	9	16	13	4	0	6	4	3	1	0	0	12	9	16	13	4	0	6	4	3	1	0
O60635	Homo sapiens	Tetraspanin-1	TSPAN1	1						1					599000000	536000000	842000000	992000000	11000000	0	0	0	0	0	0	0	2	1	2	2	1	0	0	0	0	0	0	0	2	1	2	2	1	0	0	0	0	0	0
O95471	Homo sapiens	Claudin-7	CLDN7	1						1	prt_enriched_not_spec	Colon Transverse:3.34			18200000	10900000	25600000	5380000	624000	43200000	0	0	0	0	0	0	2	2	1	1	1	1	0	0	0	0	0	0	2	2	1	1	1	1	0	0	0	0	0
P01009	Homo sapiens	Alpha-1-antitrypsin;Short peptide from AAT	SERPINA1							1	prt_hk				305000000	239000000	436000000	190000000	55000000	3510000000	99900000	55900000	57400000	44200000	8370000	1660000000	19	19	21	19	16	28	16	14	17	15	11	25	19	19	21	19	16	28	16	14	17	15	11
O95497	Homo sapiens	Pantetheinase	VNN1	1						1	prt_enriched_not_spec	Liver:3.09			2990000	204000	2510000	1520000	0	0	0	0	0	0	0	0	2	2	2	2	0	0	0	0	0	0	0	0	2	2	2	2	0	0	0	0	0	0	0
Q6GPI1;P17538	Homo sapiens	Chymotrypsinogen B2;Chymotrypsin B2 chain A;Chymotrypsin B2 chain B;Chymotrypsin B2 chain C;Chymotrypsinogen B;Chymotrypsin B chain A;Chymotrypsin B chain B;Chymotrypsin B chain C	CTRB2;CTRB1												285000000	78800000	447000000	150000000	19800000	210000000	232000000	65600000	66700000	60600000	8680000	54900000	7	7	7	7	5	5	6	5	5	5	2	5	7	7	7	7	5	5	6	5	5	5	2
P02810	Homo sapiens	Salivary acidic proline-rich phosphoprotein 1/2;Salivary acidic proline-rich phosphoprotein 1/2;Salivary acidic proline-rich phosphoprotein 3/4;Peptide P-C	PRH1												355000000	319000000	227000000	147000000	98200000	0	144000000	166000000	101000000	87000000	62600000	0	8	7	7	7	4	0	6	6	4	5	4	0	8	7	7	7	4	0	6	6	4	5	4
P05451	Homo sapiens	Lithostathine-1-alpha	REG1A							1	prt_enriched_not_spec	Pancreas:4.54;Small Intestine:2.75			579000000	396000000	274000000	134000000	29000000	3350000000	4800000	3790000	0	2680000	0	68800000	6	5	6	4	2	6	1	1	0	1	0	5	6	5	6	4	2	6	1	1	0	1	0
P01833	Homo sapiens	Polymeric immunoglobulin receptor;Secretory component	PIGR	1						1	prt_enriched_not_spec	Colon Transverse:3.7;Small Intestine:2.64;Breast:2.56;Minor Salivary:2.55	No	No	227000000	69300000	318000000	161000000	6700000	138000000	192000000	80000000	76400000	75900000	2780000	89600000	22	18	22	17	15	20	14	16	17	16	7	18	22	18	22	17	15	20	14	16	17	16	7
A0A0C4DH68;A0A075B6R9	Homo sapiens	Immunoglobulin kappa variable 2-24	IGKV2-24;IGKV2D-24												99300000	77800000	249000000	131000000	2680000	362000000	0	0	160000	0	0	727000	3	3	3	3	2	4	1	1	2	0	0	1	2	2	2	2	1	3	1	1	1	0	0
P01861	Homo sapiens	Ig gamma-4 chain C region	IGHG4	1						1	prt_hk				1820000	658000	2170000	909000	0	8210000	0	0	0	0	0	3170000	1	1	2	1	1	3	0	0	0	0	0	2	0	0	0	0	0	0	0	0	0	0	0
B9A064;P0DOX8;P0CG04	Homo sapiens	Immunoglobulin lambda-like polypeptide 5;Ig lambda-1 chain C regions	IGLL5;IGLC1												23200000	9730000	23400000	22800000	5650000	23000000	2410000	0	1490000	0	161000	48000	5	5	5	5	5	5	4	2	4	2	2	3	2	2	2	2	2	2	2	0	2	1	1
P15085	Homo sapiens	Carboxypeptidase A1	CPA1							1	prt_specific	Pancreas:5.29			119000000	112000000	226000000	103000000	8380000	393000000	24100000	12900000	21200000	14500000	733000	67700000	17	15	16	15	9	16	9	6	9	6	4	12	16	14	15	14	8	15	8	5	8	5	4
P01871	Homo sapiens	Ig mu chain C region	IGHM	1						1	prt_hk				3610000	1020000	5880000	2130000	368000	36200000	20000000	4610000	0	199000	490000	1280000	5	3	7	4	1	10	2	1	0	1	2	5	1	1	1	1	0	2	0	0	0	0	0
P08217	Homo sapiens	Chymotrypsin-like elastase family member 2A	CELA2A							1	prt_enriched_not_spec	Pancreas:3.88			234000000	69600000	323000000	99600000	11700000	2940000000	174000000	45900000	68800000	65700000	7140000	361000000	13	11	13	11	6	16	8	6	6	6	3	10	13	11	13	11	6	16	8	6	6	6	3
P02766	Homo sapiens	Transthyretin	TTR							1	prt_hk				353000000	119000000	356000000	85200000	18000000	4310000000	94700000	30100000	24500000	17000000	4850000	3520000000	4	3	4	3	3	10	4	1	1	2	2	7	4	3	4	3	3	10	4	1	1	2	2
P01619;A0A0C4DH25	Homo sapiens	Ig kappa chain V-III region B6	IGKV3D-20							1					142000000	52400000	209000000	74900000	0	503000000	38100000	9280000	12500000	8030000	0	50900000	1	2	2	1	1	2	1	1	2	1	0	1	1	2	2	1	1	2	1	1	2	1	0
P01876	Homo sapiens	Ig alpha-1 chain C region	IGHA1	1						1					266000000	111000000	356000000	134000000	12400000	464000000	241000000	72000000	226000000	58900000	0	428000000	18	12	19	17	11	18	16	10	12	10	6	15	9	6	10	10	6	9	8	4	6	4	0
O75340	Homo sapiens	Programmed cell death protein 6	PDCD6							1	prt_hk				3030000	2630000	6840000	4890000	0	0	0	0	251000	205000	0	0	2	2	2	2	0	0	0	0	1	1	0	0	2	2	2	2	0	0	0	0	1	1	0
P01903	Homo sapiens	HLA class II histocompatibility antigen, DR alpha chain	HLA-DRA	1				1		1	prt_enriched_not_spec	Lung:2.89			68400000	28100000	102000000	47400000	633000	0	11700000	6820000	6810000	5910000	0	21600000	4	2	5	5	1	0	3	2	2	2	0	4	4	2	5	5	1	0	3	2	2	2	0
O94832	Homo sapiens	Unconventional myosin-Id	MYO1D							1	prt_enriched_not_spec	Artery Aorta:4.22;Artery Tibial:4.03;Colon Transverse:2.96			3590000	2630000	7490000	3400000	452000	0	0	0	0	0	0	0	6	6	9	8	3	0	0	0	0	0	0	0	6	6	9	8	3	0	0	0	0	0	0
P05109	Homo sapiens	Protein S100-A8;Protein S100-A8, N-terminally processed	S100A8							1	prt_enriched_not_spec	Minor Salivary:5.26;Spleen:4.04;Esophagus Mucosa:3.99;Vagina:2.89			50400000	44200000	79000000	56300000	4520000	5490000	38300000	21900000	27600000	16200000	5500000	8880000	5	5	4	4	2	1	4	4	4	4	3	3	5	5	4	4	2	1	4	4	4	4	3
P06702	Homo sapiens	Protein S100-A9	S100A9	1						1	prt_enriched_not_spec	Minor Salivary:3.59;Esophagus Mucosa:3.44;Spleen:3.35			54400000	55100000	99000000	72300000	25600000	14100000	323000000	166000000	184000000	153000000	10500000	57600000	4	4	4	4	4	4	5	5	5	5	3	5	4	4	4	4	4	4	5	5	5	5	3
P06731	Homo sapiens	Carcinoembryonic antigen-related cell adhesion molecule 5	CEACAM5	1						1	prt_enriched_not_spec	Esophagus Mucosa:4.21;Colon Transverse:3.64	Yes	No	216000000	109000000	325000000	192000000	16700000	361000000	51500000	18700000	25300000	12400000	2120000	94500000	9	9	9	9	8	9	7	6	7	6	4	7	7	7	7	7	6	7	5	4	5	4	3
P08183	Homo sapiens	Multidrug resistance protein 1	ABCB1	1						1	prt_enriched_not_spec	Adrenal Gland:5.86;Small Intestine:4.41;Liver:3.01			1980000	1430000	3370000	1880000	0	0	0	0	0	0	0	0	4	4	4	5	0	0	0	0	0	0	0	0	4	4	4	5	0	0	0	0	0	0	0
P08311	Homo sapiens	Cathepsin G	CTSG	1						1					4780000	8310000	9170000	7050000	0	0	878000	0	965000	2790000	0	0	3	3	3	3	1	0	1	0	1	1	0	0	3	3	3	3	1	0	1	0	1	1	0
P01594;P01593	Homo sapiens	Ig kappa chain V-I region AU;Ig kappa chain V-I region AG	IGKC-V1												9380000	3550000	7570000	4120000	0	116000000	0	0	0	0	0	0	1	1	1	1	0	2	0	0	0	0	0	1	1	1	1	1	0	2	0	0	0	0	0
P15086	Homo sapiens	Carboxypeptidase B	CPB1							1	prt_specific	Pancreas:4.72			61500000	37600000	89200000	40500000	5900000	362000000	23800000	11300000	12000000	5790000	151000	61100000	16	14	16	16	9	14	12	11	11	10	1	16	15	13	15	15	8	13	11	10	10	9	1
A0A075B6P5;P01615	Homo sapiens	Ig kappa chain V-II region FR	IGKV2D-28							1					33900000	44500000	47500000	33300000	7610000	432000000	8540000	5550000	7250000	2800000	4240000	75900000	1	1	2	1	1	3	1	1	1	1	1	3	0	0	1	0	0	2	0	0	0	0	0
P24158	Homo sapiens	Myeloblastin	PRTN3							1	prt_enriched_not_spec	Spleen:3.89			29200000	19100000	57900000	34600000	0	2200000	11200000	2840000	6630000	4350000	0	308000	6	2	5	3	0	2	2	1	1	2	0	1	6	2	5	3	0	2	2	1	1	2	0
Q8WWU7	Homo sapiens	Intelectin-2	ITLN2							1					16000000	16200000	40800000	34400000	2150000	204000	71000000	42700000	52200000	40300000	5630000	410000	6	5	6	4	3	1	7	7	7	5	3	1	4	4	4	3	2	0	5	5	5	3	2
P08473	Homo sapiens	Neprilysin	MME	1						1	prt_enriched_not_spec	Nerve Tibial:2.89;Prostate:2.5			217000000	191000000	438000000	309000000	42100000	0	43400000	22700000	23700000	24800000	1170000	110000	26	26	27	25	19	0	21	17	15	17	7	1	26	26	27	25	19	0	21	17	15	17	7
P09923	Homo sapiens	Intestinal-type alkaline phosphatase	ALPI	1						1	prt_specific	Small Intestine:10			394000000	135000000	658000000	251000000	32200000	430000000	3810000	2100000	3180000	722000	0	16300000	19	16	19	17	13	19	5	3	2	1	0	10	15	12	15	13	10	15	4	2	1	0	0
P01624	Homo sapiens	Ig kappa chain V-III region POM	IPOM												28000000	21200000	45800000	26300000	3080000	70200000	10600000	4070000	4380000	3670000	0	11900000	2	1	2	2	1	2	1	1	1	1	0	2	0	0	0	0	0	0	0	0	0	0	0
P12821	Homo sapiens	Angiotensin-converting enzyme;Angiotensin-converting enzyme, soluble form	ACE	1	1					1					4520000	1800000	5000000	1390000	0	22000000	110000	65800	79100	0	62900	0	7	3	8	3	0	13	1	1	1	0	1	1	7	3	8	3	0	13	1	1	1	0	1
P13473	Homo sapiens	Lysosome-associated membrane glycoprotein 2	LAMP2	1				1		1	prt_hk				6070000	2690000	4760000	1810000	808000	58000000	0	0	0	0	0	45300000	2	2	2	2	1	2	0	0	0	0	0	2	2	2	2	2	1	2	0	0	0	0	0
P04746	Homo sapiens	Pancreatic alpha-amylase	AMY2A							1	prt_enriched_not_spec	Pancreas:3.17			37800000	25800000	49400000	25800000	2940000	73200000	62900000	29900000	34100000	28900000	1840000	51000000	16	16	16	16	10	15	17	16	16	16	5	18	3	3	3	3	2	3	4	3	3	3	1
P16233	Homo sapiens	Pancreatic triacylglycerol lipase	PNLIP							1	prt_specific	Pancreas:5.06			22400000	15200000	43600000	23800000	2600000	2500000	1240000	1240000	1300000	695000	0	3810000	8	6	10	8	1	1	2	2	2	2	0	1	8	6	10	8	1	1	2	2	2	2	0
P01834	Homo sapiens	Ig kappa chain C region	IGKC							1	prt_enriched_not_spec	Breast:2.6			2530000000	1580000000	2430000000	1700000000	16500000	5730000000	440000000	310000000	377000000	283000000	10500000	387000000	7	7	7	6	6	11	6	5	5	7	5	7	2	2	2	2	2	2	2	1	1	2	2
P01877	Homo sapiens	Ig alpha-2 chain C region	IGHA2							1	prt_enriched_not_spec	Breast:2.51			24200000	14400000	40000000	13800000	2600000	4870000	5420000	1880000	4520000	1600000	3530000	38400	18	14	19	15	11	15	13	11	11	11	9	12	2	2	2	1	1	1	1	1	1	1	0
P13688	Homo sapiens	Carcinoembryonic antigen-related cell adhesion molecule 1	CEACAM1	1						1	prt_enriched_not_spec	Colon Transverse:2.53	Yes	No	237000000	212000000	388000000	264000000	29000000	189000000	44900000	20800000	28100000	18200000	3200000	9720000	8	8	8	8	7	6	7	7	7	7	2	5	6	6	6	6	5	4	5	5	5	5	1
P14410	Homo sapiens	Sucrase-isomaltase, intestinal;Sucrase;Isomaltase	SI	1						1	prt_specific	Small Intestine:5.33			9000000	7060000	17000000	8400000	1300000	120000000	32800	0	0	0	0	8090000	19	14	25	17	5	39	1	0	0	0	0	17	19	14	24	17	5	38	1	0	0	0	0
P01008	Homo sapiens	Antithrombin-III	SERPINC1		1					1	prt_hk				26000000	11500000	35600000	16600000	1760000	75100000	16300000	4890000	3730000	5430000	770000	114000000	6	3	8	7	3	10	7	4	4	4	2	12	6	3	8	7	3	10	7	4	4	4	2
P01911;Q30154	Homo sapiens	HLA class II histocompatibility antigen, DRB1-15 beta chain;HLA class II histocompatibility antigen, DR beta 5 chain	HLA-DRB1;HLA-DRB5					1							4150000	2240000	7850000	5140000	0	0	0	0	523000	0	0	367000	4	3	4	4	0	0	0	0	1	0	0	1	4	3	4	4	0	0	0	0	1	0	0
P15144	Homo sapiens	Aminopeptidase N	ANPEP	1						1	prt_enriched_not_spec	Small Intestine:3.03			91200000	118000000	166000000	184000000	22300000	6750000	498000	396000	419000	309000	440000	1310000	21	21	26	27	20	7	1	1	1	1	1	1	21	21	26	27	20	7	1	1	1	1	1
P15941	Homo sapiens	Mucin-1;Mucin-1 subunit alpha;Mucin-1 subunit beta	MUC1	1						1					2540000	3640000	4790000	3990000	169000	0	0	0	0	470000	0	0	2	2	2	2	1	0	0	0	0	1	0	0	2	2	2	2	1	0	0	0	0	1	0
P16444	Homo sapiens	Dipeptidase 1	DPEP1	1						1	prt_enriched_not_spec	Testis:5.18;Pancreas:4.99;Small Intestine:3.82			6820000	2910000	17200000	5580000	2030000	6050000	16600000	11600000	13000000	4820000	0	281000000	6	4	8	5	4	5	6	6	7	6	0	13	6	4	8	5	4	5	6	6	7	6	0
P02792	Homo sapiens	Ferritin light chain	FTL							1					12000000	1720000	17200000	6510000	0	150000000	81100000	57300000	70300000	59500000	0	125000000	2	1	2	2	0	5	4	4	4	5	1	5	2	1	2	2	0	5	4	4	4	5	1
P02794	Homo sapiens	Ferritin heavy chain;Ferritin heavy chain, N-terminally processed	FTH1							1	prt_enriched_not_spec	Brain Cortex:2.71			3470000	623000	7680000	4770000	0	49300000	68900000	44500000	29400000	40500000	3020000	24300000	3	2	3	3	0	5	6	6	5	6	3	4	3	2	3	3	0	5	6	6	5	6	3
Q8WXQ8	Homo sapiens	Carboxypeptidase A5	CPA5												17700000	6440000	22500000	11700000	1240000	1110000	0	0	0	0	0	0	2	2	1	1	1	1	0	0	0	0	0	0	2	2	1	1	1	1	0	0	0	0	0
P04406	Homo sapiens	Glyceraldehyde-3-phosphate dehydrogenase	GAPDH			1		1	1	1	prt_enriched_not_spec	Muscle Skeletal:2.84			453000	1740000	2020000	4890000	2880000	118000000	0	0	0	59200	381000	13300000	2	2	2	4	4	10	0	0	0	1	1	7	2	2	2	4	4	10	0	0	0	1	1
P04432;P01597	Homo sapiens	Ig kappa chain V-I region Daudi;Ig kappa chain V-I region DEE	IGKV1D-39												8880000	0	11200000	4160000	0	80100000	0	0	0	0	0	19900000	1	0	1	1	0	2	0	0	0	0	0	1	0	0	0	0	0	1	0	0	0	0	0
P01011	Homo sapiens	Alpha-1-antichymotrypsin;Alpha-1-antichymotrypsin His-Pro-less	SERPINA3							1	prt_hk				30400000	14200000	26600000	14200000	4660000	476000000	31700000	17400000	22400000	10700000	108000	180000000	10	10	11	10	3	16	9	6	6	7	1	14	10	10	11	10	3	16	9	6	6	7	1
P04433;A0A0A0MRZ8	Homo sapiens	Ig kappa chain V-III region VG	IGKV3D-11							1					14500000	7220000	24900000	8930000	1690000	40700000	0	0	0	0	0	0	2	1	2	1	1	2	0	0	0	0	0	0	2	1	2	1	1	2	0	0	0	0	0
P16671	Homo sapiens	Platelet glycoprotein 4	CD36	1				1		1	prt_hk				1700000	1740000	4420000	312000	0	0	0	0	0	0	0	0	4	2	4	1	0	0	0	0	0	0	0	0	4	2	4	1	0	0	0	0	0	0	0
P20594	Homo sapiens	Atrial natriuretic peptide receptor 2	NPR2	1						1					17100000	5190000	13800000	2740000	0	4270000	0	2100000	2680000	2140000	0	0	1	1	1	1	0	1	0	1	1	1	0	1	1	1	1	1	0	1	0	1	1	1	0
P05164	Homo sapiens	Myeloperoxidase;Myeloperoxidase;89 kDa myeloperoxidase;84 kDa myeloperoxidase;Myeloperoxidase light chain;Myeloperoxidase heavy chain	MPO							1	prt_enriched_not_spec	Spleen:3.94;Lung:2.61			32500000	28300000	46800000	40900000	2720000	0	6650000	3750000	6220000	3910000	348000	0	15	13	17	14	7	0	6	6	7	6	1	0	14	12	16	13	6	0	5	5	6	5	0
P06312	Homo sapiens	Ig kappa chain V-IV region	IGKV4-1							1	prt_hk				53100000	31600000	92000000	62100000	0	311000000	27300000	10300000	14400000	8630000	999000	25800000	3	3	3	2	1	3	2	2	2	2	1	2	3	3	3	2	1	3	2	2	2	2	1
P06748	Homo sapiens	Nucleophosmin	NPM1							1	prt_hk				27200000	15400000	37100000	14400000	849000	523000000	10400000	2970000	5560000	3990000	0	582000000	2	3	3	3	2	3	3	2	2	1	0	3	2	3	3	3	2	3	3	2	2	1	0
P07355;A6NMY6	Homo sapiens	Annexin A2;Putative annexin A2-like protein	ANXA2;ANXA2P2					1							1030000	3320000	14500000	11100000	624000	0	0	0	0	5350000	1990000	0	3	3	8	10	1	0	0	0	0	6	3	0	3	3	8	10	1	0	0	0	0	6	3
P07148	Homo sapiens	Fatty acid-binding protein, liver	FABP1							1	prt_enriched_not_spec	Liver:4.56;Small Intestine:3.7;Colon Transverse:3.43			4190000	4520000	10500000	7700000	1530000	0	0	0	0	0	0	0	1	2	3	2	1	0	0	0	0	0	0	0	1	2	3	2	1	0	0	0	0	0	0
P61204;P84077;P84085	Homo sapiens	ADP-ribosylation factor 3;ADP-ribosylation factor 1;ADP-ribosylation factor 5	ARF3;ARF1;ARF5												6270000	8180000	11900000	9470000	0	0	43400000	0	4680000	0	650000	0	2	1	2	2	0	0	1	0	1	0	1	0	1	1	1	1	0	0	1	0	0	0	1
P04118	Homo sapiens	Colipase	CLPS							1	prt_specific	Pancreas:4.95			6850000	0	9390000	11100000	0	0	0	0	0	0	0	0	2	0	2	2	0	0	0	0	0	0	0	0	2	0	2	2	0	0	0	0	0	0	0
Q96DA0	Homo sapiens	Zymogen granule protein 16 homolog B	ZG16B							1	prt_specific	Minor Salivary:10			8120000	4230000	9430000	10500000	1710000	0	0	0	0	0	0	0	2	2	2	2	1	0	0	0	0	0	0	0	2	2	2	2	1	0	0	0	0	0	0
P01602	Homo sapiens	Ig kappa chain V-I region HK102	IGKV1-5							1	prt_hk				11300000	0	15500000	0	0	70100000	0	0	0	0	0	0	2	1	2	1	0	2	0	0	0	0	0	1	1	0	1	0	0	1	0	0	0	0	0
P08236	Homo sapiens	Beta-glucuronidase	GUSB							1					776000	510000	1440000	758000	119000	29500000	826000	0	0	0	0	7930000	1	1	2	1	1	11	1	0	0	0	0	5	1	1	2	1	1	11	1	0	0	0	0
P05090	Homo sapiens	Apolipoprotein D	APOD							1	prt_enriched_not_spec	Nerve Tibial:4.42;Breast:3.16			9950000	10100000	13800000	9540000	1810000	540000	4170000	2350000	2840000	462000	0	637000	2	2	2	2	2	1	2	2	2	1	0	1	2	2	2	2	2	1	2	2	2	1	0
A0A0C4DH38	Homo sapiens	Immunoglobulin heavy variable 5-51	IGHV5-51							1	prt_hk				22300000	15800000	20700000	8760000	0	59200000	0	558000	741000	0	0	9510000	2	2	2	1	1	3	0	1	1	0	0	3	2	2	2	1	1	2	0	1	1	0	0
P21796	Homo sapiens	Voltage-dependent anion-selective channel protein 1	VDAC1	1						1	prt_enriched_not_spec	Heart Ventricle:8.35;Muscle Skeletal:7.5;Heart Atrial:6.62;Brain Cortex:6.36;Stomach:4.3;Brain Cerebellum:3.62;Liver:3.02			0	1140000	2810000	2850000	142000	0	507000	0	0	0	0	0	0	2	1	1	1	0	1	0	1	0	0	0	0	2	1	1	1	0	1	0	1	0	0
Q9HD89	Homo sapiens	Resistin	RETN							1	prt_enriched_not_spec	Spleen:4.11;Lung:2.77;Heart Atrial:2.62			9790000	6850000	11900000	8080000	601000	0	6020000	3780000	4290000	3070000	0	1530000	2	1	2	2	1	0	2	2	2	1	0	1	2	1	2	2	1	0	2	2	2	1	0
P22748	Homo sapiens	Carbonic anhydrase 4	CA4	1						1	prt_hk				3120000	1730000	6070000	3040000	99300	0	669000	597000	765000	192000	0	0	4	4	4	4	1	0	2	2	2	1	0	0	4	4	4	4	1	0	2	2	2	1	0
P48052	Homo sapiens	Carboxypeptidase A2	CPA2							1	prt_specific	Pancreas:5.37			6230000	5500000	10700000	7850000	2480000	921000	3290000	1060000	2510000	1300000	394000	1780000	7	4	6	6	1	2	4	2	4	3	1	2	7	4	6	6	1	2	4	2	4	3	1
P09327	Homo sapiens	Villin-1	VIL1							1	prt_enriched_not_spec	Small Intestine:6.06;Colon Transverse:5.13;Liver:3.58;Pancreas:2.92			30600000	322000	1010000	1560000	229000	0	0	0	0	244000	0	0	1	3	4	5	2	0	0	0	0	1	0	0	1	3	4	5	2	0	0	0	0	1	0
P27216	Homo sapiens	Annexin A13	ANXA13	1				1		1	prt_enriched_not_spec	Small Intestine:4.43;Liver:3.22			0	1330000	0	2250000	0	0	0	0	0	0	0	0	0	1	1	1	0	0	0	0	0	0	0	0	0	1	1	1	0	0	0	0	0	0	0
A0A0C4DH73;P01611;P01601;A0A0C4DH72	Homo sapiens	Ig kappa chain V-I region Wes;Ig kappa chain V-I region HK101	IGKV1-12;IGKV1-6												8950000	0	0	0	0	11800000	0	0	0	0	0	0	2	0	1	1	0	2	0	0	0	0	0	1	1	0	0	0	0	1	0	0	0	0	0
P27487	Homo sapiens	Dipeptidyl peptidase 4;Dipeptidyl peptidase 4 membrane form;Dipeptidyl peptidase 4 soluble form	DPP4	1						1	prt_enriched_not_spec	Prostate:2.54;Small Intestine:2.52			10700000	8470000	25500000	17200000	311000	188000000	0	0	478000	215000	247000	5060000	12	8	13	11	1	24	0	0	1	1	2	11	12	8	13	11	1	24	0	0	1	1	2
Q04118	Homo sapiens	Basic salivary proline-rich protein 3	PRB3												8830000	7780000	7100000	6830000	5060000	0	3540000	3510000	1940000	3220000	3630000	0	4	4	4	4	3	0	4	3	4	4	3	0	3	3	3	3	2	0	3	2	3	3	3
A0A087WSY6	Homo sapiens	Immunoglobulin kappa variable 3D-15	IGKV3D-15												7200000	4570000	9680000	6620000	1140000	27400000	0	0	0	0	0	0	2	1	2	2	1	2	0	0	0	0	0	1	1	1	1	1	1	1	0	0	0	0	0
P0CG48;P0CG47;P62979;P62987	Homo sapiens	Polyubiquitin-C;Ubiquitin;Polyubiquitin-B;Ubiquitin;Ubiquitin-40S ribosomal protein S27a;Ubiquitin;40S ribosomal protein S27a;Ubiquitin-60S ribosomal protein L40;Ubiquitin;60S ribosomal protein L40	UBC;UBB;RPS27A;UBA52						1						51700000	68200000	76400000	68600000	5710000	1930000	4140000	2210000	3260000	1590000	476000	1550000	3	3	3	3	3	2	2	2	2	2	2	2	3	3	3	3	3	2	2	2	2	2	2
P0DOX2	Homo sapiens	Immunoglobulin alpha-2 heavy chain	IAHC												370000000	211000000	577000000	313000000	50000000	557000000	379000000	157000000	170000000	80800000	38900000	219000000	18	14	19	16	10	16	13	10	11	10	8	12	2	2	2	2	1	2	1	1	1	1	0
P00441	Homo sapiens	Superoxide dismutase [Cu-Zn]	SOD1							1	prt_enriched_not_spec	Liver:2.68			7930000	0	7180000	0	0	32800000	0	0	0	0	0	5180000	2	0	1	0	0	3	0	0	0	0	0	1	2	0	1	0	0	3	0	0	0	0	0
P29992;P50148	Homo sapiens	Guanine nucleotide-binding protein subunit alpha-11;Guanine nucleotide-binding protein G(q) subunit alpha	GNA11;GNAQ					1							5350000	3800000	9850000	5970000	5180000	0	0	0	663000	0	0	610000	3	2	4	4	3	0	0	0	1	0	0	1	3	2	4	4	3	0	0	0	1	0	0
P27701	Homo sapiens	CD82 antigen	CD82	1				1		1					3620000	3040000	5870000	3040000	0	0	0	0	0	0	0	0	2	2	1	1	0	0	0	0	0	0	0	0	2	2	1	1	0	0	0	0	0	0	0
P08246	Homo sapiens	Neutrophil elastase	ELANE							1	prt_enriched_not_spec	Spleen:4;Lung:3.5			348000	1610000	5930000	6230000	1410000	0	0	56600	0	65100	0	0	1	1	2	2	1	0	0	1	0	1	0	0	1	1	2	2	1	0	0	1	0	1	0
P40199	Homo sapiens	Carcinoembryonic antigen-related cell adhesion molecule 6	CEACAM6	1						1	prt_enriched_not_spec	Lung:4.06;Spleen:3.45			348000000	109000000	348000000	193000000	18900000	176000000	53200000	22500000	23900000	28100000	0	114000000	8	7	7	7	6	6	6	6	6	5	2	6	6	5	5	5	4	4	4	4	4	3	0
P0DOX7	Homo sapiens	Immunoglobulin kappa light chain	IKLC												1530000000	651000000	1790000000	633000000	99300000	4700000000	313000000	107000000	128000000	87800000	27000000	520000000	8	8	9	7	5	13	5	5	6	7	3	8	2	2	3	2	1	3	1	1	2	2	0
P0DUB6;P0DTE8;P0DTE7	Homo sapiens	Alpha-amylase 1A	AMY1A												113000000	47200000	189000000	78700000	11800000	165000000	256000000	82900000	88000000	86900000	2950000	482000000	16	15	17	16	10	15	16	16	15	16	7	20	2	2	3	3	0	2	2	2	2	2	2
P10163	Homo sapiens	Basic salivary proline-rich protein 4;Protein N1;Glycosylated protein A;Peptide P-D	PRB4												459000	219000	165000	102000	0	0	172000	73400	0	106000	0	0	3	3	2	2	1	0	2	2	2	2	0	0	2	2	1	1	0	0	1	1	1	1	0
P40879	Homo sapiens	Chloride anion exchanger	SLC26A3	1						1	prt_specific	Colon Transverse:10	No	No	77100000	137000000	109000000	131000000	5700000	0	2350000	1490000	3590000	2090000	281000	0	12	10	15	12	7	0	2	2	1	2	1	0	12	10	15	12	7	0	2	2	1	2	1
Q03403	Homo sapiens	Trefoil factor 2	TFF2							1	prt_specific	Stomach:10			19200000	363000	6170000	5090000	0	0	0	0	0	0	0	0	3	1	2	2	0	0	0	0	0	0	0	0	3	1	2	2	0	0	0	0	0	0	0
Q8WWA0	Homo sapiens	Intelectin-1	ITLN1	1						1	prt_enriched_not_spec	Colon Transverse:3.53;Artery Tibial:3.18;Small Intestine:2.72;Artery Aorta:2.54	No	No	5970000	546000	1860000	0	0	3550000	22700000	4940000	5100000	4960000	0	17500000	5	2	3	1	1	3	5	4	5	4	1	4	3	1	1	0	0	2	3	2	3	2	0
P84103	Homo sapiens	Serine/arginine-rich splicing factor 3	SRSF3							1	prt_hk				0	0	0	4780000	5020000	0	0	0	0	3870000	0	0	0	0	1	1	2	0	0	0	0	1	0	0	0	0	1	1	2	0	0	0	0	1	0
P11678	Homo sapiens	Eosinophil peroxidase;Eosinophil peroxidase light chain;Eosinophil peroxidase heavy chain	EPX							1					1830000	866000	3680000	1300000	231000	0	22400000	9700000	11500000	7890000	0	0	4	4	8	5	2	0	14	8	9	8	1	0	3	3	7	4	1	0	13	7	8	7	0
P12277	Homo sapiens	Creatine kinase B-type	CKB							1	prt_enriched_not_spec	Brain Cortex:2.81			3820000	866000	7480000	3790000	960000	0	2790000	0	0	0	0	0	2	1	2	2	1	0	1	0	0	1	0	0	2	1	2	2	1	0	1	0	0	1	0
P12532	Homo sapiens	Creatine kinase U-type, mitochondrial	CKMT1A												0	0	0	556000	0	0	995000	755000	0	943000	0	0	0	0	1	1	0	0	2	2	1	2	0	0	0	0	1	1	0	0	2	2	1	2	0
P16615;O14983	Homo sapiens	Sarcoplasmic/endoplasmic reticulum calcium ATPase 2;Sarcoplasmic/endoplasmic reticulum calcium ATPase 1	ATP2A2;ATP2A1												4120000	2030000	2750000	1210000	4370000	0	1290000	865000	894000	652000	135000	0	1	1	2	1	1	0	1	1	1	1	1	0	1	1	2	1	1	0	1	1	1	1	1
A0A0B4J1X5;A0A0C4DH42;P0DP02;P01767;P01772	Homo sapiens	Ig heavy chain V-III region BUT;Ig heavy chain V-III region KOL	IGHV3-74;IGHV3-66												7560000	5540000	13400000	4130000	471000	38700000	1150000	708000	745000	503000	0	0	3	3	3	3	1	3	2	1	2	1	0	1	1	1	1	1	1	1	1	1	1	1	0
P23528;Q9Y281	Homo sapiens	Cofilin-1;Cofilin-2	CFL1;CFL2												10900000	3190000	22300000	16500000	1270000	0	0	0	0	0	0	0	2	1	2	2	1	0	0	0	0	1	0	0	2	1	2	2	1	0	0	0	0	1	0
P31151	Homo sapiens	Protein S100-A7	S100A7							1	prt_specific	Esophagus Mucosa:10;Skin Unexpo:10			36500000	6120000	15300000	4520000	3660000	5720000	3310000	4830000	25000000	15300000	4110000	4220000	4	3	2	3	1	2	1	2	4	3	2	2	4	3	2	3	1	2	1	2	4	3	2
P30740	Homo sapiens	Leukocyte elastase inhibitor	SERPINB1							1	prt_enriched_not_spec	Esophagus Mucosa:7.72;Small Intestine:6.52;Spleen:6.52;Pancreas:6.07;Minor Salivary:5.03;Lung:4.76;Stomach:3.93			2390000	3020000	4750000	1440000	463000	64100000	8180000	1170000	1830000	807000	0	92200000	3	2	5	1	1	11	5	2	2	1	0	9	3	2	4	1	1	10	4	2	2	1	0
P35237	Homo sapiens	Serpin B6	SERPINB6							1	prt_hk				32600000	21900000	33400000	21300000	1420000	737000000	6350000	2430000	2710000	1570000	0	987000000	16	11	12	12	4	19	5	3	5	4	0	21	15	11	12	12	4	18	5	3	5	4	0
Q9UGM3	Homo sapiens	Deleted in malignant brain tumors 1 protein	DMBT1							1					3490000	2750000	6670000	4190000	358000	6150000	1300000	621000	880000	812000	92500	9320000	9	7	8	8	3	7	6	5	7	6	2	9	9	7	8	8	3	7	6	5	7	6	2
P0DP08;P0DP06;A0A0C4DH41;P01825;P06331;P01824	Homo sapiens	Ig heavy chain V-II region NEWM;Ig heavy chain V-II region ARH-77;Ig heavy chain V-II region WAH	IGHV4-61												5690000	5090000	5740000	3720000	479000	16900000	0	0	1720000	885000	0	3980000	2	1	2	1	1	2	0	0	1	1	0	2	1	1	1	1	1	1	0	0	1	1	0
P31944	Homo sapiens	Caspase-14;Caspase-14 subunit p17, mature form;Caspase-14 subunit p10, mature form;Caspase-14 subunit p20, intermediate form;Caspase-14 subunit p8, intermediate form	CASP14							1	prt_specific	Skin SunExpo:5.52;Skin Unexpo:5.43			3990000	4890000	0	0	0	2850000	0	1990000	6150000	4610000	0	0	3	2	0	0	1	1	0	1	2	3	0	0	3	2	0	0	1	1	0	1	2	3	0
P50995	Homo sapiens	Annexin A11	ANXA11			1		1		1	prt_hk				2410000	2270000	2720000	2220000	0	0	0	0	0	0	0	0	1	1	2	1	0	0	0	0	0	0	0	0	1	1	2	1	0	0	0	0	0	0	0
P01718;P01717;A0A075B6K0	Homo sapiens	Ig lambda chain V-IV region Kern;Ig lambda chain V-IV region Hil	IGLV3-16							1					6410000	1600000	13600000	3350000	0	2100000	0	0	0	0	0	0	2	1	2	2	0	1	0	0	0	0	0	0	2	1	2	2	0	1	0	0	0	0	0
P62750	Homo sapiens	60S ribosomal protein L23a	RPL23A							1	prt_enriched_not_spec	Pancreas:2.66			0	0	8200000	9980000	49000000	0	0	0	0	6810000	0	0	0	0	1	2	2	0	0	0	0	2	0	0	0	0	1	2	2	0	0	0	0	2	0
P48764	Homo sapiens	Sodium/hydrogen exchanger 3	SLC9A3	1						1	prt_enriched_not_spec	Stomach:3.17			514000	0	3790000	1600000	0	0	0	0	0	0	0	0	1	0	2	1	0	0	0	0	0	1	0	0	1	0	2	1	0	0	0	0	0	1	0
P01780;A0A0B4J1V1;P01763;P01762	Homo sapiens	Ig heavy chain V-III region JON;Ig heavy chain V-III region WEA;Ig heavy chain V-III region TRO	IGHV3-21							1					20200000	8820000	32900000	3210000	0	161000000	5160000	2050000	2530000	1780000	0	14300000	3	3	3	2	0	3	2	1	2	1	0	2	1	1	1	0	0	1	1	1	1	1	0
P50443	Homo sapiens	Sulfate transporter	SLC26A2	1						1	prt_enriched_not_spec	Colon Transverse:3.68			15000000	14600000	41700000	31500000	1580000	0	0	0	0	0	0	0	5	4	7	5	2	0	0	0	0	0	0	0	5	4	7	5	2	0	0	0	0	0	0
P62805	Homo sapiens	Histone H4	HIST1H4A			1		1							9550000	9330000	16600000	14100000	11600000	0	12300000	10700000	15400000	14700000	12400000	680000	3	3	4	4	3	0	2	2	3	4	3	1	3	3	4	4	3	0	2	2	3	4	3
P06870	Homo sapiens	Kallikrein-1	KLK1							1	prt_enriched_not_spec	Pancreas:5.55;Colon Transverse:2.76	No	No	4580000	1690000	8570000	3810000	0	122000000	3060000	0	1820000	0	490000	738000000	1	1	1	1	0	4	1	1	1	0	1	7	1	1	1	1	0	4	1	1	1	0	1
P55259	Homo sapiens	Pancreatic secretory granule membrane major glycoprotein GP2	GP2	1						1	prt_specific	Pancreas:4.87			23100000	5480000	41300000	12300000	3240000	1520000	58300000	8070000	7440000	8210000	499000	111000	5	4	5	3	1	2	3	2	2	2	4	2	5	4	5	3	1	2	3	2	2	2	4
P56470	Homo sapiens	Galectin-4	LGALS4	1						1	prt_enriched_not_spec	Colon Transverse:6.57;Small Intestine:6.27;Liver:3.32;Stomach:2.88;Pancreas:2.73	No	No	25000000	24300000	87700000	46400000	11000000	0	24000000	12400000	14700000	17600000	543000	0	6	5	8	7	6	0	5	5	6	6	1	0	6	5	8	7	6	0	5	5	6	6	1
P20160	Homo sapiens	Azurocidin	AZU1							1	prt_enriched_not_spec	Spleen:3.4;Lung:2.57			3360000	1670000	6690000	3300000	210000	129000	0	0	0	0	0	0	2	2	3	2	1	1	0	0	0	0	0	1	2	2	3	2	1	1	0	0	0	0	0
P98073	Homo sapiens	Enteropeptidase;Enteropeptidase non-catalytic heavy chain;Enteropeptidase catalytic light chain	TMPRSS15	1											13700000	6250000	17500000	4830000	216000	196000000	4740000	1740000	1970000	1990000	0	112000000	6	5	7	4	2	13	5	3	3	3	0	12	6	5	7	4	2	13	5	3	3	3	0
Q07837	Homo sapiens	Neutral and basic amino acid transport protein rBAT	SLC3A1	1						1	prt_specific	Small Intestine:10			5100000	1440000	9910000	8020000	69100	0	0	0	0	0	0	0	5	3	5	6	1	0	0	0	0	0	0	0	5	3	5	6	1	0	0	0	0	0	0
P01040	Homo sapiens	Cystatin-A;Cystatin-A, N-terminally processed	CSTA							1	prt_enriched_not_spec	Esophagus Mucosa:4.55;Minor Salivary:3.99;Skin SunExpo:3.61;Skin Unexpo:3.48			1140000	745000	1270000	2630000	0	33300000	2140000	2180000	1370000	1250000	0	18900000	1	1	1	2	0	4	2	2	1	2	0	3	1	1	1	2	0	4	2	2	1	2	0
P01743	Homo sapiens	Ig heavy chain V-I region HG3	IG-VI												4380000	0	13800000	2430000	0	19000000	0	0	0	0	0	443000	2	1	2	2	0	2	0	0	0	0	0	1	1	0	1	1	0	1	0	0	0	0	0
P04259	Homo sapiens	Keratin, type II cytoskeletal 6B	KRT6B							1	prt_enriched_not_spec	Esophagus Mucosa:5.68;Minor Salivary:5.05;Skin Unexpo:4.15;Skin SunExpo:3.25			19000000	17800000	5270000	2300000	394000	18100000	2820000	50900000	16100000	8350000	273000	23000000	18	14	13	10	7	13	7	17	14	13	7	12	0	0	0	0	0	0	0	0	0	0	0
P02788	Homo sapiens	Lactotransferrin;Lactoferricin-H;Kaliocin-1;Lactoferroxin-A;Lactoferroxin-B;Lactoferroxin-C	LTF							1	prt_enriched_not_spec	Spleen:4.48;Prostate:4;Lung:3.56;Breast:2.57			4520000	3750000	8650000	2330000	350000	2280000	4140000	1800000	2100000	3110000	294000	4710000	7	3	12	6	2	6	6	4	4	3	1	5	7	3	12	6	2	6	6	4	4	3	1
A0A0J9YX35	Homo sapiens	Immunoglobulin heavy variable 3-64D	IGHV3-64D												2420000	1180000	0	0	0	5000000	0	0	0	0	0	0	2	1	1	0	0	2	0	0	0	0	0	0	2	1	1	0	0	2	0	0	0	0	0
Q10588	Homo sapiens	ADP-ribosyl cyclase/cyclic ADP-ribose hydrolase 2	BST1	1						1	prt_hk				10700000	18900000	15000000	17800000	1810000	0	0	1940000	2840000	1210000	0	0	3	2	4	5	2	0	0	1	1	1	0	0	3	2	4	5	2	0	0	1	1	1	0
P06733;P09104	Homo sapiens	Alpha-enolase;Gamma-enolase	ENO1;ENO2												548000	0	10100000	2230000	0	0	2310000	0	0	2020000	0	0	2	0	1	1	0	0	1	0	0	1	0	0	1	0	1	1	0	0	1	0	0	1	0
Q02817	Homo sapiens	Mucin-2	MUC2							1	prt_specific	Small Intestine:5.9;Colon Transverse:5.27	No	No	15100000	1670000	17500000	4230000	1510000	7180000	13800000	5450000	5470000	3240000	380000	56500000	13	9	11	11	2	8	13	13	13	12	6	12	13	9	11	11	2	8	13	13	13	12	6
P04280;P02812	Homo sapiens	Basic salivary proline-rich protein 1;Proline-rich peptide II-2;Basic peptide IB-6;Peptide P-H;Basic salivary proline-rich protein 2;Basic proline-rich peptide IB-1;Basic proline-rich peptide P-E;Basic proline-rich peptide IB-7;Basic proline-rich peptide IB-8c;Basic proline-rich peptide IB-4	PRB1;PRB2												3810000	3490000	1760000	2130000	884000	0	2170000	2440000	1790000	1900000	738000	0	7	7	5	4	2	0	5	5	4	6	2	0	7	7	5	4	2	0	5	5	4	6	2
Q12913	Homo sapiens	Receptor-type tyrosine-protein phosphatase eta	PTPRJ	1						1	prt_enriched_not_spec	Spleen:2.88			1360000	1540000	1740000	894000	0	675000	0	0	0	0	0	0	1	1	2	2	0	1	0	0	0	0	0	0	1	1	2	2	0	1	0	0	0	0	0
P19338	Homo sapiens	Nucleolin	NCL							1					504000	204000	506000	2110000	610000	0	0	0	0	441000	1200000	0	2	1	3	1	2	0	0	0	0	1	1	0	2	1	3	1	2	0	0	0	0	1	1
Q14002	Homo sapiens	Carcinoembryonic antigen-related cell adhesion molecule 7	CEACAM7	1						1	prt_enriched_not_spec	Colon Transverse:6.62;Vagina:5.81;Colon Sigmoid:3.12;Minor Salivary:2.61	No	No	55400000	25900000	106000000	56100000	3030000	1850000	8630000	1220000	1460000	959000	242000	2290000	6	5	6	6	4	1	4	3	2	2	1	2	6	5	6	6	4	1	4	3	2	2	1
Q12929	Homo sapiens	Epidermal growth factor receptor kinase substrate 8	EPS8							1	prt_enriched_not_spec	Artery Coronary:4.05;Artery Tibial:3.86;Artery Aorta:3.54			2690000	1640000	9260000	6570000	0	0	0	0	0	0	0	0	3	3	4	3	0	0	0	0	0	0	0	0	3	3	4	3	0	0	0	0	0	0	0
Q14CN2	Homo sapiens	Calcium-activated chloride channel regulator 4;Calcium-activated chloride channel regulator 4, 110 kDa form;Calcium-activated chloride channel regulator 4, 30 kDa form	CLCA4	1						1	prt_enriched_not_spec	Esophagus Mucosa:4.39;Minor Salivary:3.47;Colon Transverse:3.36;Vagina:2.71			0	0	0	1270000	0	1070000	235000	454000	0	1470000	140000	0	1	0	2	2	0	2	2	3	2	2	1	1	0	0	1	1	0	1	1	2	1	2	1
P12273	Homo sapiens	Prolactin-inducible protein	PIP							1	prt_enriched_not_spec	Breast:5.87;Skin SunExpo:3.44;Minor Salivary:3.06			1730000	0	2210000	0	0	3710000	5980000	0	0	1480000	0	80000000	1	0	1	0	0	1	2	0	0	2	0	4	1	0	1	0	0	1	2	0	0	2	0
Q16820	Homo sapiens	Meprin A subunit beta	MEP1B	1						1	prt_specific	Small Intestine:10			0	896000	1760000	139000	0	3370000	0	0	0	0	87900	0	0	1	1	2	0	3	0	0	0	0	1	0	0	1	1	2	0	3	0	0	0	0	1
Q01130	Homo sapiens	Serine/arginine-rich splicing factor 2	SRSF2							1	prt_hk				1570000	0	0	1770000	3020000	0	0	0	0	0	0	0	1	0	0	1	1	0	0	0	0	0	0	0	1	0	0	1	1	0	0	0	0	0	0
P63104	Homo sapiens	14-3-3 protein zeta/delta	YWHAZ			1				1	prt_enriched_not_spec	Brain Cortex:3.57			1490000	895000	0	0	192000	0	0	0	0	523000	0	0	1	1	1	0	2	0	0	0	0	1	0	0	0	0	0	0	1	0	0	0	0	0	0
Q13228	Homo sapiens	Selenium-binding protein 1	SELENBP1							1	prt_hk				12000000	4510000	18100000	1540000	138000	134000000	2990000	712000	902000	652000	102000	113000000	11	6	14	5	2	23	6	2	2	1	1	25	11	6	14	5	2	23	6	2	2	1	1
P15924	Homo sapiens	Desmoplakin	DSP	1						1	prt_enriched_not_spec	Skin SunExpo:3.29;Skin Unexpo:3.06;Esophagus Mucosa:2.82;Minor Salivary:2.78			1420000	363000	0	0	98000	42400	0	572000	72500	222000	0	26500	9	5	1	0	2	1	0	5	1	5	0	4	9	5	1	0	2	1	0	5	1	5	0
P19961	Homo sapiens	Alpha-amylase 2B	AMY2B							1	prt_enriched_not_spec	Pancreas:3.56			3040000	777000	4220000	1770000	0	893000	10300000	2090000	1830000	2270000	0	3180000	16	15	16	15	10	15	16	16	15	16	5	18	1	1	1	1	0	1	1	1	1	1	0
Q53GD3	Homo sapiens	Choline transporter-like protein 4	SLC44A4	1	1					1					16300000	13500000	24500000	15400000	0	0	0	0	0	0	0	0	2	2	2	2	0	0	0	0	0	0	0	0	2	2	2	2	0	0	0	0	0	0	0
P13929	Homo sapiens	Beta-enolase	ENO3							1	prt_enriched_not_spec	Muscle Skeletal:5.14;Heart Ventricle:3.41;Heart Atrial:2.6			962000	0	0	1570000	4010000	0	0	0	0	2580000	0	0	1	0	0	1	2	0	0	0	0	1	0	0	0	0	0	1	2	0	0	0	0	1	0
Q14651	Homo sapiens	Plastin-1	PLS1							1	prt_enriched_not_spec	Small Intestine:5.34;Colon Transverse:3.86;Stomach:2.6			922000	1260000	2240000	1620000	0	0	0	0	0	0	0	0	2	1	2	2	0	0	0	0	0	0	0	0	2	1	2	2	0	0	0	0	0	0	0
P25311	Homo sapiens	Zinc-alpha-2-glycoprotein	AZGP1	1						1	prt_enriched_not_spec	Breast:3.29;Prostate:2.89			1250000	2310000	0	0	1940000	32900000	1210000	1720000	3980000	3830000	0	9020000	3	3	1	1	1	7	1	1	2	2	0	7	3	3	1	1	1	7	1	1	2	2	0
Q6P4A8	Homo sapiens	Phospholipase B-like 1;Phospholipase B-like 1 chain A;Phospholipase B-like 1 chain B;Phospholipase B-like 1 chain C	PLBD1							1	prt_enriched_not_spec	Spleen:3.07			5320000	5200000	7030000	3820000	0	12900000	1240000	1290000	1020000	683000	0	0	3	3	3	3	0	7	2	2	1	1	0	0	3	3	3	3	0	7	2	2	1	1	0
Q6P1J6	Homo sapiens	Phospholipase B1, membrane-associated;Phospholipase A2;Lysophospholipase	PLB1	1						1	prt_enriched_not_spec	Small Intestine:3.48			706000	119000	112000	105000	0	7840000	0	0	0	0	0	2550000	2	2	2	1	0	7	0	0	0	0	0	5	2	2	2	1	0	7	0	0	0	0	0
Q6PIF6	Homo sapiens	Unconventional myosin-VIIb	MYO7B							1	prt_specific	Colon Transverse:10;Small Intestine:10	No	No	2200000	974000	3250000	1450000	282000	746000	648000	0	0	353000	0	148000	3	3	4	4	2	1	1	0	0	1	0	1	3	3	4	4	2	1	1	0	0	1	0
Q7L5L3	Homo sapiens	Glycerophosphodiester phosphodiesterase domain-containing protein 3	GDPD3							1	prt_enriched_not_spec	Colon Transverse:2.72;Esophagus Mucosa:2.69	No	No	23500000	11700000	23900000	13500000	0	0	1920000	0	470000	0	2800000	2050000	4	2	4	5	0	0	2	1	1	1	1	1	4	2	4	5	0	0	2	1	1	1	1
Q6UWV6	Homo sapiens	Ectonucleotide pyrophosphatase/phosphodiesterase family member 7	ENPP7	1						1					103000000	47300000	243000000	67900000	13100000	48000000	71400000	29900000	36500000	28300000	823000	102000000	9	10	12	11	7	11	9	10	9	9	3	12	9	10	12	11	7	11	9	10	9	9	3
Q8NCR9	Homo sapiens	Clarin-3	CLRN3							1					44100000	119000000	151000000	267000000	4640000	0	0	0	0	0	0	0	2	2	2	2	2	0	0	0	0	0	0	0	2	2	2	2	2	0	0	0	0	0	0
Q6UXZ0	Homo sapiens	Transmembrane and immunoglobulin domain-containing protein 1	TMIGD1	1						1	prt_specific	Small Intestine:10			8160000	7150000	3070000	3080000	0	0	0	0	0	0	0	0	2	3	2	2	0	0	0	0	0	0	0	0	2	3	2	2	0	0	0	0	0	0	0
Q86UP6	Homo sapiens	CUB and zona pellucida-like domain-containing protein 1	CUZD1	1						1	prt_specific	Pancreas:6.37			152000000	117000000	281000000	226000000	14500000	12400000	28600000	9810000	12200000	7440000	469000	23400000	13	14	14	13	8	5	10	8	9	7	2	9	13	14	14	13	8	5	10	8	9	7	2
P28838	Homo sapiens	Cytosol aminopeptidase	LAP3							1	prt_specific	Liver:5			921000	0	0	0	330000	14200000	0	0	0	605000	0	54300000	1	0	0	0	1	9	0	0	0	1	0	15	1	0	0	0	1	9	0	0	0	1	0
P00915	Homo sapiens	Carbonic anhydrase 1	CA1							1	prt_hk				866000	0	1880000	0	0	17400000	0	0	0	0	0	41400000	1	0	1	0	0	6	0	0	0	0	0	6	1	0	1	0	0	6	0	0	0	0	0
Q02413	Homo sapiens	Desmoglein-1	DSG1	1						1	prt_enriched_not_spec	Skin SunExpo:5.43;Skin Unexpo:5.01;Minor Salivary:3.61;Esophagus Mucosa:2.57			795000	276000	99300	0	0	141000	0	1170000	352000	0	0	107000	2	1	1	0	0	1	0	3	2	2	0	1	2	1	1	0	0	1	0	3	2	2	0
P40925	Homo sapiens	Malate dehydrogenase, cytoplasmic	MDH1							1	prt_enriched_not_spec	Heart Ventricle:8.11;Muscle Skeletal:6.55;Heart Atrial:6.36;Brain Cortex:5.44;Colon Sigmoid:3.09;Esophagus Muscle:2.95;Brain Cerebellum:2.64			245000	850000	1740000	1250000	606000	0	0	0	0	0	332000	0	1	1	2	2	1	0	0	0	0	0	1	0	1	1	2	2	1	0	0	0	0	0	1
A0A075B6R2;P0DP07;A0A087WSY4	Homo sapiens	Immunoglobulin heavy variable 4-4	IGHV4-4;IGHV4-31												737000	0	0	0	0	20100000	12800000	0	0	0	0	28200000	1	0	1	0	0	2	1	0	0	0	0	2	0	0	0	0	0	1	1	0	0	0	0
Q8TE67	Homo sapiens	Epidermal growth factor receptor kinase substrate 8-like protein 3	EPS8L3							1	prt_enriched_not_spec	Small Intestine:7.41;Colon Transverse:3.19;Stomach:3.13			1290000	718000	2980000	1900000	1470000	0	0	0	0	0	0	336000	1	2	3	3	3	0	0	0	0	0	0	1	1	2	3	3	3	0	0	0	0	0	0
P12882;Q9UKX3;P13535	Homo sapiens	Myosin-1;Myosin-13;Myosin-8	MYH1;MYH13;MYH8												2410000	1450000	3190000	1130000	0	0	893000	242000	977000	474000	0	0	5	4	5	4	0	0	2	1	3	2	0	0	3	3	3	3	0	0	0	1	1	1	0
Q8IYB3	Homo sapiens	Serine/arginine repetitive matrix protein 1	SRRM1							1	prt_hk				0	0	913000	1050000	0	0	0	0	0	1350000	668000	0	0	0	2	2	0	0	0	0	0	2	3	0	0	0	2	2	0	0	0	0	0	2	3
P68104;Q5VTE0;Q05639	Homo sapiens	Elongation factor 1-alpha 1;Putative elongation factor 1-alpha-like 3;Elongation factor 1-alpha 2	EEF1A1;EEF1A1P5;EEF1A2												2340000	0	2900000	1020000	8680000	0	3030000	0	0	0	328000	0	2	0	4	2	4	0	1	0	0	0	1	0	2	0	4	2	4	0	1	0	0	0	1
Q8IVL8	Homo sapiens	Carboxypeptidase O	CPO	1						1	prt_enriched_not_spec	Small Intestine:3.24			366000	150000	391000	343000	0	0	233000	171000	0	0	0	1450000	2	1	1	1	0	0	1	1	0	0	0	4	2	1	1	1	0	0	1	1	0	0	0
Q8NFJ5	Homo sapiens	Retinoic acid-induced protein 3	GPRC5A	1						1	prt_enriched_not_spec	Lung:4.26;Thyroid:3.04			31100000	46900000	35200000	27200000	1080000	0	2200000	0	0	0	0	0	1	2	1	2	2	0	1	0	0	0	0	0	1	2	1	2	2	0	1	0	0	0	0
P09525	Homo sapiens	Annexin A4	ANXA4	1				1		1	prt_enriched_not_spec	Pancreas:3.2			547000	338000	1260000	0	0	0	0	0	0	0	0	0	2	1	1	1	0	0	0	0	0	0	0	0	2	1	1	1	0	0	0	0	0	0	0
Q8TED4	Homo sapiens	Sugar phosphate exchanger 2	SLC37A2	1						1					3200000	0	4270000	405000	0	0	0	0	0	0	0	0	2	1	2	1	0	0	0	0	0	0	0	0	2	1	2	1	0	0	0	0	0	0	0
Q92542	Homo sapiens	Nicastrin	NCSTN	1						1					14000000	6100000	16700000	6980000	1590000	2370000	1980000	1200000	1470000	1510000	0	1100000	7	5	8	5	2	4	1	1	2	1	0	2	7	5	8	5	2	4	1	1	2	1	0
P0DP03;P01768;P01764	Homo sapiens	Ig heavy chain V-III region CAM;Ig heavy chain V-III region 23	IGHV3-23							1	prt_hk				1060000	531000	1360000	768000	0	1890000	329000	224000	259000	0	0	443000	2	2	2	2	0	2	1	1	1	0	0	1	1	1	1	1	0	1	1	1	1	0	0
P0DP04;P01782	Homo sapiens	Ig heavy chain V-III region DOB	IGHV3-9												1440000	526000	1640000	758000	0	2240000	0	0	0	0	0	0	2	2	2	2	0	3	0	0	0	0	0	0	1	1	1	1	0	2	0	0	0	0	0
P01857;P0DOX5	Homo sapiens	Ig gamma-1 chain C region	IGHG1							1	prt_hk				441000	0	2030000	0	418000	35900000	0	0	0	0	0	8710000	1	0	3	0	1	7	0	0	0	0	0	5	1	0	2	0	0	5	0	0	0	0	0
P17931	Homo sapiens	Galectin-3	LGALS3							1	prt_enriched_not_spec	small intestine			422000	807000	0	1490000	0	0	525000	0	0	0	0	0	1	1	0	2	1	0	1	0	0	0	0	0	1	1	0	2	1	0	1	0	0	0	0
Q96JP2	Homo sapiens	Unconventional myosin-XVB	MYO15B							1					1170000	1340000	5600000	3260000	2100000	0	0	0	0	0	0	0	2	2	4	4	3	0	0	0	0	0	0	0	2	2	4	4	3	0	0	0	0	0	0
P14923	Homo sapiens	Junction plakoglobin	JUP	1						1	prt_enriched_not_spec	Skin SunExpo:3.82;Skin Unexpo:3.64;Esophagus Mucosa:3.63;Minor Salivary:3.46;Heart Ventricle:2.92			374000	0	543000	0	0	172000	0	2020000	0	321000	0	568000	2	0	1	1	0	1	1	3	0	3	0	2	2	0	1	1	0	1	1	3	0	3	0
Q99828	Homo sapiens	Calcium and integrin-binding protein 1	CIB1	1						1					0	1180000	3350000	1280000	0	0	0	0	0	0	0	0	0	2	2	3	0	0	0	0	0	0	0	0	0	2	2	3	0	0	0	0	0	0	0
Q9UBC5	Homo sapiens	Unconventional myosin-Ia	MYO1A							1	prt_enriched_not_spec	Small Intestine:4.82;Colon Transverse:2.76			1300000	1780000	3080000	3050000	0	0	0	0	266000	0	0	0	5	3	7	5	0	0	0	1	1	0	0	0	5	3	7	5	0	0	0	1	1	0	0
P00558	Homo sapiens	Phosphoglycerate kinase 1	PGK1			1				1	prt_enriched_not_spec	Muscle Skeletal:2.69			691000	643000	772000	554000	429000	0	0	0	0	0	0	0	1	1	1	1	1	0	0	0	0	0	0	0	1	1	1	1	1	0	0	0	0	0	0
Q9H190	Homo sapiens	Syntenin-2	SDCBP2	1					1	1					2100000	4440000	10900000	12900000	542000	0	154000	0	0	0	0	0	1	2	2	3	1	0	1	0	0	0	0	0	1	2	2	3	1	0	1	0	0	0	0
P13866	Homo sapiens	Sodium/glucose cotransporter 1	SLC5A1	1						1	prt_enriched_not_spec	Small Intestine:8.99;Colon Transverse:4.38;Heart Ventricle:3.38;Skin SunExpo:3;Skin Unexpo:2.96;Heart Atrial:2.76			223000	52300	59100	0	0	0	0	0	0	0	0	0	2	1	1	0	0	0	0	0	0	0	0	0	2	1	1	0	0	0	0	0	0	0	0
Q9UM22	Homo sapiens	Mammalian ependymin-related protein 1	EPDR1							1					0	0	507000	367000	0	8550000	0	0	0	0	0	1170000	0	0	1	1	0	3	0	0	0	0	0	2	0	0	1	1	0	3	0	0	0	0	0
Q9Y376	Homo sapiens	Calcium-binding protein 39	CAB39							1	prt_enriched_not_spec	Muscle Skeletal:2.57			714000	3570000	3240000	4530000	0	0	0	0	0	0	0	0	1	3	2	3	0	0	0	0	0	0	0	0	1	3	2	3	0	0	0	0	0	0	0
Q9H3R2	Homo sapiens	Mucin-13	MUC13	1						1	prt_enriched_not_spec	Small Intestine:6.09;Colon Transverse:5.53;Artery Tibial:3.16	Yes	No	39300000	67700000	104000000	102000000	16200000	0	2460000	0	0	0	0	0	3	2	4	3	3	0	1	0	0	0	0	0	3	2	4	3	3	0	1	0	0	0	0
P80188	Homo sapiens	Neutrophil gelatinase-associated lipocalin	LCN2							1	prt_enriched_not_spec	Spleen:2.87			9160000	470000	6480000	454000	0	105000000	17600000	0	0	3220000	0	133000000	3	1	2	1	0	7	3	0	0	1	0	6	3	1	2	1	0	7	3	0	0	1	0
Q9NR71	Homo sapiens	Neutral ceramidase;Neutral ceramidase soluble form	ASAH2	1						1					8760000	8770000	26100000	16100000	3100000	10000000	15500000	6910000	8340000	3210000	1880000	17200000	8	7	12	11	6	7	9	8	10	6	2	10	8	7	12	11	6	7	9	8	10	6	2
Q9Y623;P11055	Homo sapiens	Myosin-4;Myosin-3	MYH4;MYH3												714000	310000	850000	231000	0	596000	0	0	0	0	0	0	2	1	2	1	0	1	1	0	1	0	0	0	1	1	1	1	0	1	0	0	0	0	0
Q6W4X9	Homo sapiens	Mucin-6	MUC6							1	prt_specific	Stomach:4.34			38300	0	0	0	0	701000	0	0	0	0	0	248000	1	0	0	0	0	2	0	0	0	0	0	3	1	0	0	0	0	2	0	0	0	0	0
Q8WZ42	Homo sapiens	Titin	TTN							1	prt_enriched_not_spec	Muscle Skeletal:7.18;Heart Ventricle:6.01;Heart Atrial:5.33;Minor Salivary:2.81			10400	0	21200	0	0	460000	2920	0	2240	775	0	158000	2	0	1	0	0	11	1	0	1	1	0	10	2	0	1	0	0	11	1	0	1	1	0
Q92485	Homo sapiens	Acid sphingomyelinase-like phosphodiesterase 3b	SMPDL3B	1						1	prt_enriched_not_spec	Thyroid:4.68;Pancreas:4.36;Brain Cerebellum:3.28			0	0	1080000	0	0	31400000	0	0	0	0	0	36200000	0	0	2	0	0	6	0	0	0	0	0	5	0	0	2	0	0	6	0	0	0	0	0
P02763	Homo sapiens	Alpha-1-acid glycoprotein 1	ORM1							1					0	0	0	0	0	24200000	0	0	0	0	0	26200000	0	0	0	0	0	4	0	0	0	0	0	5	0	0	0	0	0	2	0	0	0	0	0
P01817	Homo sapiens	Ig heavy chain V-II region MCE	IGHV2-5												0	0	0	0	0	23000000	0	0	0	0	0	0	0	0	0	0	0	3	0	0	0	0	0	0	0	0	0	0	0	3	0	0	0	0	0
A0A0C4DH67;A0A0C4DH69	Homo sapiens	Immunoglobulin kappa variable 1-8	IGKV1-8;IGKV1-9												0	0	0	0	0	21300000	0	0	0	0	0	0	1	0	0	0	0	2	0	0	0	0	0	0	0	0	0	0	0	1	0	0	0	0	0
A2NJV5;A0A0A0MRZ7;A0A075B6S2	Homo sapiens	Immunoglobulin kappa variable 2-29	IGKV A18;IGKV2D-26;IGKV2D-29												0	0	0	0	0	18100000	0	0	0	0	0	0	2	2	2	2	2	3	1	1	2	1	1	1	0	0	0	0	0	1	0	0	0	0	0
P01037;P01036	Homo sapiens	Cystatin-SN;Cystatin-S	CST1;CST4												0	0	0	0	0	17900000	0	0	0	0	0	830000	0	0	0	0	0	2	0	0	0	0	0	1	0	0	0	0	0	2	0	0	0	0	0
Q9HAT2	Homo sapiens	Sialate O-acetylesterase	SIAE							1	prt_enriched_not_spec	Thyroid:3.68;Heart Ventricle:3.3			0	0	0	0	0	17000000	248000	0	0	0	0	10900000	0	0	1	0	0	7	1	0	0	0	0	8	0	0	1	0	0	7	1	0	0	0	0
Q16651	Homo sapiens	Prostasin;Prostasin light chain;Prostasin heavy chain	PRSS8	1						1	prt_enriched_not_spec	Thyroid:3.7			0	0	0	0	0	16600000	0	0	0	0	0	17700000	0	0	0	0	0	2	0	0	0	0	0	2	0	0	0	0	0	2	0	0	0	0	0
P31997	Homo sapiens	Carcinoembryonic antigen-related cell adhesion molecule 8	CEACAM8	1						1	prt_enriched_not_spec	Spleen:5.14;Lung:3.41			0	0	0	0	0	11900000	0	0	0	0	0	1540000	1	1	1	1	1	3	1	1	1	1	0	2	0	0	0	0	0	2	0	0	0	0	0
Q5JS37	Homo sapiens	NHL repeat-containing protein 3	NHLRC3							1	prt_enriched_not_spec	Heart Ventricle:3.43			0	0	0	0	0	9040000	0	0	0	0	0	2730000	0	0	0	0	0	4	0	0	0	0	0	1	0	0	0	0	0	4	0	0	0	0	0
A0A0B4J1V0	Homo sapiens		IGHV3-15							1					280000	356000	316000	217000	0	0	0	0	0	0	0	0	2	2	2	2	1	3	1	1	0	1	1	1	1	1	1	1	0	2	0	0	0	0	0
Q16819	Homo sapiens	Meprin A subunit alpha	MEP1A	1						1	prt_enriched_not_spec	Small Intestine:4.56;Colon Transverse:3.12			0	0	0	0	0	6340000	0	0	0	0	0	498000	0	0	0	0	0	6	0	0	0	0	0	1	0	0	0	0	0	6	0	0	0	0	0
P01700;P01699	Homo sapiens	Ig lambda chain V-I region HA;Ig lambda chain V-I region VOR	IGLV1-44												0	0	1610000	0	0	6270000	0	0	0	0	0	1690000	0	0	1	0	0	2	0	0	0	0	0	1	0	0	1	0	0	2	0	0	0	0	0
P04179	Homo sapiens	Superoxide dismutase [Mn], mitochondrial	SOD2							1	prt_enriched_not_spec	Heart Ventricle:4.2;Muscle Skeletal:3.75;Liver:3.08;Heart Atrial:3.04			0	0	0	0	0	5990000	0	0	0	0	0	0	0	0	0	0	0	3	0	0	0	0	0	0	0	0	0	0	0	3	0	0	0	0	0
P51688	Homo sapiens	N-sulphoglucosamine sulphohydrolase	SGSH							1	prt_enriched_not_spec	Adrenal Gland:3.45			0	0	0	0	0	5360000	0	0	0	0	0	2580000	0	0	0	0	0	3	0	0	0	0	0	1	0	0	0	0	0	3	0	0	0	0	0
Q13867	Homo sapiens	Bleomycin hydrolase	BLMH							1	prt_specific	Skin SunExpo:6.54;Skin Unexpo:5.33			0	0	0	0	0	5300000	0	0	0	0	0	10900000	0	0	0	0	0	4	0	0	0	0	0	6	0	0	0	0	0	4	0	0	0	0	0
A0A0C4DH29;P01742;P0DP01;A0A0B4J2H0	Homo sapiens	Ig heavy chain V-I region EU	IGHV1-3;IGHV1-69-2												0	0	0	0	0	5240000	0	0	0	0	0	0	1	1	1	1	0	2	0	0	0	0	0	1	0	0	0	0	0	1	0	0	0	0	0
Q92484	Homo sapiens	Acid sphingomyelinase-like phosphodiesterase 3a	SMPDL3A							1	prt_enriched_not_spec	Colon Transverse:2.66			0	0	0	0	0	4570000	183000	0	0	0	0	57700	0	0	0	0	0	4	1	0	0	0	0	1	0	0	0	0	0	4	1	0	0	0	0
P20933	Homo sapiens	N(4)-(beta-N-acetylglucosaminyl)-L-asparaginase;Glycosylasparaginase alpha chain;Glycosylasparaginase beta chain	AGA							1					0	0	0	0	0	4380000	0	0	0	0	0	16500000	0	0	0	0	0	1	0	0	0	0	0	3	0	0	0	0	0	1	0	0	0	0	0
Q6P587	Homo sapiens	Acylpyruvase FAHD1, mitochondrial	FAHD1							1	prt_hk				0	0	0	0	0	4270000	1450000	0	0	0	0	3410000	0	0	0	0	0	2	1	0	0	0	0	2	0	0	0	0	0	2	1	0	0	0	0
Q92820	Homo sapiens	Gamma-glutamyl hydrolase	GGH							1	prt_enriched_not_spec	Liver:2.9;Spleen:2.52;Adrenal Gland:2.51			0	0	0	0	0	3700000	0	0	0	0	0	1710000	0	0	0	0	0	3	0	0	0	0	0	2	0	0	0	0	0	3	0	0	0	0	0
P15289	Homo sapiens	Arylsulfatase A;Arylsulfatase A component B;Arylsulfatase A component C	ARSA							1					0	0	0	0	0	3470000	0	0	0	0	0	1130000	0	0	0	0	0	3	0	0	0	0	0	1	0	0	0	0	0	3	0	0	0	0	0
P04080	Homo sapiens	Cystatin-B	CSTB							1	prt_specific	Esophagus Mucosa:6.28;Minor Salivary:5.15			0	0	0	0	0	3460000	0	0	0	0	0	7600000	0	0	0	0	0	2	0	0	0	0	0	3	0	0	0	0	0	2	0	0	0	0	0
A0M8Q6	Homo sapiens	Ig lambda-7 chain C region	IGLC7							1	prt_hk				63400	56100	174000	206000	148000	0	0	0	0	0	0	0	3	3	3	3	3	2	1	1	1	1	1	1	1	1	1	1	1	0	0	0	0	0	0
P34059	Homo sapiens	N-acetylgalactosamine-6-sulfatase	GALNS							1					0	0	0	0	0	2120000	0	0	0	0	0	0	0	0	0	0	0	4	0	0	0	0	0	0	0	0	0	0	0	4	0	0	0	0	0
Q8N8N7	Homo sapiens	Prostaglandin reductase 2	PTGR2							1	prt_enriched_not_spec	Muscle Skeletal:4.32;Heart Ventricle:4.07;Heart Atrial:3.37			0	0	0	0	0	1950000	0	0	0	0	0	5800000	0	0	0	0	0	1	0	0	0	0	0	2	0	0	0	0	0	1	0	0	0	0	0
O15455	Homo sapiens	Toll-like receptor 3	TLR3	1						1					0	0	0	0	0	1480000	0	0	0	0	0	297000	0	0	0	0	0	7	0	0	0	0	0	4	0	0	0	0	0	7	0	0	0	0	0
P48595	Homo sapiens	Serpin B10	SERPINB10							1	prt_specific	Lung:10;Spleen:10			0	0	0	0	0	1340000	0	0	0	0	0	620000	0	0	0	0	0	2	0	0	0	0	0	2	0	0	0	0	0	2	0	0	0	0	0
P25774	Homo sapiens	Cathepsin S	CTSS							1	prt_enriched_not_spec	Small Intestine:2.67;Colon Transverse:2.59			0	0	0	0	0	1090000	0	0	0	0	0	2290000	0	0	0	0	0	1	0	0	0	0	0	2	0	0	0	0	0	1	0	0	0	0	0
Q9UKN1	Homo sapiens	Mucin-12	MUC12	1						1	prt_specific	Colon Transverse:10			170000	668000	1760000	905000	0	0	0	0	0	0	0	0	2	2	2	2	0	0	1	0	0	0	0	0	2	2	2	2	0	0	1	0	0	0	0
P09622	Homo sapiens	Dihydrolipoyl dehydrogenase, mitochondrial	DLD							1	prt_enriched_not_spec	Heart Ventricle:9.74;Heart Atrial:7.44;Muscle Skeletal:5.58;Brain Cortex:4.7;Stomach:4.3;Liver:3.91;Adrenal Gland:3.6;Brain Cerebellum:3.12			0	0	0	0	0	1000000	0	0	0	0	0	9770000	0	0	0	0	0	3	0	0	0	0	0	4	0	0	0	0	0	3	0	0	0	0	0
P00450	Homo sapiens	Ceruloplasmin	CP							1	prt_hk				0	0	0	0	0	739000	0	0	0	0	0	1140000	0	0	0	0	0	1	0	0	0	0	0	3	0	0	0	0	0	1	0	0	0	0	0
P19652	Homo sapiens	Alpha-1-acid glycoprotein 2	ORM2							1					0	0	0	0	0	631000	0	0	0	0	0	0	0	0	0	0	0	3	0	0	0	0	0	2	0	0	0	0	0	1	0	0	0	0	0
P00390	Homo sapiens	Glutathione reductase, mitochondrial	GSR							1	prt_enriched_not_spec	Stomach:2.57			0	0	0	0	0	434000	0	0	0	0	0	8510000	0	0	0	0	0	1	0	0	0	0	0	6	0	0	0	0	0	1	0	0	0	0	0
P27708	Homo sapiens	CAD protein;Glutamine-dependent carbamoyl-phosphate synthase;Aspartate carbamoyltransferase;Dihydroorotase	CAD		1					1	prt_hk				0	0	0	0	0	374000	264000	1050000	1050000	487000	640000	0	0	0	0	0	0	1	1	1	1	1	1	0	0	0	0	0	0	1	1	1	1	1	1
P29508	Homo sapiens	Serpin B3	SERPINB3							1	prt_enriched_not_spec	Esophagus Mucosa:6.11;Minor Salivary:5.98;Vagina:5;Skin Unexpo:2.91			2560000	600000	0	165000	0	28500000	0	0	372000	489000	0	37200000	2	3	2	2	0	11	0	0	1	2	0	11	2	3	2	2	0	11	0	0	1	2	0
P13533	Homo sapiens	Myosin-6	MYH6							1	prt_specific	Heart Atrial:4.37			59100	0	0	127000	0	0	136000	0	85200	0	0	0	3	1	3	2	0	0	3	0	3	1	0	0	1	0	1	1	0	0	1	0	1	0	0
P18085	Homo sapiens	ADP-ribosylation factor 4	ARF4							1					0	0	1870000	0	3980000	0	0	0	0	0	0	0	1	0	2	1	1	0	0	0	1	0	0	0	0	0	1	0	1	0	0	0	0	0	0
Q9UNQ0	Homo sapiens	ATP-binding cassette sub-family G member 2	ABCG2	1						1					433000	517000	1050000	655000	0	0	0	0	0	0	0	0	1	1	2	1	0	0	0	0	0	0	0	0	1	1	2	1	0	0	0	0	0	0	0
P62258	Homo sapiens	14-3-3 protein epsilon	YWHAE			1				1	prt_enriched_not_spec	Brain Cortex:3.59			0	0	0	0	74200	0	0	0	0	0	0	0	1	1	1	0	1	0	0	0	0	1	0	0	0	0	0	0	1	0	0	0	0	0	0
Q9UQQ1	Homo sapiens	N-acetylated-alpha-linked acidic dipeptidase-like protein	NAALADL1	1						1	prt_specific	Small Intestine:10			6340000	3620000	15200000	6970000	230000	90700000	0	0	55700	0	0	87600000	4	2	9	6	2	16	0	0	1	0	0	15	4	2	9	6	2	16	0	0	1	0	0
P12955	Homo sapiens	Xaa-Pro dipeptidase	PEPD							1	prt_specific	Small Intestine:5.33			0	0	0	0	0	0	0	0	0	0	0	33500000	0	0	0	0	0	0	0	0	0	0	0	12	0	0	0	0	0	0	0	0	0	0	0
A0A075B6H7;A0A0C4DH55	Homo sapiens	Probable non-functional immunoglobulin kappa variable 3-7	IGKV3-7;IGKV3D-7												0	0	0	0	0	0	4010000	0	0	0	0	4650000	1	1	1	1	1	1	2	1	1	1	0	2	0	0	0	0	0	0	1	0	0	0	0
P11310	Homo sapiens	Medium-chain specific acyl-CoA dehydrogenase, mitochondrial	ACADM							1	prt_enriched_not_spec	Heart Ventricle:5.21;Heart Atrial:4.13;Liver:3.92;Muscle Skeletal:3.44			0	0	0	0	0	0	0	0	0	0	0	4210000	0	0	0	0	0	0	0	0	0	0	0	2	0	0	0	0	0	0	0	0	0	0	0
Q03154	Homo sapiens	Aminoacylase-1	ACY1							1	prt_enriched_not_spec	Liver:5.69;Small Intestine:3.33			0	0	0	0	0	0	0	0	0	0	0	2950000	0	0	0	0	0	0	0	0	0	0	0	3	0	0	0	0	0	0	0	0	0	0	0
Q9ULA0	Homo sapiens	Aspartyl aminopeptidase	DNPEP							1	prt_hk				0	0	0	0	0	0	0	0	0	0	0	2280000	0	0	0	0	0	0	1	0	0	0	0	2	0	0	0	0	0	0	1	0	0	0	0
P04040	Homo sapiens	Catalase	CAT							1	prt_specific	Liver:4.96			0	0	0	0	0	0	0	0	0	0	0	2250000	0	0	0	0	0	0	0	0	0	0	0	2	0	0	0	0	0	0	0	0	0	0	0
Q9GZP4	Homo sapiens	PITH domain-containing protein 1	PITHD1							1	prt_specific	Brain Cerebellum:4.37;Brain Cortex:4.17			0	0	0	0	0	0	0	0	0	0	0	1960000	0	0	0	0	0	0	0	0	0	0	0	2	0	0	0	0	0	0	0	0	0	0	0
P60900	Homo sapiens	Proteasome subunit alpha type-6	PSMA6							1					0	0	0	0	0	0	0	0	0	0	0	1930000	0	0	0	0	0	0	0	0	0	0	0	2	0	0	0	0	0	0	0	0	0	0	0
A0A0J9YXX1	Homo sapiens	Immunoglobulin heavy variable 5-10-1	IGHV5-10-1												0	0	0	0	0	0	0	0	0	0	0	1910000	0	0	0	0	0	1	0	0	0	0	0	2	0	0	0	0	0	0	0	0	0	0	0
P0DOX6	Homo sapiens	Immunoglobulin mu heavy chain	IGHM												0	0	0	0	0	0	263000	0	0	0	0	1090000	4	2	6	3	1	8	3	1	0	1	2	5	0	0	0	0	0	0	1	0	0	0	0
Q96BW5	Homo sapiens	Phosphotriesterase-related protein	PTER							1					0	0	0	0	0	0	0	0	0	0	0	1040000	0	0	0	0	0	0	0	0	0	0	0	2	0	0	0	0	0	0	0	0	0	0	0
Q2M2H8	Homo sapiens	Probable maltase-glucoamylase-like protein LOC93432;Glucoamylase													0	0	0	0	0	0	0	0	0	0	0	94600	3	2	4	3	2	5	2	2	2	1	1	5	0	0	0	0	0	1	0	0	0	0	0
O60218	Homo sapiens	Aldo-keto reductase family 1 member B10	AKR1B10							1	prt_enriched_not_spec	Stomach:3.73;Small Intestine:3.28;Minor Salivary:2.73;Esophagus Mucosa:2.6			0	0	445000	274000	0	0	0	0	0	121000	0	2890000	1	0	1	1	0	0	0	0	0	1	0	3	1	0	1	1	0	0	0	0	0	1	0
Q9Y6R7	Homo sapiens	IgGFc-binding protein	FCGBP							1	prt_specific	Colon Transverse:5;Small Intestine:4.64	No	No	16200000	9380000	20200000	11700000	1440000	98900000	25300000	9980000	13700000	7700000	1100000	155000000	26	18	26	24	7	43	41	32	36	28	7	63	26	18	26	24	7	43	41	32	36	28	7
A6NKT7;Q7Z3J3;P0DJD0;P0DJD1;Q99666;O14715	Homo sapiens	RanBP2-like and GRIP domain-containing protein 3;RanBP2-like and GRIP domain-containing protein 4;RANBP2-like and GRIP domain-containing protein 1;RANBP2-like and GRIP domain-containing protein 2;RANBP2-like and GRIP domain-containing protein 5/6;RANBP2-like and GRIP domain-containing protein 8	RGPD3;RGPD4;RGPD1;RGPD2;RGPD5;RGPD8												153000	0	208000	65500	0	1630000	315000	284000	303000	156000	0	3410000	1	0	1	1	0	1	2	2	2	1	0	1	1	0	1	1	0	1	2	2	2	1	0
P98088	Homo sapiens	Mucin-5AC	MUC5AC							1	prt_enriched_not_spec	Stomach:3.85			156000	0	127000	87300	0	64500	164000	111000	135000	0	0	834000	3	0	3	2	0	2	3	3	3	1	0	3	3	0	3	2	0	2	3	3	3	1	0
Q8WXI7	Homo sapiens	Mucin-16	MUC16	1						1	prt_specific	Artery Aorta:4.62			0	0	0	0	0	0	182000	60100	0	53500	0	2120000	0	0	0	0	0	0	1	2	0	2	0	1	0	0	0	0	0	0	1	2	0	2	0
Q9H4M9;Q9NZN3	Homo sapiens	EH domain-containing protein 1;EH domain-containing protein 3	EHD1;EHD3					1							0	1210000	0	0	0	0	3990000	2900000	3610000	2460000	0	0	1	1	1	2	0	0	1	1	1	1	0	0	1	1	0	1	0	0	1	1	1	1	0
Q9H223	Homo sapiens	EH domain-containing protein 4	EHD4					1		1					0	0	428000	0	0	0	0	0	0	0	0	0	0	0	2	2	0	0	0	0	0	0	0	0	0	0	1	1	0	0	0	0	0	0	0
Q9NZT1	Homo sapiens	Calmodulin-like protein 5	CALML5							1	prt_specific	Skin SunExpo:5.29;Skin Unexpo:4.15			0	0	0	0	0	0	0	0	1640000	0	0	0	0	0	0	0	0	0	0	0	2	0	0	0	0	0	0	0	0	0	0	0	2	0	0
Q15833	Homo sapiens	Syntaxin-binding protein 2	STXBP2		1					1	prt_hk				0	630000	907000	0	0	0	0	0	0	0	0	0	1	1	2	1	0	0	0	0	0	0	0	0	1	1	2	1	0	0	0	0	0	0	0
Q08554	Homo sapiens	Desmocollin-1	DSC1	1						1	prt_specific	Skin SunExpo:5.53;Skin Unexpo:5.23			0	81300	0	0	0	0	0	0	0	0	0	0	0	1	0	0	0	0	0	0	0	1	0	0	0	1	0	0	0	0	0	0	0	1	0
P62736;P63267;P68032;P68133	Homo sapiens	Actin, aortic smooth muscle;Actin, gamma-enteric smooth muscle;Actin, alpha cardiac muscle 1;Actin, alpha skeletal muscle	ACTA2;ACTG2;ACTC1;ACTA1					1							0	0	988000	0	0	0	0	0	0	0	0	0	1	2	2	2	1	0	0	0	0	0	1	0	0	0	1	0	0	0	0	0	0	0	0
P35030	Homo sapiens	Trypsin-3	PRSS3							1	prt_specific	Pancreas:4.96			0	6980000	517000	227000	0	0	0	0	0	1430000	0	0	1	3	3	2	1	2	1	1	1	2	1	2	0	2	1	1	0	0	0	0	0	1	0
P12724	Homo sapiens	Eosinophil cationic protein	RNASE3							1	prt_enriched_not_spec	Spleen:4.23;Lung:2.59			0	0	14600000	0	0	0	28100000	1380000	1560000	2100000	0	0	0	0	2	0	0	0	2	1	1	1	0	0	0	0	2	0	0	0	2	1	1	1	0
P05187;P10696	Homo sapiens	Alkaline phosphatase, placental type;Alkaline phosphatase, placental-like	ALPP;ALPPL2												0	0	4930000	0	0	0	0	0	0	0	0	0	4	4	5	4	3	4	1	1	1	1	0	2	0	0	1	0	0	0	0	0	0	0	0
P05141;P12236;P12235	Homo sapiens	ADP/ATP translocase 2;ADP/ATP translocase 2, N-terminally processed;ADP/ATP translocase 3;ADP/ATP translocase 3, N-terminally processed;ADP/ATP translocase 1	SLC25A5;SLC25A6;SLC25A4												0	0	373000	0	0	0	0	0	0	0	0	0	0	1	2	1	0	0	0	0	0	0	0	0	0	1	2	1	0	0	0	0	0	0	0
P01859	Homo sapiens	Ig gamma-2 chain C region	IGHG2	1						1	prt_hk				0	0	2220000	0	0	0	0	0	0	0	0	0	1	1	2	2	0	1	0	0	0	0	0	1	0	0	1	1	0	0	0	0	0	0	0
O15484	Homo sapiens	Calpain-5	CAPN5							1					0	0	1180000	0	0	0	0	0	0	0	0	0	0	0	2	0	0	0	0	0	0	0	0	0	0	0	2	0	0	0	0	0	0	0	0
A6NCN2	Homo sapiens	Putative keratin-87 protein	KRT87P												0	0	0	0	0	0	0	0	3570000	0	0	0	0	1	0	0	0	0	0	0	2	0	0	0	0	0	0	0	0	0	0	0	1	0	0
[truncated: 1 more columns]

## Sheet: filtered EV data
Uniprot ID	Species	Protein names	Gene names	Surfaceome	Secretome GO 46903	Vesiclepedia Top 100	GI proteins proteins (Uhlen)	EV marker (Hoshino 2020)	EV marker (Thery 2018)	EV marker (Kugeratski 2021)	GTEx Proteome (Jiang 2021)	Protein Enrichment Category	Protein Enrichment Score (0-10)	Overexpressed in COAD (CPTAC)	Overexpressed in COAD (TCGA)	iBAQ 3-10	iBAQ 3-30	iBAQ 3-50	iBAQ 3-100	iBAQ 3-SV	iBAQ 3-SF	iBAQ 4-10	iBAQ 4-30	iBAQ 4-50	iBAQ 4-100	iBAQ 4-SV	iBAQ 4-SF	max	Peptides 3-10	Peptides 3-30	Peptides 3-50	Peptides 3-100	Peptides 3-SV	Peptides 3-SF	Peptides 4-10	Peptides 4-30	Peptides 4-50	Peptides 4-100	Peptides 4-SV	Peptides 4-SF	Unique peptides 3-10	Unique peptides 3-30	Unique peptides 3-50	Unique peptides 3-100	Unique peptides 3-SV	Unique peptides 3-SF	Unique peptides 4-10	Unique peptides 4-30	Unique peptides 4-50
P09093	Homo sapiens	Chymotrypsin-like elastase family member 3A	CELA3A				1				1	prt_specific	Pancreas:4.55			7090000000	3960000000	8870000000	4580000000	570000000	1720000000	14000000000	7710000000	8190000000	7030000000	734000000	8830000000	14000000000	15	12	15	13	11	13	14	13	14	14	10	16	11	9	11	10	8	10	11	10	11
Q99895	Homo sapiens	Chymotrypsin-C	CTRC				1				1	prt_specific	Pancreas:4.93			10300000000	6290000000	14200000000	8440000000	1150000000	2170000000	6890000000	3400000000	3550000000	3160000000	856000000	1930000000	14200000000	18	16	17	15	16	14	14	14	14	13	10	14	18	16	17	15	16	14	14	14	14
P02814	Homo sapiens	Submaxillary gland androgen-regulated protein 3B;Peptide P-A;Peptide D1A	SMR3B				1									1760000000	2280000000	2440000000	2090000000	1700000000	0	876000000	743000000	878000000		696000000	0	2440000000	2	2	2	2	2	0	2	2	2	1	2	0	2	2	2	2	2	0	2	2	2
O60844	Homo sapiens	Zymogen granule membrane protein 16	ZG16				1				1	prt_enriched_not_spec	Colon Transverse:2.72;Small Intestine:2.72	No	No	1020000000	627000000	1350000000	760000000	78600000	0	1680000000	747000000	864000000	612000000	19600000	0	1680000000	8	8	7	7	6	0	6	6	6	6	4	0	8	8	7	7	6	0	6	6	6
P01834	Homo sapiens	Ig kappa chain C region	IGKC								1	prt_enriched_not_spec	Breast:2.6			2530000000	1580000000	2430000000	1700000000	16500000	5730000000	440000000	310000000	377000000	283000000	10500000	387000000	5730000000	7	7	7	6	6	11	6	5	5	7	5	7	2	2	2	2	2	2	2	1	1
P06702	Homo sapiens	Protein S100-A9	S100A9	1							1	prt_enriched_not_spec	Minor Salivary:3.59;Esophagus Mucosa:3.44;Spleen:3.35			54400000	55100000	99000000	72300000	25600000	14100000	323000000	166000000	184000000	153000000	10500000	57600000	323000000	4	4	4	4	4	4	5	5	5	5	3	5	4	4	4	4	4	4	5	5	5
P07478	Homo sapiens	Trypsin-2	PRSS2				1									983000000	685000000	1200000000	875000000	87900000	5270000000	253000000	81100000	236000000	143000000	89100000	858000000	5270000000	6	4	7	6	5	9	4	3	4	4	3	7	4	2	4	4	3	5	2	1	2
P0DOX7	Homo sapiens	Immunoglobulin kappa light chain	IKLC													1530000000	651000000	1790000000	633000000	99300000	4700000000	313000000	107000000	128000000	87800000	27000000	520000000	4700000000	8	8	9	7	5	13	5	5	6	7	3	8	2	2	3	2	1	3	1	1	2
P02810	Homo sapiens	Salivary acidic proline-rich phosphoprotein 1/2;Salivary acidic proline-rich phosphoprotein 1/2;Salivary acidic proline-rich phosphoprotein 3/4;Peptide P-C	PRH1				1									355000000	319000000	227000000	147000000	98200000	0	144000000	166000000	101000000	87000000	62600000	0	355000000	8	7	7	7	4	0	6	6	4	5	4	0	8	7	7	7	4	0	6	6	4
P0DUB6;P0DTE8;P0DTE7	Homo sapiens	Alpha-amylase 1A	AMY1A													113000000	47200000	189000000	78700000	11800000	165000000	256000000	82900000	88000000	86900000	2950000	482000000	482000000	16	15	17	16	10	15	16	16	15	16	7	20	2	2	3	3	0	2	2	2	2
P0DOX2	Homo sapiens	Immunoglobulin alpha-2 heavy chain	IAHC													370000000	211000000	577000000	313000000	50000000	557000000	379000000	157000000	170000000	80800000	38900000	219000000	577000000	18	14	19	16	10	16	13	10	11	10	8	12	2	2	2	2	1	2	1	1	1
P01833	Homo sapiens	Polymeric immunoglobulin receptor;Secretory component	PIGR	1							1	prt_enriched_not_spec	Colon Transverse:3.7;Small Intestine:2.64;Breast:2.56;Minor Salivary:2.55	No	No	227000000	69300000	318000000	161000000	6700000	138000000	192000000	80000000	76400000	75900000	2780000	89600000	318000000	22	18	22	17	15	20	14	16	17	16	7	18	22	18	22	17	15	20	14	16	17
P08217	Homo sapiens	Chymotrypsin-like elastase family member 2A	CELA2A				1				1	prt_enriched_not_spec	Pancreas:3.88			234000000	69600000	323000000	99600000	11700000	2940000000	174000000	45900000	68800000	65700000	7140000	361000000	2940000000	13	11	13	11	6	16	8	6	6	6	3	10	13	11	13	11	6	16	8	6	6
Q6GPI1;P17538	Homo sapiens	Chymotrypsinogen B2;Chymotrypsin B2 chain A;Chymotrypsin B2 chain B;Chymotrypsin B2 chain C;Chymotrypsinogen B;Chymotrypsin B chain A;Chymotrypsin B chain B;Chymotrypsin B chain C	CTRB2;CTRB1				1									285000000	78800000	447000000	150000000	19800000	210000000	232000000	65600000	66700000	60600000	8680000	54900000	447000000	7	7	7	7	5	5	6	5	5	5	2	5	7	7	7	7	5	5	6	5	5
P02792	Homo sapiens	Ferritin light chain	FTL								1					12000000	1720000	17200000	6510000	0	150000000	81100000	57300000	70300000	59500000	0	125000000	150000000	2	1	2	2	0	5	4	4	4	5	1	5	2	1	2	2	0	5	4	4	4
P01876	Homo sapiens	Ig alpha-1 chain C region	IGHA1	1							1					266000000	111000000	356000000	134000000	12400000	464000000	241000000	72000000	226000000	58900000	0	428000000	464000000	18	12	19	17	11	18	16	10	12	10	6	15	9	6	10	10	6	9	8	4	6
Q08380	Homo sapiens	Galectin-3-binding protein	LGALS3BP			1		1	1	1	1	prt_enriched_not_spec	Artery Aorta:2.86			12100000	11400000	42000000	26900000	850000	0	99700000	55500000	33500000	52300000	5820000	15000000	99700000	8	5	11	9	3	0	12	10	10	8	3	5	8	5	11	9	3	0	12	10	10
P01009	Homo sapiens	Alpha-1-antitrypsin;Short peptide from AAT	SERPINA1								1	prt_hk				305000000	239000000	436000000	190000000	55000000	3510000000	99900000	55900000	57400000	44200000	8370000	1660000000	3510000000	19	19	21	19	16	28	16	14	17	15	11	25	19	19	21	19	16	28	16	14	17
P02794	Homo sapiens	Ferritin heavy chain;Ferritin heavy chain, N-terminally processed	FTH1								1	prt_enriched_not_spec	Brain Cortex:2.71			3470000	623000	7680000	4770000	0	49300000	68900000	44500000	29400000	40500000	3020000	24300000	68900000	3	2	3	3	0	5	6	6	5	6	3	4	3	2	3	3	0	5	6	6	5
Q8WWU7	Homo sapiens	Intelectin-2	ITLN2				1				1					16000000	16200000	40800000	34400000	2150000	204000	71000000	42700000	52200000	40300000	5630000	410000	71000000	6	5	6	4	3	1	7	7	7	5	3	1	4	4	4	3	2	0	5	5	5
P04746	Homo sapiens	Pancreatic alpha-amylase	AMY2A				1				1	prt_enriched_not_spec	Pancreas:3.17			37800000	25800000	49400000	25800000	2940000	73200000	62900000	29900000	34100000	28900000	1840000	51000000	73200000	16	16	16	16	10	15	17	16	16	16	5	18	3	3	3	3	2	3	4	3	3
Q6UWV6	Homo sapiens	Ectonucleotide pyrophosphatase/phosphodiesterase family member 7	ENPP7	1							1					103000000	47300000	243000000	67900000	13100000	48000000	71400000	29900000	36500000	28300000	823000	102000000	243000000	9	10	12	11	7	11	9	10	9	9	3	12	9	10	12	11	7	11	9	10	9
P40199	Homo sapiens	Carcinoembryonic antigen-related cell adhesion molecule 6	CEACAM6	1							1	prt_enriched_not_spec	Lung:4.06;Spleen:3.45			348000000	109000000	348000000	193000000	18900000	176000000	53200000	22500000	23900000	28100000	0	114000000	348000000	8	7	7	7	6	6	6	6	6	5	2	6	6	5	5	5	4	4	4	4	4
P08473	Homo sapiens	Neprilysin	MME	1							1	prt_enriched_not_spec	Nerve Tibial:2.89;Prostate:2.5			217000000	191000000	438000000	309000000	42100000	0	43400000	22700000	23700000	24800000	1170000	110000	438000000	26	26	27	25	19	0	21	17	15	17	7	1	26	26	27	25	19	0	21	17	15
P01591	Homo sapiens	Immunoglobulin J chain	JCHAIN					1			1	prt_enriched_not_spec	Breast:2.71			125000000	71200000	194000000	172000000	19200000	58400000	81600000	44800000	46500000	24400000	6290000	59100000	194000000	6	4	5	5	5	6	4	5	4	5	4	6	6	4	5	5	5	6	4	5	4
P04054	Homo sapiens	Phospholipase A2	PLA2G1B		1		1				1	prt_specific	Pancreas:5.63			471000000	60700000	338000000	214000000	15600000	734000	34100000	18500000	13900000	19500000	0	27600000	471000000	4	3	4	4	3	1	3	3	3	3	0	3	4	3	4	4	3	1	3	3	3
P13688	Homo sapiens	Carcinoembryonic antigen-related cell adhesion molecule 1	CEACAM1	1							1	prt_enriched_not_spec	Colon Transverse:2.53	Yes	No	237000000	212000000	388000000	264000000	29000000	189000000	44900000	20800000	28100000	18200000	3200000	9720000	388000000	8	8	8	8	7	6	7	7	7	7	2	5	6	6	6	6	5	4	5	5	5
P56470	Homo sapiens	Galectin-4	LGALS4	1							1	prt_enriched_not_spec	Colon Transverse:6.57;Small Intestine:6.27;Liver:3.32;Stomach:2.88;Pancreas:2.73	No	No	25000000	24300000	87700000	46400000	11000000	0	24000000	12400000	14700000	17600000	543000	0	87700000	6	5	8	7	6	0	5	5	6	6	1	0	6	5	8	7	6	0	5	5	6
P02766	Homo sapiens	Transthyretin	TTR								1	prt_hk				353000000	119000000	356000000	85200000	18000000	4310000000	94700000	30100000	24500000	17000000	4850000	3520000000	4310000000	4	3	4	3	3	10	4	1	1	2	2	7	4	3	4	3	3	10	4	1	1
P05109	Homo sapiens	Protein S100-A8;Protein S100-A8, N-terminally processed	S100A8								1	prt_enriched_not_spec	Minor Salivary:5.26;Spleen:4.04;Esophagus Mucosa:3.99;Vagina:2.89			50400000	44200000	79000000	56300000	4520000	5490000	38300000	21900000	27600000	16200000	5500000	8880000	79000000	5	5	4	4	2	1	4	4	4	4	3	3	5	5	4	4	2	1	4	4	4
P31151	Homo sapiens	Protein S100-A7	S100A7								1	prt_specific	Esophagus Mucosa:10;Skin Unexpo:10			36500000	6120000	15300000	4520000	3660000	5720000	3310000	4830000	25000000	15300000	4110000	4220000	36500000	4	3	2	3	1	2	1	2	4	3	2	2	4	3	2	3	1	2	1	2	4
P62805	Homo sapiens	Histone H4	HIST1H4A			1			1							9550000	9330000	16600000	14100000	11600000	0	12300000	10700000	15400000	14700000	12400000	680000	16600000	3	3	4	4	3	0	2	2	3	4	3	1	3	3	4	4	3	0	2	2	3
P15085	Homo sapiens	Carboxypeptidase A1	CPA1				1				1	prt_specific	Pancreas:5.29			119000000	112000000	226000000	103000000	8380000	393000000	24100000	12900000	21200000	14500000	733000	67700000	393000000	17	15	16	15	9	16	9	6	9	6	4	12	16	14	15	14	8	15	8	5	8
P06731	Homo sapiens	Carcinoembryonic antigen-related cell adhesion molecule 5	CEACAM5	1							1	prt_enriched_not_spec	Esophagus Mucosa:4.21;Colon Transverse:3.64	Yes	No	216000000	109000000	325000000	192000000	16700000	361000000	51500000	18700000	25300000	12400000	2120000	94500000	361000000	9	9	9	9	8	9	7	6	7	6	4	7	7	7	7	7	6	7	5	4	5
P01011	Homo sapiens	Alpha-1-antichymotrypsin;Alpha-1-antichymotrypsin His-Pro-less	SERPINA3								1	prt_hk				30400000	14200000	26600000	14200000	4660000	476000000	31700000	17400000	22400000	10700000	108000	180000000	476000000	10	10	11	10	3	16	9	6	6	7	1	14	10	10	11	10	3	16	9	6	6
P08861	Homo sapiens	Chymotrypsin-like elastase family member 3B	CELA3B				1				1	prt_specific	Pancreas:7.14			1440000000	429000000	2380000000	830000000	87700000	3610000000	68700000	20000000	23200000	9950000	160000	143000000	3610000000	12	9	12	10	9	11	8	7	6	5	4	10	8	6	8	7	6	8	5	4	3
O43451	Homo sapiens	Maltase-glucoamylase, intestinal;Maltase;Glucoamylase	MGAM	1							1	prt_specific	Small Intestine:4.28			78100000	38100000	113000000	49600000	7960000	470000000	24800000	13600000	14400000	9760000	731000	297000000	470000000	56	43	58	52	27	67	39	40	38	28	7	61	53	41	54	49	25	63	37	38	36
P06312	Homo sapiens	Ig kappa chain V-IV region	IGKV4-1								1	prt_hk				53100000	31600000	92000000	62100000	0	311000000	27300000	10300000	14400000	8630000	999000	25800000	311000000	3	3	3	2	1	3	2	2	2	2	1	2	3	3	3	2	1	3	2	2	2
P55259	Homo sapiens	Pancreatic secretory granule membrane major glycoprotein GP2	GP2	1							1	prt_specific	Pancreas:4.87			23100000	5480000	41300000	12300000	3240000	1520000	58300000	8070000	7440000	8210000	499000	111000	58300000	5	4	5	3	1	2	3	2	2	2	4	2	5	4	5	3	1	2	3	2	2
P01619;A0A0C4DH25	Homo sapiens	Ig kappa chain V-III region B6	IGKV3D-20								1					142000000	52400000	209000000	74900000	0	503000000	38100000	9280000	12500000	8030000	0	50900000	503000000	1	2	2	1	1	2	1	1	2	1	0	1	1	2	2	1	1	2	1	1	2
P11678	Homo sapiens	Eosinophil peroxidase;Eosinophil peroxidase light chain;Eosinophil peroxidase heavy chain	EPX								1					1830000	866000	3680000	1300000	231000	0	22400000	9700000	11500000	7890000	0	0	22400000	4	4	8	5	2	0	14	8	9	8	1	0	3	3	7	4	1	0	13	7	8
Q9Y6R7	Homo sapiens	IgGFc-binding protein	FCGBP								1	prt_specific	Colon Transverse:5;Small Intestine:4.64	No	No	16200000	9380000	20200000	11700000	1440000	98900000	25300000	9980000	13700000	7700000	1100000	155000000	155000000	26	18	26	24	7	43	41	32	36	28	7	63	26	18	26	24	7	43	41	32	36
Q86UP6	Homo sapiens	CUB and zona pellucida-like domain-containing protein 1	CUZD1	1							1	prt_specific	Pancreas:6.37			152000000	117000000	281000000	226000000	14500000	12400000	28600000	9810000	12200000	7440000	469000	23400000	281000000	13	14	14	13	8	5	10	8	9	7	2	9	13	14	14	13	8	5	10	8	9
P62750	Homo sapiens	60S ribosomal protein L23a	RPL23A								1	prt_enriched_not_spec	Pancreas:2.66			0	0	8200000	9980000	49000000	0	0	0	0	6810000	0	0	49000000	0	0	1	2	2	0	0	0	0	2	0	0	0	0	1	2	2	0	0	0	0
P01903	Homo sapiens	HLA class II histocompatibility antigen, DR alpha chain	HLA-DRA	1					1		1	prt_enriched_not_spec	Lung:2.89			68400000	28100000	102000000	47400000	633000	0	11700000	6820000	6810000	5910000	0	21600000	102000000	4	2	5	5	1	0	3	2	2	2	0	4	4	2	5	5	1	0	3	2	2
P15086	Homo sapiens	Carboxypeptidase B	CPB1				1				1	prt_specific	Pancreas:4.72			61500000	37600000	89200000	40500000	5900000	362000000	23800000	11300000	12000000	5790000	151000	61100000	362000000	16	14	16	16	9	14	12	11	11	10	1	16	15	13	15	15	8	13	11	10	10
A0A0A0MS15	Homo sapiens	Immunoglobulin heavy variable 3-49	IGHV3-49								1	prt_hk				12000000	16300000	20600000	11800000	0	35000000	9770000	3900000	9520000	5730000	0	4800000	35000000	2	1	1	1	0	1	1	1	1	1	0	1	2	1	1	1	0	1	1	1	1
P01008	Homo sapiens	Antithrombin-III	SERPINC1		1						1	prt_hk				26000000	11500000	35600000	16600000	1760000	75100000	16300000	4890000	3730000	5430000	770000	114000000	114000000	6	3	8	7	3	10	7	4	4	4	2	12	6	3	8	7	3	10	7	4	4
P07355;A6NMY6	Homo sapiens	Annexin A2;Putative annexin A2-like protein	ANXA2;ANXA2P2						1							1030000	3320000	14500000	11100000	624000	0	0	0	0	5350000	1990000	0	14500000	3	3	8	10	1	0	0	0	0	6	3	0	3	3	8	10	1	0	0	0	0
Q8WWA0	Homo sapiens	Intelectin-1	ITLN1	1							1	prt_enriched_not_spec	Colon Transverse:3.53;Artery Tibial:3.18;Small Intestine:2.72;Artery Aorta:2.54	No	No	5970000	546000	1860000	0	0	3550000	22700000	4940000	5100000	4960000	0	17500000	22700000	5	2	3	1	1	3	5	4	5	4	1	4	3	1	1	0	0	2	3	2	3
P16444	Homo sapiens	Dipeptidase 1	DPEP1	1							1	prt_enriched_not_spec	Testis:5.18;Pancreas:4.99;Small Intestine:3.82			6820000	2910000	17200000	5580000	2030000	6050000	16600000	11600000	13000000	4820000	0	281000000	281000000	6	4	8	5	4	5	6	6	7	6	0	13	6	4	8	5	4	5	6	6	7
P31944	Homo sapiens	Caspase-14;Caspase-14 subunit p17, mature form;Caspase-14 subunit p10, mature form;Caspase-14 subunit p20, intermediate form;Caspase-14 subunit p8, intermediate form	CASP14								1	prt_specific	Skin SunExpo:5.52;Skin Unexpo:5.43			3990000	4890000	0	0	0	2850000	0	1990000	6150000	4610000	0	0	6150000	3	2	0	0	1	1	0	1	2	3	0	0	3	2	0	0	1	1	0	1	2
P24158	Homo sapiens	Myeloblastin	PRTN3								1	prt_enriched_not_spec	Spleen:3.89			29200000	19100000	57900000	34600000	0	2200000	11200000	2840000	6630000	4350000	0	308000	57900000	6	2	5	3	0	2	2	1	1	2	0	1	6	2	5	3	0	2	2	1	1
P06748	Homo sapiens	Nucleophosmin	NPM1								1	prt_hk				27200000	15400000	37100000	14400000	849000	523000000	10400000	2970000	5560000	3990000	0	582000000	582000000	2	3	3	3	2	3	3	2	2	1	0	3	2	3	3	3	2	3	3	2	2
P05164	Homo sapiens	Myeloperoxidase;Myeloperoxidase;89 kDa myeloperoxidase;84 kDa myeloperoxidase;Myeloperoxidase light chain;Myeloperoxidase heavy chain	MPO								1	prt_enriched_not_spec	Spleen:3.94;Lung:2.61			32500000	28300000	46800000	40900000	2720000	0	6650000	3750000	6220000	3910000	348000	0	46800000	15	13	17	14	7	0	6	6	7	6	1	0	14	12	16	13	6	0	5	5	6
P84103	Homo sapiens	Serine/arginine-rich splicing factor 3	SRSF3								1	prt_hk				0	0	0	4780000	5020000	0	0	0	0	3870000	0	0	5020000	0	0	1	1	2	0	0	0	0	1	0	0	0	0	1	1	2	0	0	0	0
P25311	Homo sapiens	Zinc-alpha-2-glycoprotein	AZGP1	1							1	prt_enriched_not_spec	Breast:3.29;Prostate:2.89			1250000	2310000	0	0	1940000	32900000	1210000	1720000	3980000	3830000	0	9020000	32900000	3	3	1	1	1	7	1	1	2	2	0	7	3	3	1	1	1	7	1	1	2
A8K7I4	Homo sapiens	Calcium-activated chloride channel regulator 1	CLCA1	1			1				1	prt_specific	Small Intestine:5.09;Colon Transverse:5.02	No	No	12100000	12800000	39900000	26000000	4370000	36700000	7800000	4010000	4420000	3560000	556000	4600000	39900000	13	10	14	13	7	12	10	6	7	5	2	7	12	10	13	12	7	11	9	5	6
Q02817	Homo sapiens	Mucin-2	MUC2								1	prt_specific	Small Intestine:5.9;Colon Transverse:5.27	No	No	15100000	1670000	17500000	4230000	1510000	7180000	13800000	5450000	5470000	3240000	380000	56500000	56500000	13	9	11	11	2	8	13	13	13	12	6	12	13	9	11	11	2	8	13	13	13
Q04118	Homo sapiens	Basic salivary proline-rich protein 3	PRB3				1									8830000	7780000	7100000	6830000	5060000	0	3540000	3510000	1940000	3220000	3630000	0	8830000	4	4	4	4	3	0	4	3	4	4	3	0	3	3	3	3	2	0	3	2	3
P80188	Homo sapiens	Neutrophil gelatinase-associated lipocalin	LCN2								1	prt_enriched_not_spec	Spleen:2.87			9160000	470000	6480000	454000	0	105000000	17600000	0	0	3220000	0	133000000	133000000	3	1	2	1	0	7	3	0	0	1	0	6	3	1	2	1	0	7	3	0	0
Q9NR71	Homo sapiens	Neutral ceramidase;Neutral ceramidase soluble form	ASAH2	1							1					8760000	8770000	26100000	16100000	3100000	10000000	15500000	6910000	8340000	3210000	1880000	17200000	26100000	8	7	12	11	6	7	9	8	10	6	2	10	8	7	12	11	6	7	9	8	10
P02788	Homo sapiens	Lactotransferrin;Lactoferricin-H;Kaliocin-1;Lactoferroxin-A;Lactoferroxin-B;Lactoferroxin-C	LTF								1	prt_enriched_not_spec	Spleen:4.48;Prostate:4;Lung:3.56;Breast:2.57			4520000	3750000	8650000	2330000	350000	2280000	4140000	1800000	2100000	3110000	294000	4710000	8650000	7	3	12	6	2	6	6	4	4	3	1	5	7	3	12	6	2	6	6	4	4
Q9HD89	Homo sapiens	Resistin	RETN								1	prt_enriched_not_spec	Spleen:4.11;Lung:2.77;Heart Atrial:2.62			9790000	6850000	11900000	8080000	601000	0	6020000	3780000	4290000	3070000	0	1530000	11900000	2	1	2	2	1	0	2	2	2	1	0	1	2	1	2	2	1	0	2	2	2
A0A075B6P5;P01615	Homo sapiens	Ig kappa chain V-II region FR	IGKV2D-28								1					33900000	44500000	47500000	33300000	7610000	432000000	8540000	5550000	7250000	2800000	4240000	75900000	432000000	1	1	2	1	1	3	1	1	1	1	1	3	0	0	1	0	0	2	0	0	0
P08311	Homo sapiens	Cathepsin G	CTSG	1							1					4780000	8310000	9170000	7050000	0	0	878000	0	965000	2790000	0	0	9170000	3	3	3	3	1	0	1	0	1	1	0	0	3	3	3	3	1	0	1	0	1
P05451	Homo sapiens	Lithostathine-1-alpha	REG1A				1				1	prt_enriched_not_spec	Pancreas:4.54;Small Intestine:2.75			579000000	396000000	274000000	134000000	29000000	3350000000	4800000	3790000	0	2680000	0	68800000	3350000000	6	5	6	4	2	6	1	1	0	1	0	5	6	5	6	4	2	6	1	1	0
P13929	Homo sapiens	Beta-enolase	ENO3								1	prt_enriched_not_spec	Muscle Skeletal:5.14;Heart Ventricle:3.41;Heart Atrial:2.6			962000	0	0	1570000	4010000	0	0	0	0	2580000	0	0	4010000	1	0	0	1	2	0	0	0	0	1	0	0	0	0	0	1	2	0	0	0	0
P68871;P02042	Homo sapiens	Hemoglobin subunit beta;LVV-hemorphin-7;Spinorphin;Hemoglobin subunit delta	HBB;HBD					1								1250000	1280000	543000	304000	0	0	697000	993000	0	2400000	0	0	2400000	1	2	1	1	1	0	1	1	0	1	0	0	1	2	1	1	1	0	1	1	0
P12724	Homo sapiens	Eosinophil cationic protein	RNASE3								1	prt_enriched_not_spec	Spleen:4.23;Lung:2.59			0	0	14600000	0	0	0	28100000	1380000	1560000	2100000	0	0	28100000	0	0	2	0	0	0	2	1	1	1	0	0	0	0	2	0	0	0	2	1	1
P40879	Homo sapiens	Chloride anion exchanger	SLC26A3	1							1	prt_specific	Colon Transverse:10	No	No	77100000	137000000	109000000	131000000	5700000	0	2350000	1490000	3590000	2090000	281000	0	137000000	12	10	15	12	7	0	2	2	1	2	1	0	12	10	15	12	7	0	2	2	1
P98073	Homo sapiens	Enteropeptidase;Enteropeptidase non-catalytic heavy chain;Enteropeptidase catalytic light chain	TMPRSS15	1												13700000	6250000	17500000	4830000	216000	196000000	4740000	1740000	1970000	1990000	0	112000000	196000000	6	5	7	4	2	13	5	3	3	3	0	12	6	5	7	4	2	13	5	3	3
P04280;P02812	Homo sapiens	Basic salivary proline-rich protein 1;Proline-rich peptide II-2;Basic peptide IB-6;Peptide P-H;Basic salivary proline-rich protein 2;Basic proline-rich peptide IB-1;Basic proline-rich peptide P-E;Basic proline-rich peptide IB-7;Basic proline-rich peptide IB-8c;Basic proline-rich peptide IB-4	PRB1;PRB2				1									3810000	3490000	1760000	2130000	884000	0	2170000	2440000	1790000	1900000	738000	0	3810000	7	7	5	4	2	0	5	5	4	6	2	0	7	7	5	4	2	0	5	5	4
P01877	Homo sapiens	Ig alpha-2 chain C region	IGHA2								1	prt_enriched_not_spec	Breast:2.51			24200000	14400000	40000000	13800000	2600000	4870000	5420000	1880000	4520000	1600000	3530000	38400	40000000	18	14	19	15	11	15	13	11	11	11	9	12	2	2	2	1	1	1	1	1	1
P0CG48;P0CG47;P62979;P62987	Homo sapiens	Polyubiquitin-C;Ubiquitin;Polyubiquitin-B;Ubiquitin;Ubiquitin-40S ribosomal protein S27a;Ubiquitin;40S ribosomal protein S27a;Ubiquitin-60S ribosomal protein L40;Ubiquitin;60S ribosomal protein L40	UBC;UBB;RPS27A;UBA52							1						51700000	68200000	76400000	68600000	5710000	1930000	4140000	2210000	3260000	1590000	476000	1550000	76400000	3	3	3	3	3	2	2	2	2	2	2	2	3	3	3	3	3	2	2	2	2
P35237	Homo sapiens	Serpin B6	SERPINB6								1	prt_hk				32600000	21900000	33400000	21300000	1420000	737000000	6350000	2430000	2710000	1570000	0	987000000	987000000	16	11	12	12	4	19	5	3	5	4	0	21	15	11	12	12	4	18	5	3	5
Q92542	Homo sapiens	Nicastrin	NCSTN	1							1					14000000	6100000	16700000	6980000	1590000	2370000	1980000	1200000	1470000	1510000	0	1100000	16700000	7	5	8	5	2	4	1	1	2	1	0	2	7	5	8	5	2	4	1	1	2
P12273	Homo sapiens	Prolactin-inducible protein	PIP								1	prt_enriched_not_spec	Breast:5.87;Skin SunExpo:3.44;Minor Salivary:3.06			1730000	0	2210000	0	0	3710000	5980000	0	0	1480000	0	80000000	80000000	1	0	1	0	0	1	2	0	0	2	0	4	1	0	1	0	0	1	2	0	0
Q14CN2	Homo sapiens	Calcium-activated chloride channel regulator 4;Calcium-activated chloride channel regulator 4, 110 kDa form;Calcium-activated chloride channel regulator 4, 30 kDa form	CLCA4	1							1	prt_enriched_not_spec	Esophagus Mucosa:4.39;Minor Salivary:3.47;Colon Transverse:3.36;Vagina:2.71			0	0	0	1270000	0	1070000	235000	454000	0	1470000	140000	0	1470000	1	0	2	2	0	2	2	3	2	2	1	1	0	0	1	1	0	1	1	2	1
P35030	Homo sapiens	Trypsin-3	PRSS3				1				1	prt_specific	Pancreas:4.96			0	6980000	517000	227000	0	0	0	0	0	1430000	0	0	6980000	1	3	3	2	1	2	1	1	1	2	1	2	0	2	1	1	0	0	0	0	0
A0A0B4J1Y9	Homo sapiens	Immunoglobulin heavy variable 3-72	IGHV3-72								1	prt_hk				10200000	12500000	12700000	11500000	3860000	26300000	2430000	2670000	0	1400000	2090000	1650000	26300000	1	1	1	1	1	3	1	1	0	1	1	1	0	0	0	0	0	2	0	0	0
Q8IYB3	Homo sapiens	Serine/arginine repetitive matrix protein 1	SRRM1								1	prt_hk				0	0	913000	1050000	0	0	0	0	0	1350000	668000	0	1350000	0	0	2	2	0	0	0	0	0	2	3	0	0	0	2	2	0	0	0	0	0
P48052	Homo sapiens	Carboxypeptidase A2	CPA2				1				1	prt_specific	Pancreas:5.37			6230000	5500000	10700000	7850000	2480000	921000	3290000	1060000	2510000	1300000	394000	1780000	10700000	7	4	6	6	1	2	4	2	4	3	1	2	7	4	6	6	1	2	4	2	4
P01040	Homo sapiens	Cystatin-A;Cystatin-A, N-terminally processed	CSTA								1	prt_enriched_not_spec	Esophagus Mucosa:4.55;Minor Salivary:3.99;Skin SunExpo:3.61;Skin Unexpo:3.48			1140000	745000	1270000	2630000	0	33300000	2140000	2180000	1370000	1250000	0	18900000	33300000	1	1	1	2	0	4	2	2	1	2	0	3	1	1	1	2	0	4	2	2	1
Q10588	Homo sapiens	ADP-ribosyl cyclase/cyclic ADP-ribose hydrolase 2	BST1	1							1	prt_hk				10700000	18900000	15000000	17800000	1810000	0	0	1940000	2840000	1210000	0	0	18900000	3	2	4	5	2	0	0	1	1	1	0	0	3	2	4	5	2	0	0	1	1
Q14002	Homo sapiens	Carcinoembryonic antigen-related cell adhesion molecule 7	CEACAM7	1							1	prt_enriched_not_spec	Colon Transverse:6.62;Vagina:5.81;Colon Sigmoid:3.12;Minor Salivary:2.61	No	No	55400000	25900000	106000000	56100000	3030000	1850000	8630000	1220000	1460000	959000	242000	2290000	106000000	6	5	6	6	4	1	4	3	2	2	1	2	6	5	6	6	4	1	4	3	2
P12532	Homo sapiens	Creatine kinase U-type, mitochondrial	CKMT1A													0	0	0	556000	0	0	995000	755000	0	943000	0	0	995000	0	0	1	1	0	0	2	2	1	2	0	0	0	0	1	1	0	0	2	2	1
Q9UGM3	Homo sapiens	Deleted in malignant brain tumors 1 protein	DMBT1								1					3490000	2750000	6670000	4190000	358000	6150000	1300000	621000	880000	812000	92500	9320000	9320000	9	7	8	8	3	7	6	5	7	6	2	9	9	7	8	8	3	7	6	5	7
P30740	Homo sapiens	Leukocyte elastase inhibitor	SERPINB1				1				1	prt_enriched_not_spec	Esophagus Mucosa:7.72;Small Intestine:6.52;Spleen:6.52;Pancreas:6.07;Minor Salivary:5.03;Lung:4.76;Stomach:3.93			2390000	3020000	4750000	1440000	463000	64100000	8180000	1170000	1830000	807000	0	92200000	92200000	3	2	5	1	1	11	5	2	2	1	0	9	3	2	4	1	1	10	4	2	2
P09923	Homo sapiens	Intestinal-type alkaline phosphatase	ALPI	1							1	prt_specific	Small Intestine:10			394000000	135000000	658000000	251000000	32200000	430000000	3810000	2100000	3180000	722000	0	16300000	658000000	19	16	19	17	13	19	5	3	2	1	0	10	15	12	15	13	10	15	4	2	1
P16233	Homo sapiens	Pancreatic triacylglycerol lipase	PNLIP				1				1	prt_specific	Pancreas:5.06			22400000	15200000	43600000	23800000	2600000	2500000	1240000	1240000	1300000	695000	0	3810000	43600000	8	6	10	8	1	1	2	2	2	2	0	1	8	6	10	8	1	1	2	2	2
Q6P4A8	Homo sapiens	Phospholipase B-like 1;Phospholipase B-like 1 chain A;Phospholipase B-like 1 chain B;Phospholipase B-like 1 chain C	PLBD1								1	prt_enriched_not_spec	Spleen:3.07			5320000	5200000	7030000	3820000	0	12900000	1240000	1290000	1020000	683000	0	0	12900000	3	3	3	3	0	7	2	2	1	1	0	0	3	3	3	3	0	7	2	2	1
Q13228	Homo sapiens	Selenium-binding protein 1	SELENBP1								1	prt_hk				12000000	4510000	18100000	1540000	138000	134000000	2990000	712000	902000	652000	102000	113000000	134000000	11	6	14	5	2	23	6	2	2	1	1	25	11	6	14	5	2	23	6	2	2
P16615;O14983	Homo sapiens	Sarcoplasmic/endoplasmic reticulum calcium ATPase 2;Sarcoplasmic/endoplasmic reticulum calcium ATPase 1	ATP2A2;ATP2A1													4120000	2030000	2750000	1210000	4370000	0	1290000	865000	894000	652000	135000	0	4370000	1	1	2	1	1	0	1	1	1	1	1	0	1	1	2	1	1	0	1	1	1
P28838	Homo sapiens	Cytosol aminopeptidase	LAP3								1	prt_specific	Liver:5			921000	0	0	0	330000	14200000	0	0	0	605000	0	54300000	54300000	1	0	0	0	1	9	0	0	0	1	0	15	1	0	0	0	1	9	0	0	0
P29508	Homo sapiens	Serpin B3	SERPINB3								1	prt_enriched_not_spec	Esophagus Mucosa:6.11;Minor Salivary:5.98;Vagina:5;Skin Unexpo:2.91			2560000	600000	0	165000	0	28500000	0	0	372000	489000	0	37200000	37200000	2	3	2	2	0	11	0	0	1	2	0	11	2	3	2	2	0	11	0	0	1
P12882;Q9UKX3;P13535	Homo sapiens	Myosin-1;Myosin-13;Myosin-8	MYH1;MYH13;MYH8													2410000	1450000	3190000	1130000	0	0	893000	242000	977000	474000	0	0	3190000	5	4	5	4	0	0	2	1	3	2	0	0	3	3	3	3	0	0	0	1	1
P15941	Homo sapiens	Mucin-1;Mucin-1 subunit alpha;Mucin-1 subunit beta	MUC1	1							1					2540000	3640000	4790000	3990000	169000	0	0	0	0	470000	0	0	4790000	2	2	2	2	1	0	0	0	0	1	0	0	2	2	2	2	1	0	0	0	0
P05090	Homo sapiens	Apolipoprotein D	APOD								1	prt_enriched_not_spec	Nerve Tibial:4.42;Breast:3.16			9950000	10100000	13800000	9540000	1810000	540000	4170000	2350000	2840000	462000	0	637000	13800000	2	2	2	2	2	1	2	2	2	1	0	1	2	2	2	2	2	1	2	2	2
P19338	Homo sapiens	Nucleolin	NCL								1					504000	204000	506000	2110000	610000	0	0	0	0	441000	1200000	0	2110000	2	1	3	1	2	0	0	0	0	1	1	0	2	1	3	1	2	0	0	0	0
Q6PIF6	Homo sapiens	Unconventional myosin-VIIb	MYO7B								1	prt_specific	Colon Transverse:10;Small Intestine:10	No	No	2200000	974000	3250000	1450000	282000	746000	648000	0	0	353000	0	148000	3250000	3	3	4	4	2	1	1	0	0	1	0	1	3	3	4	4	2	1	1	0	0
P14923	Homo sapiens	Junction plakoglobin	JUP	1							1	prt_enriched_not_spec	Skin SunExpo:3.82;Skin Unexpo:3.64;Esophagus Mucosa:3.63;Minor Salivary:3.46;Heart Ventricle:2.92			374000	0	543000	0	0	172000	0	2020000	0	321000	0	568000	2020000	2	0	1	1	0	1	1	3	0	3	0	2	2	0	1	1	0	1	1	3	0
P15144	Homo sapiens	Aminopeptidase N	ANPEP	1							1	prt_enriched_not_spec	Small Intestine:3.03			91200000	118000000	166000000	184000000	22300000	6750000	498000	396000	419000	309000	440000	1310000	184000000	21	21	26	27	20	7	1	1	1	1	1	1	21	21	26	27	20	7	1	1	1
P09327	Homo sapiens	Villin-1	VIL1								1	prt_enriched_not_spec	Small Intestine:6.06;Colon Transverse:5.13;Liver:3.58;Pancreas:2.92			30600000	322000	1010000	1560000	229000	0	0	0	0	244000	0	0	30600000	1	3	4	5	2	0	0	0	0	1	0	0	1	3	4	5	2	0	0	0	0
P15924	Homo sapiens	Desmoplakin	DSP	1							1	prt_enriched_not_spec	Skin SunExpo:3.29;Skin Unexpo:3.06;Esophagus Mucosa:2.82;Minor Salivary:2.78			1420000	363000	0	0	98000	42400	0	572000	72500	222000	0	26500	1420000	9	5	1	0	2	1	0	5	1	5	0	4	9	5	1	0	2	1	0	5	1
P27487	Homo sapiens	Dipeptidyl peptidase 4;Dipeptidyl peptidase 4 membrane form;Dipeptidyl peptidase 4 soluble form	DPP4	1							1	prt_enriched_not_spec	Prostate:2.54;Small Intestine:2.52			10700000	8470000	25500000	17200000	311000	188000000	0	0	478000	215000	247000	5060000	188000000	12	8	13	11	1	24	0	0	1	1	2	11	12	8	13	11	1	24	0	0	1
O75340	Homo sapiens	Programmed cell death protein 6	PDCD6								1	prt_hk				3030000	2630000	6840000	4890000	0	0	0	0	251000	205000	0	0	6840000	2	2	2	2	0	0	0	0	1	1	0	0	2	2	2	2	0	0	0	0	1
P01871	Homo sapiens	Ig mu chain C region	IGHM	1							1	prt_hk				3610000	1020000	5880000	2130000	368000	36200000	20000000	4610000	0	199000	490000	1280000	36200000	5	3	7	4	1	10	2	1	0	1	2	5	1	1	1	1	0	2	0	0	0
P60709;P63261	Homo sapiens	Actin, cytoplasmic 1;Actin, cytoplasmic 1, N-terminally processed;Actin, cytoplasmic 2;Actin, cytoplasmic 2, N-terminally processed	ACTB;ACTG1					1	1							1300000	3210000	4310000	3050000	1150000	4540000	0	501000	0	197000	1510000	0	4540000	3	3	3	3	2	1	0	1	0	1	2	0	2	1	2	1	1	1	0	1	0
P22748	Homo sapiens	Carbonic anhydrase 4	CA4	1							1	prt_hk				3120000	1730000	6070000	3040000	99300	0	669000	597000	765000	192000	0	0	6070000	4	4	4	4	1	0	2	2	2	1	0	0	4	4	4	4	1	0	2	2	2
A6NKT7;Q7Z3J3;P0DJD0;P0DJD1;Q99666;O14715	Homo sapiens	RanBP2-like and GRIP domain-containing protein 3;RanBP2-like and GRIP domain-containing protein 4;RANBP2-like and GRIP domain-containing protein 1;RANBP2-like and GRIP domain-containing protein 2;RANBP2-like and GRIP domain-containing protein 5/6;RANBP2-like and GRIP domain-containing protein 8	RGPD3;RGPD4;RGPD1;RGPD2;RGPD5;RGPD8													153000	0	208000	65500	0	1630000	315000	284000	303000	156000	0	3410000	3410000	1	0	1	1	0	1	2	2	2	1	0	1	1	0	1	1	0	1	2	2	2
O60218	Homo sapiens	Aldo-keto reductase family 1 member B10	AKR1B10								1	prt_enriched_not_spec	Stomach:3.73;Small Intestine:3.28;Minor Salivary:2.73;Esophagus Mucosa:2.6			0	0	445000	274000	0	0	0	0	0	121000	0	2890000	2890000	1	0	1	1	0	0	0	0	0	1	0	3	1	0	1	1	0	0	0	0	0
P10163	Homo sapiens	Basic salivary proline-rich protein 4;Protein N1;Glycosylated protein A;Peptide P-D	PRB4													459000	219000	165000	102000	0	0	172000	73400	0	106000	0	0	459000	3	3	2	2	1	0	2	2	2	2	0	0	2	2	1	1	0	0	1	1	1
P08246	Homo sapiens	Neutrophil elastase	ELANE								1	prt_enriched_not_spec	Spleen:4;Lung:3.5			348000	1610000	5930000	6230000	1410000	0	0	56600	0	65100	0	0	6230000	1	1	2	2	1	0	0	1	0	1	0	0	1	1	2	2	1	0	0	1	0
P04406	Homo sapiens	Glyceraldehyde-3-phosphate dehydrogenase	GAPDH			1			1	1	1	prt_enriched_not_spec	Muscle Skeletal:2.84			453000	1740000	2020000	4890000	2880000	118000000	0	0	0	59200	381000	13300000	118000000	2	2	2	4	4	10	0	0	0	1	1	7	2	2	2	4	4	10	0	0	0
Q8WXI7	Homo sapiens	Mucin-16	MUC16	1							1	prt_specific	Artery Aorta:4.62			0	0	0	0	0	0	182000	60100	0	53500	0	2120000	2120000	0	0	0	0	0	0	1	2	0	2	0	1	0	0	0	0	0	0	1	2	0
O43895	Homo sapiens	Xaa-Pro aminopeptidase 2	XPNPEP2	1							1					29900000	9470000	82200000	24800000	571000	0	2040000	660000	368000	38600	0	0	82200000	12	9	16	13	4	0	6	4	3	1	0	0	12	9	16	13	4	0	6	4	3
Q8WZ42	Homo sapiens	Titin	TTN								1	prt_enriched_not_spec	Muscle Skeletal:7.18;Heart Ventricle:6.01;Heart Atrial:5.33;Minor Salivary:2.81			10400	0	21200	0	0	460000	2920	0	2240	775	0	158000	460000	2	0	1	0	0	11	1	0	1	1	0	10	2	0	1	0	0	11	1	0	1
P06870	Homo sapiens	Kallikrein-1	KLK1				1				1	prt_enriched_not_spec	Pancreas:5.55;Colon Transverse:2.76	No	No	4580000	1690000	8570000	3810000	0	122000000	3060000	0	1820000	0	490000	738000000	738000000	1	1	1	1	0	4	1	1	1	0	1	7	1	1	1	1	0	4	1	1	1
Q9NZT1	Homo sapiens	Calmodulin-like protein 5	CALML5								1	prt_specific	Skin SunExpo:5.29;Skin Unexpo:4.15			0	0	0	0	0	0	0	0	1640000	0	0	0	1640000	0	0	0	0	0	0	0	0	2	0	0	0	0	0	0	0	0	0	0	0	2
B9A064;P0DOX8;P0CG04	Homo sapiens	Immunoglobulin lambda-like polypeptide 5;Ig lambda-1 chain C regions	IGLL5;IGLC1													23200000	9730000	23400000	22800000	5650000	23000000	2410000	0	1490000	0	161000	48000	23400000	5	5	5	5	5	5	4	2	4	2	2	3	2	2	2	2	2	2	2	0	2
P15311;P26038;P35241	Homo sapiens	Ezrin;Moesin;Radixin	EZR;MSN;RDX					1								3880000	12100000	19400000	22900000	11900000	0	0	0	810000	0	0	0	22900000	4	4	7	7	2	0	0	0	2	0	0	0	4	4	7	7	2	0	0	0	2
A0A0C4DH38	Homo sapiens	Immunoglobulin heavy variable 5-51	IGHV5-51								1	prt_hk				22300000	15800000	20700000	8760000	0	59200000	0	558000	741000	0	0	9510000	59200000	2	2	2	1	1	3	0	1	1	0	0	3	2	2	2	1	1	2	0	1	1
P29992;P50148	Homo sapiens	Guanine nucleotide-binding protein subunit alpha-11;Guanine nucleotide-binding protein G(q) subunit alpha	GNA11;GNAQ						1							5350000	3800000	9850000	5970000	5180000	0	0	0	663000	0	0	610000	9850000	3	2	4	4	3	0	0	0	1	0	0	1	3	2	4	4	3	0	0	0	1
P01911;Q30154	Homo sapiens	HLA class II histocompatibility antigen, DRB1-15 beta chain;HLA class II histocompatibility antigen, DR beta 5 chain	HLA-DRB1;HLA-DRB5						1							4150000	2240000	7850000	5140000	0	0	0	0	523000	0	0	367000	7850000	4	3	4	4	0	0	0	0	1	0	0	1	4	3	4	4	0	0	0	0	1
Q7L5L3	Homo sapiens	Glycerophosphodiester phosphodiesterase domain-containing protein 3	GDPD3								1	prt_enriched_not_spec	Colon Transverse:2.72;Esophagus Mucosa:2.69	No	No	23500000	11700000	23900000	13500000	0	0	1920000	0	470000	0	2800000	2050000	23900000	4	2	4	5	0	0	2	1	1	1	1	1	4	2	4	5	0	0	2	1	1
Q02413	Homo sapiens	Desmoglein-1	DSG1	1							1	prt_enriched_not_spec	Skin SunExpo:5.43;Skin Unexpo:5.01;Minor Salivary:3.61;Esophagus Mucosa:2.57			795000	276000	99300	0	0	141000	0	1170000	352000	0	0	107000	1170000	2	1	1	0	0	1	0	3	2	2	0	1	2	1	1	0	0	1	0	3	2
Q9UBC5	Homo sapiens	Unconventional myosin-Ia	MYO1A								1	prt_enriched_not_spec	Small Intestine:4.82;Colon Transverse:2.76			1300000	1780000	3080000	3050000	0	0	0	0	266000	0	0	0	3080000	5	3	7	5	0	0	0	1	1	0	0	0	5	3	7	5	0	0	0	1	1
A0A0C4DH68;A0A075B6R9	Homo sapiens	Immunoglobulin kappa variable 2-24	IGKV2-24;IGKV2D-24													99300000	77800000	249000000	131000000	2680000	362000000	0	0	160000	0	0	727000	362000000	3	3	3	3	2	4	1	1	2	0	0	1	2	2	2	2	1	3	1	1	1
P98088	Homo sapiens	Mucin-5AC	MUC5AC				1				1	prt_enriched_not_spec	Stomach:3.85			156000	0	127000	87300	0	64500	164000	111000	135000	0	0	834000	834000	3	0	3	2	0	2	3	3	3	1	0	3	3	0	3	2	0	2	3	3	3
P12821	Homo sapiens	Angiotensin-converting enzyme;Angiotensin-converting enzyme, soluble form	ACE	1	1						1					4520000	1800000	5000000	1390000	0	22000000	110000	65800	79100	0	62900	0	22000000	7	3	8	3	0	13	1	1	1	0	1	1	7	3	8	3	0	13	1	1	1
Q9UQQ1	Homo sapiens	N-acetylated-alpha-linked acidic dipeptidase-like protein	NAALADL1	1							1	prt_specific	Small Intestine:10			6340000	3620000	15200000	6970000	230000	90700000	0	0	55700	0	0	87600000	90700000	4	2	9	6	2	16	0	0	1	0	0	15	4	2	9	6	2	16	0	0	1
Q8IVL8	Homo sapiens	Carboxypeptidase O	CPO	1							1	prt_enriched_not_spec	Small Intestine:3.24			366000	150000	391000	343000	0	0	233000	171000	0	0	0	1450000	1450000	2	1	1	1	0	0	1	1	0	0	0	4	2	1	1	1	0	0	1	1	0
O15162	Homo sapiens	Phospholipid scramblase 1	PLSCR1	1							1					30200000	25800000	28700000	16000000	5450000	0	3930000	0	0	0	81600	0	30200000	2	2	3	2	1	0	1	0	0	0	1	0	2	2	3	2	1	0	1	0	0
P68104;Q5VTE0;Q05639	Homo sapiens	Elongation factor 1-alpha 1;Putative elongation factor 1-alpha-like 3;Elongation factor 1-alpha 2	EEF1A1;EEF1A1P5;EEF1A2													2340000	0	2900000	1020000	8680000	0	3030000	0	0	0	328000	0	8680000	2	0	4	2	4	0	1	0	0	0	1	0	2	0	4	2	4	0	1	0	0
P12277	Homo sapiens	Creatine kinase B-type	CKB								1	prt_enriched_not_spec	Brain Cortex:2.81			3820000	866000	7480000	3790000	960000	0	2790000	0	0	0	0	0	7480000	2	1	2	2	1	0	1	0	0	1	0	0	2	1	2	2	1	0	1	0	0
Q9H3R2	Homo sapiens	Mucin-13	MUC13	1			1				1	prt_enriched_not_spec	Small Intestine:6.09;Colon Transverse:5.53;Artery Tibial:3.16	Yes	No	39300000	67700000	104000000	102000000	16200000	0	2460000	0	0	0	0	0	104000000	3	2	4	3	3	0	1	0	0	0	0	0	3	2	4	3	3	0	1	0	0
Q8NFJ5	Homo sapiens	Retinoic acid-induced protein 3	GPRC5A	1							1	prt_enriched_not_spec	Lung:4.26;Thyroid:3.04			31100000	46900000	35200000	27200000	1080000	0	2200000	0	0	0	0	0	46900000	1	2	1	2	2	0	1	0	0	0	0	0	1	2	1	2	2	0	1	0	0
Q6P587	Homo sapiens	Acylpyruvase FAHD1, mitochondrial	FAHD1								1	prt_hk				0	0	0	0	0	4270000	1450000	0	0	0	0	3410000	4270000	0	0	0	0	0	2	1	0	0	0	0	2	0	0	0	0	0	2	1	0	0
P08236	Homo sapiens	Beta-glucuronidase	GUSB								1					776000	510000	1440000	758000	119000	29500000	826000	0	0	0	0	7930000	29500000	1	1	2	1	1	11	1	0	0	0	0	5	1	1	2	1	1	11	1	0	0
P17931	Homo sapiens	Galectin-3	LGALS3								1	prt_enriched_not_spec	small intestine			422000	807000	0	1490000	0	0	525000	0	0	0	0	0	1490000	1	1	0	2	1	0	1	0	0	0	0	0	1	1	0	2	1	0	1	0	0
P21796	Homo sapiens	Voltage-dependent anion-selective channel protein 1	VDAC1	1							1	prt_enriched_not_spec	Heart Ventricle:8.35;Muscle Skeletal:7.5;Heart Atrial:6.62;Brain Cortex:6.36;Stomach:4.3;Brain Cerebellum:3.62;Liver:3.02			0	1140000	2810000	2850000	142000	0	507000	0	0	0	0	0	2850000	0	2	1	1	1	0	1	0	1	0	0	0	0	2	1	1	1	0	1	0	1
Q9HAT2	Homo sapiens	Sialate O-acetylesterase	SIAE								1	prt_enriched_not_spec	Thyroid:3.68;Heart Ventricle:3.3			0	0	0	0	0	17000000	248000	0	0	0	0	10900000	17000000	0	0	1	0	0	7	1	0	0	0	0	8	0	0	1	0	0	7	1	0	0
Q92484	Homo sapiens	Acid sphingomyelinase-like phosphodiesterase 3a	SMPDL3A								1	prt_enriched_not_spec	Colon Transverse:2.66			0	0	0	0	0	4570000	183000	0	0	0	0	57700	4570000	0	0	0	0	0	4	1	0	0	0	0	1	0	0	0	0	0	4	1	0	0
Q9H190	Homo sapiens	Syntenin-2	SDCBP2	1						1	1					2100000	4440000	10900000	12900000	542000	0	154000	0	0	0	0	0	12900000	1	2	2	3	1	0	1	0	0	0	0	0	1	2	2	3	1	0	1	0	0
P14410	Homo sapiens	Sucrase-isomaltase, intestinal;Sucrase;Isomaltase	SI	1							1	prt_specific	Small Intestine:5.33			9000000	7060000	17000000	8400000	1300000	120000000	32800	0	0	0	0	8090000	120000000	19	14	25	17	5	39	1	0	0	0	0	17	19	14	24	17	5	38	1	0	0
O60635	Homo sapiens	Tetraspanin-1	TSPAN1	1							1					599000000	536000000	842000000	992000000	11000000	0	0	0	0	0	0	0	992000000	2	1	2	2	1	0	0	0	0	0	0	0	2	1	2	2	1	0	0	0	0
Q8NCR9	Homo sapiens	Clarin-3	CLRN3								1					44100000	119000000	151000000	267000000	4640000	0	0	0	0	0	0	0	267000000	2	2	2	2	2	0	0	0	0	0	0	0	2	2	2	2	2	0	0	0	0
P50443	Homo sapiens	Sulfate transporter	SLC26A2	1							1	prt_enriched_not_spec	Colon Transverse:3.68			15000000	14600000	41700000	31500000	1580000	0	0	0	0	0	0	0	41700000	5	4	7	5	2	0	0	0	0	0	0	0	5	4	7	5	2	0	0	0	0
P23528;Q9Y281	Homo sapiens	Cofilin-1;Cofilin-2	CFL1;CFL2													10900000	3190000	22300000	16500000	1270000	0	0	0	0	0	0	0	22300000	2	1	2	2	1	0	0	0	0	1	0	0	2	1	2	2	1	0	0	0	0
Q53GD3	Homo sapiens	Choline transporter-like protein 4	SLC44A4	1	1						1					16300000	13500000	24500000	15400000	0	0	0	0	0	0	0	0	24500000	2	2	2	2	0	0	0	0	0	0	0	0	2	2	2	2	0	0	0	0	0
A0A075B6S5	Homo sapiens	Immunoglobulin kappa variable 1-27	IGKV1-27													10400	0	4150000	13500000	0	59200000	0	0	0	0	0	16700000	59200000	1	1	1	1	0	3	0	0	0	0	0	1	0	1	1	1	0	2	0	0	0
Q8WXQ8	Homo sapiens	Carboxypeptidase A5	CPA5													17700000	6440000	22500000	11700000	1240000	1110000	0	0	0	0	0	0	22500000	2	2	1	1	1	1	0	0	0	0	0	0	2	2	1	1	1	1	0	0	0
P04118	Homo sapiens	Colipase	CLPS				1				1	prt_specific	Pancreas:4.95			6850000	0	9390000	11100000	0	0	0	0	0	0	0	0	11100000	2	0	2	2	0	0	0	0	0	0	0	0	2	0	2	2	0	0	0	0	0
Q96DA0	Homo sapiens	Zymogen granule protein 16 homolog B	ZG16B				1				1	prt_specific	Minor Salivary:10			8120000	4230000	9430000	10500000	1710000	0	0	0	0	0	0	0	10500000	2	2	2	2	1	0	0	0	0	0	0	0	2	2	2	2	1	0	0	0	0
P04433;A0A0A0MRZ8	Homo sapiens	Ig kappa chain V-III region VG	IGKV3D-11								1					14500000	7220000	24900000	8930000	1690000	40700000	0	0	0	0	0	0	40700000	2	1	2	1	1	2	0	0	0	0	0	0	2	1	2	1	1	2	0	0	0
Q07837	Homo sapiens	Neutral and basic amino acid transport protein rBAT	SLC3A1	1							1	prt_specific	Small Intestine:10			5100000	1440000	9910000	8020000	69100	0	0	0	0	0	0	0	9910000	5	3	5	6	1	0	0	0	0	0	0	0	5	3	5	6	1	0	0	0	0
P07148	Homo sapiens	Fatty acid-binding protein, liver	FABP1								1	prt_enriched_not_spec	Liver:4.56;Small Intestine:3.7;Colon Transverse:3.43			4190000	4520000	10500000	7700000	1530000	0	0	0	0	0	0	0	10500000	1	2	3	2	1	0	0	0	0	0	0	0	1	2	3	2	1	0	0	0	0
Q12929	Homo sapiens	Epidermal growth factor receptor kinase substrate 8	EPS8								1	prt_enriched_not_spec	Artery Coronary:4.05;Artery Tibial:3.86;Artery Aorta:3.54			2690000	1640000	9260000	6570000	0	0	0	0	0	0	0	0	9260000	3	3	4	3	0	0	0	0	0	0	0	0	3	3	4	3	0	0	0	0	0
O95471	Homo sapiens	Claudin-7	CLDN7	1							1	prt_enriched_not_spec	Colon Transverse:3.34			18200000	10900000	25600000	5380000	624000	43200000	0	0	0	0	0	0	43200000	2	2	1	1	1	1	0	0	0	0	0	0	2	2	1	1	1	1	0	0	0
Q03403	Homo sapiens	Trefoil factor 2	TFF2				1				1	prt_specific	Stomach:10			19200000	363000	6170000	5090000	0	0	0	0	0	0	0	0	19200000	3	1	2	2	0	0	0	0	0	0	0	0	3	1	2	2	0	0	0	0	0
Q9Y376	Homo sapiens	Calcium-binding protein 39	CAB39								1	prt_enriched_not_spec	Muscle Skeletal:2.57			714000	3570000	3240000	4530000	0	0	0	0	0	0	0	0	4530000	1	3	2	3	0	0	0	0	0	0	0	0	1	3	2	3	0	0	0	0	0
P01594;P01593	Homo sapiens	Ig kappa chain V-I region AU;Ig kappa chain V-I region AG	IGKC-V1													9380000	3550000	7570000	4120000	0	116000000	0	0	0	0	0	0	116000000	1	1	1	1	0	2	0	0	0	0	0	1	1	1	1	1	0	2	0	0	0
O94832	Homo sapiens	Unconventional myosin-Id	MYO1D								1	prt_enriched_not_spec	Artery Aorta:4.22;Artery Tibial:4.03;Colon Transverse:2.96			3590000	2630000	7490000	3400000	452000	0	0	0	0	0	0	0	7490000	6	6	9	8	3	0	0	0	0	0	0	0	6	6	9	8	3	0	0	0	0
P01718;P01717;A0A075B6K0	Homo sapiens	Ig lambda chain V-IV region Kern;Ig lambda chain V-IV region Hil	IGLV3-16								1					6410000	1600000	13600000	3350000	0	2100000	0	0	0	0	0	0	13600000	2	1	2	2	0	1	0	0	0	0	0	0	2	1	2	2	0	1	0	0	0
P20160	Homo sapiens	Azurocidin	AZU1								1	prt_enriched_not_spec	Spleen:3.4;Lung:2.57			3360000	1670000	6690000	3300000	210000	129000	0	0	0	0	0	0	6690000	2	2	3	2	1	1	0	0	0	0	0	1	2	2	3	2	1	1	0	0	0
Q96JP2	Homo sapiens	Unconventional myosin-XVB	MYO15B								1					1170000	1340000	5600000	3260000	2100000	0	0	0	0	0	0	0	5600000	2	2	4	4	3	0	0	0	0	0	0	0	2	2	4	4	3	0	0	0	0
Q6UXZ0	Homo sapiens	Transmembrane and immunoglobulin domain-containing protein 1	TMIGD1	1							1	prt_specific	Small Intestine:10			8160000	7150000	3070000	3080000	0	0	0	0	0	0	0	0	8160000	2	3	2	2	0	0	0	0	0	0	0	0	2	3	2	2	0	0	0	0	0
P27701	Homo sapiens	CD82 antigen	CD82	1					1		1					3620000	3040000	5870000	3040000	0	0	0	0	0	0	0	0	5870000	2	2	1	1	0	0	0	0	0	0	0	0	2	2	1	1	0	0	0	0	0
P50995	Homo sapiens	Annexin A11	ANXA11			1			1		1	prt_hk				2410000	2270000	2720000	2220000	0	0	0	0	0	0	0	0	2720000	1	1	2	1	0	0	0	0	0	0	0	0	1	1	2	1	0	0	0	0	0
O43280	Homo sapiens	Trehalase	TREH	1												3800000	175000	4800000	1910000	0	9030000	0	0	0	0	0	2270000	9030000	4	2	3	3	0	6	0	0	0	0	0	3	4	2	3	3	0	6	0	0	0
Q8TE67	Homo sapiens	Epidermal growth factor receptor kinase substrate 8-like protein 3	EPS8L3								1	prt_enriched_not_spec	Small Intestine:7.41;Colon Transverse:3.19;Stomach:3.13			1290000	718000	2980000	1900000	1470000	0	0	0	0	0	0	336000	2980000	1	2	3	3	3	0	0	0	0	0	0	1	1	2	3	3	3	0	0	0	0
P08183	Homo sapiens	Multidrug resistance protein 1	ABCB1	1							1	prt_enriched_not_spec	Adrenal Gland:5.86;Small Intestine:4.41;Liver:3.01			1980000	1430000	3370000	1880000	0	0	0	0	0	0	0	0	3370000	4	4	4	5	0	0	0	0	0	0	0	0	4	4	4	5	0	0	0	0	0
P13473	Homo sapiens	Lysosome-associated membrane glycoprotein 2	LAMP2	1					1		1	prt_hk				6070000	2690000	4760000	1810000	808000	58000000	0	0	0	0	0	45300000	58000000	2	2	2	2	1	2	0	0	0	0	0	2	2	2	2	2	1	2	0	0	0
Q14651	Homo sapiens	Plastin-1	PLS1								1	prt_enriched_not_spec	Small Intestine:5.34;Colon Transverse:3.86;Stomach:2.6			922000	1260000	2240000	1620000	0	0	0	0	0	0	0	0	2240000	2	1	2	2	0	0	0	0	0	0	0	0	2	1	2	2	0	0	0	0	0
P48764	Homo sapiens	Sodium/hydrogen exchanger 3	SLC9A3	1							1	prt_enriched_not_spec	Stomach:3.17			514000	0	3790000	1600000	0	0	0	0	0	0	0	0	3790000	1	0	2	1	0	0	0	0	0	1	0	0	1	0	2	1	0	0	0	0	0
O95497	Homo sapiens	Pantetheinase	VNN1	1							1	prt_enriched_not_spec	Liver:3.09			2990000	204000	2510000	1520000	0	0	0	0	0	0	0	0	2990000	2	2	2	2	0	0	0	0	0	0	0	0	2	2	2	2	0	0	0	0	0
O14494	Homo sapiens	Lipid phosphate phosphohydrolase 1	PPAP2A	1							1					1180000	0	4070000	1440000	0	0	0	0	0	0	0	0	4070000	2	0	2	1	0	0	0	0	0	0	0	0	2	0	2	1	0	0	0	0	0
Q99828	Homo sapiens	Calcium and integrin-binding protein 1	CIB1	1							1					0	1180000	3350000	1280000	0	0	0	0	0	0	0	0	3350000	0	2	2	3	0	0	0	0	0	0	0	0	0	2	2	3	0	0	0	0	0
P40925	Homo sapiens	Malate dehydrogenase, cytoplasmic	MDH1								1	prt_enriched_not_spec	Heart Ventricle:8.11;Muscle Skeletal:6.55;Heart Atrial:6.36;Brain Cortex:5.44;Colon Sigmoid:3.09;Esophagus Muscle:2.95;Brain Cerebellum:2.64			245000	850000	1740000	1250000	606000	0	0	0	0	0	332000	0	1740000	1	1	2	2	1	0	0	0	0	0	1	0	1	1	2	2	1	0	0	0	0
Q9UKN1	Homo sapiens	Mucin-12	MUC12	1							1	prt_specific	Colon Transverse:10			170000	668000	1760000	905000	0	0	0	0	0	0	0	0	1760000	2	2	2	2	0	0	1	0	0	0	0	0	2	2	2	2	0	0	1	0	0
Q12913	Homo sapiens	Receptor-type tyrosine-protein phosphatase eta	PTPRJ	1							1	prt_enriched_not_spec	Spleen:2.88			1360000	1540000	1740000	894000	0	675000	0	0	0	0	0	0	1740000	1	1	2	2	0	1	0	0	0	0	0	0	1	1	2	2	0	1	0	0	0
P0DP04;P01782	Homo sapiens	Ig heavy chain V-III region DOB	IGHV3-9													1440000	526000	1640000	758000	0	2240000	0	0	0	0	0	0	2240000	2	2	2	2	0	3	0	0	0	0	0	0	1	1	1	1	0	2	0	0	0
Q8WUM4	Homo sapiens	Programmed cell death 6-interacting protein	PDCD6IP			1		1	1	1	1	prt_hk				410000	0	770000	694000	0	0	0	0	0	0	0	0	770000	1	0	2	4	0	0	0	0	0	0	0	0	1	0	2	4	0	0	0	0	0
Q9UNQ0	Homo sapiens	ATP-binding cassette sub-family G member 2	ABCG2	1							1					433000	517000	1050000	655000	0	0	0	0	0	0	0	0	1050000	1	1	2	1	0	0	0	0	0	0	0	0	1	1	2	1	0	0	0	0	0
Q8TED4	Homo sapiens	Sugar phosphate exchanger 2	SLC37A2	1							1					3200000	0	4270000	405000	0	0	0	0	0	0	0	0	4270000	2	1	2	1	0	0	0	0	0	0	0	0	2	1	2	1	0	0	0	0	0
Q9UM22	Homo sapiens	Mammalian ependymin-related protein 1	EPDR1								1					0	0	507000	367000	0	8550000	0	0	0	0	0	1170000	8550000	0	0	1	1	0	3	0	0	0	0	0	2	0	0	1	1	0	3	0	0	0
P01023	Homo sapiens	Alpha-2-macroglobulin	A2M			1		1			1	prt_hk				201000	340000	0	367000	0	698000	0	0	0	0	0	1300000	1300000	2	2	0	1	0	1	0	0	0	0	0	2	2	2	0	1	0	1	0	0	0
A0A0C4DH31;P23083	Homo sapiens	Ig heavy chain V-I region V35	IGHV1-18								1					638000	419000	2270000	355000	0	2120000	0	0	0	0	0	757000	2270000	1	1	2	1	0	1	0	0	0	0	0	1	1	1	2	1	0	1	0	0	0
P16671	Homo sapiens	Platelet glycoprotein 4	CD36	1					1		1	prt_hk				1700000	1740000	4420000	312000	0	0	0	0	0	0	0	0	4420000	4	2	4	1	0	0	0	0	0	0	0	0	4	2	4	1	0	0	0	0	0
A0A0B4J1V0	Homo sapiens		IGHV3-15								1					280000	356000	316000	217000	0	0	0	0	0	0	0	0	356000	2	2	2	2	1	3	1	1	0	1	1	1	1	1	1	1	0	2	0	0	0
P27105	Homo sapiens	Erythrocyte band 7 integral membrane protein	STOM	1				1			1	prt_hk				166000	0	4870000	192000	611000	0	0	0	0	0	0	0	4870000	2	0	4	2	1	0	0	0	0	0	0	0	2	0	4	2	1	0	0	0	0
Q16820	Homo sapiens	Meprin A subunit beta	MEP1B	1			1				1	prt_specific	Small Intestine:10			0	896000	1760000	139000	0	3370000	0	0	0	0	87900	0	3370000	0	1	1	2	0	3	0	0	0	0	1	0	0	1	1	2	0	3	0	0	0
Q6P1J6	Homo sapiens	Phospholipase B1, membrane-associated;Phospholipase A2;Lysophospholipase	PLB1	1							1	prt_enriched_not_spec	Small Intestine:3.48			706000	119000	112000	105000	0	7840000	0	0	0	0	0	2550000	7840000	2	2	2	1	0	7	0	0	0	0	0	5	2	2	2	1	0	7	0	0	0
P00441	Homo sapiens	Superoxide dismutase [Cu-Zn]	SOD1								1	prt_enriched_not_spec	Liver:2.68			7930000	0	7180000	0	0	32800000	0	0	0	0	0	5180000	32800000	2	0	1	0	0	3	0	0	0	0	0	1	2	0	1	0	0	3	0	0	0
P01857;P0DOX5	Homo sapiens	Ig gamma-1 chain C region	IGHG1								1	prt_hk				441000	0	2030000	0	418000	35900000	0	0	0	0	0	8710000	35900000	1	0	3	0	1	7	0	0	0	0	0	5	1	0	2	0	0	5	0	0	0
P00915	Homo sapiens	Carbonic anhydrase 1	CA1								1	prt_hk				866000	0	1880000	0	0	17400000	0	0	0	0	0	41400000	41400000	1	0	1	0	0	6	0	0	0	0	0	6	1	0	1	0	0	6	0	0	0
P01700;P01699	Homo sapiens	Ig lambda chain V-I region HA;Ig lambda chain V-I region VOR	IGLV1-44													0	0	1610000	0	0	6270000	0	0	0	0	0	1690000	6270000	0	0	1	0	0	2	0	0	0	0	0	1	0	0	1	0	0	2	0	0	0
P09525	Homo sapiens	Annexin A4	ANXA4	1					1		1	prt_enriched_not_spec	Pancreas:3.2			547000	338000	1260000	0	0	0	0	0	0	0	0	0	1260000	2	1	1	1	0	0	0	0	0	0	0	0	2	1	1	1	0	0	0	0	0
O15484	Homo sapiens	Calpain-5	CAPN5								1					0	0	1180000	0	0	0	0	0	0	0	0	0	1180000	0	0	2	0	0	0	0	0	0	0	0	0	0	0	2	0	0	0	0	0	0
Q92485	Homo sapiens	Acid sphingomyelinase-like phosphodiesterase 3b	SMPDL3B	1							1	prt_enriched_not_spec	Thyroid:4.68;Pancreas:4.36;Brain Cerebellum:3.28			0	0	1080000	0	0	31400000	0	0	0	0	0	36200000	36200000	0	0	2	0	0	6	0	0	0	0	0	5	0	0	2	0	0	6	0	0	0
Q15833	Homo sapiens	Syntaxin-binding protein 2	STXBP2		1						1	prt_hk				0	630000	907000	0	0	0	0	0	0	0	0	0	907000	1	1	2	1	0	0	0	0	0	0	0	0	1	1	2	1	0	0	0	0	0
P05141;P12236;P12235	Homo sapiens	ADP/ATP translocase 2;ADP/ATP translocase 2, N-terminally processed;ADP/ATP translocase 3;ADP/ATP translocase 3, N-terminally processed;ADP/ATP translocase 1	SLC25A5;SLC25A6;SLC25A4													0	0	373000	0	0	0	0	0	0	0	0	0	373000	0	1	2	1	0	0	0	0	0	0	0	0	0	1	2	1	0	0	0	0	0
P13866	Homo sapiens	Sodium/glucose cotransporter 1	SLC5A1	1							1	prt_enriched_not_spec	Small Intestine:8.99;Colon Transverse:4.38;Heart Ventricle:3.38;Skin SunExpo:3;Skin Unexpo:2.96;Heart Atrial:2.76			223000	52300	59100	0	0	0	0	0	0	0	0	0	223000	2	1	1	0	0	0	0	0	0	0	0	0	2	1	1	0	0	0	0	0	0
A0A0J9YX35	Homo sapiens	Immunoglobulin heavy variable 3-64D	IGHV3-64D													2420000	1180000	0	0	0	5000000	0	0	0	0	0	0	5000000	2	1	1	0	0	2	0	0	0	0	0	0	2	1	1	0	0	2	0	0	0
Q6W4X9	Homo sapiens	Mucin-6	MUC6				1				1	prt_specific	Stomach:4.34			38300	0	0	0	0	701000	0	0	0	0	0	248000	701000	1	0	0	0	0	2	0	0	0	0	0	3	1	0	0	0	0	2	0	0	0
P12955	Homo sapiens	Xaa-Pro dipeptidase	PEPD								1	prt_specific	Small Intestine:5.33			0	0	0	0	0	0	0	0	0	0	0	33500000	33500000	0	0	0	0	0	0	0	0	0	0	0	12	0	0	0	0	0	0	0	0	0
O15455	Homo sapiens	Toll-like receptor 3	TLR3	1							1					0	0	0	0	0	1480000	0	0	0	0	0	297000	1480000	0	0	0	0	0	7	0	0	0	0	0	4	0	0	0	0	0	7	0	0	0
Q16819	Homo sapiens	Meprin A subunit alpha	MEP1A	1							1	prt_enriched_not_spec	Small Intestine:4.56;Colon Transverse:3.12			0	0	0	0	0	6340000	0	0	0	0	0	498000	6340000	0	0	0	0	0	6	0	0	0	0	0	1	0	0	0	0	0	6	0	0	0
Q13867	Homo sapiens	Bleomycin hydrolase	BLMH								1	prt_specific	Skin SunExpo:6.54;Skin Unexpo:5.33			0	0	0	0	0	5300000	0	0	0	0	0	10900000	10900000	0	0	0	0	0	4	0	0	0	0	0	6	0	0	0	0	0	4	0	0	0
P00390	Homo sapiens	Glutathione reductase, mitochondrial	GSR								1	prt_enriched_not_spec	Stomach:2.57			0	0	0	0	0	434000	0	0	0	0	0	8510000	8510000	0	0	0	0	0	1	0	0	0	0	0	6	0	0	0	0	0	1	0	0	0
Q5JS37	Homo sapiens	NHL repeat-containing protein 3	NHLRC3								1	prt_enriched_not_spec	Heart Ventricle:3.43			0	0	0	0	0	9040000	0	0	0	0	0	2730000	9040000	0	0	0	0	0	4	0	0	0	0	0	1	0	0	0	0	0	4	0	0	0
P34059	Homo sapiens	N-acetylgalactosamine-6-sulfatase	GALNS								1					0	0	0	0	0	2120000	0	0	0	0	0	0	2120000	0	0	0	0	0	4	0	0	0	0	0	0	0	0	0	0	0	4	0	0	0
P09622	Homo sapiens	Dihydrolipoyl dehydrogenase, mitochondrial	DLD								1	prt_enriched_not_spec	Heart Ventricle:9.74;Heart Atrial:7.44;Muscle Skeletal:5.58;Brain Cortex:4.7;Stomach:4.3;Liver:3.91;Adrenal Gland:3.6;Brain Cerebellum:3.12			0	0	0	0	0	1000000	0	0	0	0	0	9770000	9770000	0	0	0	0	0	3	0	0	0	0	0	4	0	0	0	0	0	3	0	0	0
P02763	Homo sapiens	Alpha-1-acid glycoprotein 1	ORM1								1					0	0	0	0	0	24200000	0	0	0	0	0	26200000	26200000	0	0	0	0	0	4	0	0	0	0	0	5	0	0	0	0	0	2	0	0	0
P01817	Homo sapiens	Ig heavy chain V-II region MCE	IGHV2-5													0	0	0	0	0	23000000	0	0	0	0	0	0	23000000	0	0	0	0	0	3	0	0	0	0	0	0	0	0	0	0	0	3	0	0	0
P04179	Homo sapiens	Superoxide dismutase [Mn], mitochondrial	SOD2								1	prt_enriched_not_spec	Heart Ventricle:4.2;Muscle Skeletal:3.75;Liver:3.08;Heart Atrial:3.04			0	0	0	0	0	5990000	0	0	0	0	0	0	5990000	0	0	0	0	0	3	0	0	0	0	0	0	0	0	0	0	0	3	0	0	0
P51688	Homo sapiens	N-sulphoglucosamine sulphohydrolase	SGSH								1	prt_enriched_not_spec	Adrenal Gland:3.45			0	0	0	0	0	5360000	0	0	0	0	0	2580000	5360000	0	0	0	0	0	3	0	0	0	0	0	1	0	0	0	0	0	3	0	0	0
P20933	Homo sapiens	N(4)-(beta-N-acetylglucosaminyl)-L-asparaginase;Glycosylasparaginase alpha chain;Glycosylasparaginase beta chain	AGA								1					0	0	0	0	0	4380000	0	0	0	0	0	16500000	16500000	0	0	0	0	0	1	0	0	0	0	0	3	0	0	0	0	0	1	0	0	0
Q92820	Homo sapiens	Gamma-glutamyl hydrolase	GGH								1	prt_enriched_not_spec	Liver:2.9;Spleen:2.52;Adrenal Gland:2.51			0	0	0	0	0	3700000	0	0	0	0	0	1710000	3700000	0	0	0	0	0	3	0	0	0	0	0	2	0	0	0	0	0	3	0	0	0
P15289	Homo sapiens	Arylsulfatase A;Arylsulfatase A component B;Arylsulfatase A component C	ARSA								1					0	0	0	0	0	3470000	0	0	0	0	0	1130000	3470000	0	0	0	0	0	3	0	0	0	0	0	1	0	0	0	0	0	3	0	0	0
P04080	Homo sapiens	Cystatin-B	CSTB								1	prt_specific	Esophagus Mucosa:6.28;Minor Salivary:5.15			0	0	0	0	0	3460000	0	0	0	0	0	7600000	7600000	0	0	0	0	0	2	0	0	0	0	0	3	0	0	0	0	0	2	0	0	0
P00450	Homo sapiens	Ceruloplasmin	CP								1	prt_hk				0	0	0	0	0	739000	0	0	0	0	0	1140000	1140000	0	0	0	0	0	1	0	0	0	0	0	3	0	0	0	0	0	1	0	0	0
Q03154	Homo sapiens	Aminoacylase-1	ACY1								1	prt_enriched_not_spec	Liver:5.69;Small Intestine:3.33			0	0	0	0	0	0	0	0	0	0	0	2950000	2950000	0	0	0	0	0	0	0	0	0	0	0	3	0	0	0	0	0	0	0	0	0
P01037;P01036	Homo sapiens	Cystatin-SN;Cystatin-S	CST1;CST4				1									0	0	0	0	0	17900000	0	0	0	0	0	830000	17900000	0	0	0	0	0	2	0	0	0	0	0	1	0	0	0	0	0	2	0	0	0
Q16651	Homo sapiens	Prostasin;Prostasin light chain;Prostasin heavy chain	PRSS8	1							1	prt_enriched_not_spec	Thyroid:3.7			0	0	0	0	0	16600000	0	0	0	0	0	17700000	17700000	0	0	0	0	0	2	0	0	0	0	0	2	0	0	0	0	0	2	0	0	0
P31997	Homo sapiens	Carcinoembryonic antigen-related cell adhesion molecule 8	CEACAM8	1							1	prt_enriched_not_spec	Spleen:5.14;Lung:3.41			0	0	0	0	0	11900000	0	0	0	0	0	1540000	11900000	1	1	1	1	1	3	1	1	1	1	0	2	0	0	0	0	0	2	0	0	0
Q8N8N7	Homo sapiens	Prostaglandin reductase 2	PTGR2								1	prt_enriched_not_spec	Muscle Skeletal:4.32;Heart Ventricle:4.07;Heart Atrial:3.37			0	0	0	0	0	1950000	0	0	0	0	0	5800000	5800000	0	0	0	0	0	1	0	0	0	0	0	2	0	0	0	0	0	1	0	0	0
P48595	Homo sapiens	Serpin B10	SERPINB10								1	prt_specific	Lung:10;Spleen:10			0	0	0	0	0	1340000	0	0	0	0	0	620000	1340000	0	0	0	0	0	2	0	0	0	0	0	2	0	0	0	0	0	2	0	0	0
P25774	Homo sapiens	Cathepsin S	CTSS								1	prt_enriched_not_spec	Small Intestine:2.67;Colon Transverse:2.59			0	0	0	0	0	1090000	0	0	0	0	0	2290000	2290000	0	0	0	0	0	1	0	0	0	0	0	2	0	0	0	0	0	1	0	0	0
P11310	Homo sapiens	Medium-chain specific acyl-CoA dehydrogenase, mitochondrial	ACADM								1	prt_enriched_not_spec	Heart Ventricle:5.21;Heart Atrial:4.13;Liver:3.92;Muscle Skeletal:3.44			0	0	0	0	0	0	0	0	0	0	0	4210000	4210000	0	0	0	0	0	0	0	0	0	0	0	2	0	0	0	0	0	0	0	0	0
Q9ULA0	Homo sapiens	Aspartyl aminopeptidase	DNPEP								1	prt_hk				0	0	0	0	0	0	0	0	0	0	0	2280000	2280000	0	0	0	0	0	0	1	0	0	0	0	2	0	0	0	0	0	0	1	0	0
P04040	Homo sapiens	Catalase	CAT								1	prt_specific	Liver:4.96			0	0	0	0	0	0	0	0	0	0	0	2250000	2250000	0	0	0	0	0	0	0	0	0	0	0	2	0	0	0	0	0	0	0	0	0
Q9GZP4	Homo sapiens	PITH domain-containing protein 1	PITHD1								1	prt_specific	Brain Cerebellum:4.37;Brain Cortex:4.17			0	0	0	0	0	0	0	0	0	0	0	1960000	1960000	0	0	0	0	0	0	0	0	0	0	0	2	0	0	0	0	0	0	0	0	0
P60900	Homo sapiens	Proteasome subunit alpha type-6	PSMA6								1					0	0	0	0	0	0	0	0	0	0	0	1930000	1930000	0	0	0	0	0	0	0	0	0	0	0	2	0	0	0	0	0	0	0	0	0
Q96BW5	Homo sapiens	Phosphotriesterase-related protein	PTER								1					0	0	0	0	0	0	0	0	0	0	0	1040000	1040000	0	0	0	0	0	0	0	0	0	0	0	2	0	0	0	0	0	0	0	0	0
[truncated: 4 more columns]
