# Supplementary material for: The proteomic landscape of stool-derived extracellular vesicles in patients with pre-cancerous lesions and colorectal cancer
Source: Commun Biol. 2025 Feb 13;8:228. doi: 10.1038/s42003-025-07652-5 (PMC11825688; doi:10.1038/s42003-025-07652-5)
Supplement: Supplementary file 5 — Supplemental Data 2 [file 42003_2025_7652_MOESM5_ESM.xlsx]

## Sheet: AllData
Uniprot ID	Protein names	Gene names	Mol. weight [kDa]	Total iBAQ	iBAQ 65	iBAQ 66	iBAQ 67	iBAQ 68	iBAQ 69	iBAQ 70	iBAQ 71	iBAQ 72	iBAQ 73	iBAQ 74	iBAQ 75	iBAQ 76	iBAQ 77	iBAQ 78	iBAQ 79	iBAQ 80	iBAQ 81	iBAQ 82	iBAQ 83	iBAQ 84	iBAQ 85	iBAQ 86	iBAQ 87	iBAQ 88	iBAQ 89	iBAQ 90	iBAQ 91	iBAQ 92	iBAQ 94	iBAQ 95	iBAQ 96	iBAQ 97	iBAQ 98	iBAQ 99	iBAQ 100	iBAQ 101	iBAQ 102	iBAQ 103	iBAQ 104	iBAQ 105	iBAQ 106	iBAQ 107	iBAQ 108	iBAQ 109	iBAQ 110
P01009	Alpha-1-antitrypsin;Alpha-1-antitrypsin-related protein	SERPINA1;SERPINA2	46.736	112940000000	60340000	120240000	223290000	112410000	168100000	69629000	12173000	25484000	13586000	9928300	85295000	123920000	406420000	281590000	123760000	4495900	112420000	111980000	91117000	13758000	53790000	95931000	9745000	43927000	17705000	372310000	40621000	26236000	101440000	63600000	220100000	69113000	58422000	79189000	208290000	44025000	307980000	61457000	12801000	58181000	92061000	85215000	23995000	54331000	253710000
P09093	Chymotrypsin-like elastase family member 3A	CELA3A	29.488	389790000000	3859700000	4528600000	3280100000	3787200000	417930000	2220200000	3930600000	1165100000	665840000	3610800000	4390700000	1797300000	2780500000	3291100000	2656200000	542350000	4508900000	2440000000	2380000000	1938000000	2406200000	3301300000	828490000	2268300000	3679200000	1034800000	3260500000	2794200000	4724100000	4810400000	5488000000	1406500000	849970000	4097300000	4195100000	1336700000	3992300000	4394400000	5585800000	4749600000	2171900000	3894700000	1944900000	2208300000	8426800000
Q99895	Chymotrypsin-C	CTRC	29.483	122950000000	526960000	933860000	1126900000	408890000	1605400000	709630000	532450000	10519000	4500400	723240000	1369500000	659990000	2648900000	469940000	2088700000	214830000	2686900000	486790000	700410000	1090500000	340100000	722990000	29707000	157470000	371990000	216560000	228480000	1848500000	1353200000	2364500000	2811200000	1343300000	398880000	786540000	3519300000	262060000	1137400000	539820000	1637800000	1339100000	740260000	1806800000	690870000	798900000	493360000
P04264;CON__P04264	Keratin, type II cytoskeletal 1;SWISS-PROT:P04264 Tax_Id=9606 Gene_Symbol=KRT1 Keratin, type II cytoskeletal 1;Tax_Id=9606 Gene_Symbol=- Similar to Keratin, type II cytoskeletal 8	KRT1;NA;NA	66.038	22428000000	140450000	32238000	81739000	54601000	49226000	46930000	13163000	25127000	26723000	311800000	116980000	226440000	103170000	318070000	99774000	55814000	19722000	84097000	248970000	35613000	78077000	399410000	9799800	9282200	7144100	715090000	89606000	90400000	128910000	693040000	60668000	58314000	14011000	104180000	24964000	154910000	119880000	31638000	88467000	43800000	53396000	29499000	68884000	42744000	76276000
P01876	Immunoglobulin heavy constant alpha 1	IGHA1	42.848	46748000000	118780000	1016900000	619040000	163120000	87565000	717590000	325420000	39279000	177950000	820010000	584680000	2076100000	153510000	1413500000	132090000	68608000	446340000	614750000	1016800000	224980000	255300000	377880000	221960000	111600000	710760000	13866000	371110000	1463100000	1268100000	167640000	1005600000	262830000	41227000	77255000	1530500000	250560000	679200000	136910000	664660000	648670000	1472600000	305280000	1309500000	1346600000	193620000
P01877	Immunoglobulin heavy constant alpha 2	IGHA2	42.333	10694000	0	4331500	2881700	0	0	0	1214600	0	1359100	0	2172700	1154000	0	2083400	0	0	2641100	0	0	0	621920	594300	0	0	0	0	0	0	3729100	0	4977000	0	0	464130	1866300	2897200	0	0	3031100	3391900	0	3687700	4928900	2851700	0
CON__P13645;P13645	SWISS-PROT:P13645 Tax_Id=9606 Gene_Symbol=KRT10 Keratin, type I cytoskeletal 10;Keratin, type I cytoskeletal 10;SWISS-PROT:P02535-1 Tax_Id=10090 Gene_Symbol=Krt10 Isoform 1 of Keratin, type I cytoskeletal 10;SWISS-PROT:Q7Z3Y7 Tax_Id=9606 Gene_Symbol=KRT28 Keratin 25D;Keratin, type I cytoskeletal 28;TREMBL:Q148H6 (Bos taurus) Hypothetical protein MGC139876;SWISS-PROT:Q7Z3Z0 Tax_Id=9606 Gene_Symbol…	NA;KRT10;NA;NA;KRT28;NA;NA;NA;NA;KRT25;KRT27;KRT24;NA;KRT26	59.51	20387000000	52510000	33786000	70479000	29906000	48348000	50027000	8714200	30706000	24437000	593500000	46257000	239910000	120800000	145610000	88792000	33186000	24153000	89927000	246320000	13941000	84680000	411950000	9828700	3936300	22006000	401240000	83281000	93048000	177200000	923010000	82437000	59020000	13958000	62411000	8865000	143490000	143560000	14115000	63596000	41720000	44875000	33458000	133620000	44230000	57214000
P0DOX2	Immunoglobulin alpha-2 heavy chain;Immunoglobulin heavy variable 7-4-1	NA;IGHV7-4-1	48.934	65461000000	304400000	1289400000	855750000	177090000	59553000	1549100000	497210000	66840000	277510000	712240000	541820000	1601400000	97940000	1612400000	360260000	63915000	746830000	851790000	1226800000	260190000	327480000	534010000	280290000	466210000	999740000	31762000	813460000	1731000000	1521900000	124510000	2020100000	308900000	71646000	163100000	1730700000	311440000	754090000	318860000	874810000	645730000	1008500000	773560000	1661900000	1565900000	315100000
CON__P35908v2;P35908	SWISS-PROT:P35908 Tax_Id=9606 Gene_Symbol=KRT2 Keratin, type II cytoskeletal 2 epidermal;Keratin, type II cytoskeletal 2 epidermal	NA;KRT2	65.432	10110000000	33620000	16594000	31328000	19172000	24350000	24466000	2330900	8126200	11133000	362380000	28595000	143510000	50342000	67125000	47286000	19446000	10882000	39816000	96439000	8364900	52689000	196290000	6997200	6244400	4030100	199320000	47398000	50426000	62093000	630670000	24957000	25205000	6947400	33208000	6482400	79481000	69372000	7712800	28346000	16425000	29888000	17330000	50198000	24646000	32338000
CON__P35908	SWISS-PROT:P35908 Tax_Id=9606 Gene_Symbol=KRT2 Keratin, type II cytoskeletal 2 epidermal;Neurofilament heavy polypeptide	NA;NEFH	65.865	2466500	0	0	0	0	0	0	0	0	0	560280	279060	0	0	0	0	0	0	0	0	0	695960	530450	0	0	0	0	0	0	702130	919640	0	0	0	0	0	0	0	0	0	0	0	0	0	0	0
P01834	Immunoglobulin kappa constant	IGKC	11.765	312760000000	554320000	1685000000	1732000000	771390000	282720000	3054300000	1086900000	144030000	788710000	1390500000	1937300000	5619500000	2177400000	2609400000	760270000	196400000	4064700000	3404200000	4728800000	1694400000	1561100000	2899900000	487050000	1222600000	3017500000	301960000	1252700000	7028500000	5950200000	657570000	1889000000	491870000	721750000	241230000	7992300000	871590000	5503900000	696440000	1466700000	1655100000	1277300000	1946800000	4977200000	7454900000	390070000
P0DOX7	Immunoglobulin kappa light chain	NA	23.379	10856000000	28656000	76541000	81044000	20171000	7346900	89477000	21140000	270520	2852800	41879000	70694000	178110000	57335000	165080000	37758000	2355400	116200000	63734000	151280000	34818000	26795000	69992000	8043800	15429000	111570000	7714500	40487000	269760000	164560000	14263000	156980000	5192000	4366800	12229000	186560000	12970000	179760000	23843000	26591000	37822000	89425000	51182000	125350000	214440000	1027400
P08861	Chymotrypsin-like elastase family member 3B	CELA3B	29.263	3237900000	2843800	21445000	1755000	19631000	291270	6353600	2106500	1972200	0	5352000	3219200	3972800	24619000	8267600	15344000	7821700	26323000	34720000	4907400	9955000	1556500	97735000	0	1396200	1668200	0	832350	12884000	67170000	4844900	5992100	1394400	603580	2938500	57489000	784900	23931000	580990	2915500	19569000	9865100	107150000	15462000	41100000	14950000
CON__P00761	SWISS-PROT:P00761|TRYP_PIG Trypsin - Sus scrofa (Pig).	NA	24.409	385400000000	230620000	1878300000	2465800000	2422000000	3117200000	1677000000	2837100000	90176000	562030000	2782600000	3172100000	2578800000	3455400000	4024900000	1285800000	1959400000	1689300000	4337200000	1917800000	2590900000	3201300000	2907600000	52796000	67200000	3700400000	612980000	532690000	3989500000	4511500000	3491100000	2957600000	1555500000	805990000	2156700000	3182200000	3190200000	2597900000	741310000	1270000000	2258100000	2679900000	1662000000	751870000	2446000000	8210400000
P35527;CON__P35527	Keratin, type I cytoskeletal 9;SWISS-PROT:P35527 Tax_Id=9606 Gene_Symbol=KRT9 Keratin, type I cytoskeletal 9	KRT9;NA	62.064	8165100000	97283000	10652000	41252000	11919000	28292000	21197000	5159000	5940300	9057600	51676000	52194000	138580000	49897000	220250000	51296000	25389000	10110000	47516000	122920000	10346000	27058000	191060000	2319100	5430300	4920900	381530000	45235000	36434000	47677000	254830000	12366000	25842000	3416600	60954000	10145000	74015000	71928000	13287000	29976000	19850000	33547000	11570000	15985000	26639000	35103000
P07478	Trypsin-2	PRSS2	26.487	38346000000	69058000	586540000	23634000	313140000	77055000	281040000	10093000	4010300	5577100	34213000	208440000	82120000	317620000	58915000	48868000	26630000	863900000	163890000	76025000	34049000	92825000	924060000	18581000	165310000	415140000	23487000	73018000	156820000	263120000	96900000	88171000	36603000	62942000	112850000	202810000	55350000	147710000	89692000	51378000	138010000	87960000	32173000	238260000	84733000	288340000
P0DOY2;P0DOY3	Immunoglobulin lambda constant 2;Immunoglobulin lambda constant 3;Immunoglobulin lambda constant 6	IGLC2;IGLC3;IGLC6	11.293	25753000000	179480000	247680000	140240000	89480000	42176000	463100000	207370000	18578000	58404000	222340000	145690000	622370000	170910000	514840000	248120000	21513000	352990000	219760000	655720000	164650000	127990000	279670000	108510000	57005000	364690000	25291000	346980000	693710000	515230000	19832000	376660000	91903000	78244000	23634000	620280000	67689000	568460000	155880000	180410000	157870000	362100000	158380000	1001300000	1099600000	33872000
P01011	Alpha-1-antichymotrypsin	SERPINA3	47.65	15163000000	5869000	41612000	46048000	33505000	66847000	18497000	3977200	2799800	3598200	1482500	21222000	23927000	34908000	53460000	14453000	664760	17020000	53941000	31281000	3055500	12154000	24921000	3779700	26543000	13708000	43020000	7997800	4561500	42039000	9424300	28303000	23654000	31519000	13532000	48611000	10586000	42677000	9235900	8166000	24208000	26873000	30425000	3816200	20728000	87996000
P15085	Carboxypeptidase A1	CPA1	47.14	44887000000	4156000	44169000	19749000	27118000	917840	61810000	13846000	6743600	17137000	4956500	52331000	21638000	12707000	9091300	268330000	2225100	27914000	174890000	116350000	36711000	530800	15750000	14779000	39002000	13560000	7301600	8503600	19045000	25600000	13478000	17692000	20108000	1027600	35402000	15232000	22977000	165930000	10318000	18878000	38473000	87883000	172360000	15304000	59548000	9244100
P01591	Immunoglobulin J chain	JCHAIN	18.098	42921000000	184740000	1094700000	534240000	108340000	80886000	663290000	316750000	34356000	141870000	438970000	445280000	1618600000	11624000	1591800000	158880000	56930000	347690000	399610000	1153000000	188710000	194470000	130550000	186490000	175500000	584490000	37400000	474050000	1622700000	863530000	74734000	871010000	171260000	128800000	52730000	1365900000	289850000	453770000	71112000	392590000	645810000	956960000	326080000	1045500000	842450000	99558000
O60844	Zymogen granule membrane protein 16	ZG16	18.132	42325000000	251450000	700620000	769700000	341420000	163620000	557860000	156820000	64032000	12382000	378550000	713530000	669900000	3015700000	735490000	586590000	10243000	441680000	742470000	1111700000	30548000	51792000	450790000	60163000	164570000	847920000	47803000	360130000	715980000	1143600000	239410000	903840000	161320000	157080000	243170000	1424400000	65248000	1039500000	298670000	1134700000	166770000	1168100000	748300000	806690000	710340000	339140000
P0DOX8;B9A064;P0CG04	Immunoglobulin lambda-1 light chain;Immunoglobulin lambda-like polypeptide 5;Immunoglobulin lambda constant 1	NA;IGLL5;IGLC1	22.83	24579000000	60315000	573500000	190220000	44681000	29371000	322630000	27018000	15276000	16832000	141490000	308460000	828910000	137450000	748900000	147840000	21889000	233960000	227770000	609700000	173530000	200000000	191750000	16064000	37317000	333770000	13787000	218560000	1102400000	761570000	46184000	346440000	84993000	82497000	7078900	987660000	101720000	464210000	56430000	181190000	118690000	122060000	86177000	619410000	907880000	30233000
P06731	Carcinoembryonic antigen-related cell adhesion molecule 5;Carcinoembryonic antigen-related cell adhesion molecule 3	CEACAM5;CEACAM3	76.795	11183000000	36224000	219380000	109120000	11910000	10787000	113290000	8500500	9690200	1173000	18215000	31388000	31245000	239630000	203660000	152250000	10014000	336460000	57973000	120010000	45716000	24131000	10111000	2573600	32358000	66218000	376370	19320000	174910000	294690000	28500000	47506000	48998000	5270600	46768000	340690000	30752000	507480000	1926500	61019000	81864000	90276000	29698000	11220000	54739000	107650000
P01833	Polymeric immunoglobulin receptor	PIGR	83.283	6973500000	14131000	193310000	84593000	15422000	8006400	181790000	36739000	5460800	17885000	123210000	66756000	353520000	7312300	390240000	15059000	4608300	37355000	74446000	63186000	19565000	27373000	19886000	30278000	15568000	47336000	3666200	44270000	163980000	88456000	6242500	139990000	20645000	7423900	8748400	157340000	80343000	50524000	13232000	30144000	59690000	123540000	26558000	200160000	114930000	23865000
Q9Y6R7	IgGFc-binding protein	FCGBP	572.01	2970200000	1217300	34651000	9731600	7704100	38118000	9681300	5548000	108070	765220	31400000	28735000	36474000	2157500	26580000	1605800	1139500	2162600	4846100	21911000	1146100	11627000	4849800	1639100	4516200	3923300	824380	885210	12982000	8686400	12121000	43305000	3367700	2597000	2420300	57508000	24081000	2590800	3894500	19689000	19918000	38672000	3149000	10150000	13229000	4131900
Q02817	Mucin-2	MUC2	550.84	2407600000	2973800	29427000	8720100	3943300	16149000	12151000	3060600	218880	1553200	87314000	50636000	26543000	4940000	125420000	9497900	1413200	5850400	11464000	45187000	13762000	56019000	6579700	1115500	4055300	1969500	170820	5170800	217160000	35680000	23863000	81707000	27632000	125480	3325000	28848000	16203000	13694000	2995400	51070000	14254000	30007000	5316700	22460000	40126000	8110500
A0A075B6S2	Immunoglobulin kappa variable 2D-29;Immunoglobulin kappa variable 2D-26	IGKV2D-29;IGKV2D-26	13.143	1819400000	16826000	26564000	11366000	5884300	6631300	45116000	5924100	1802900	0	9790100	0	0	20609000	47110000	53976000	766560	33911000	11294000	18735000	10716000	12305000	5075300	21605000	13278000	32991000	0	6965500	19063000	311100	0	24448000	2683700	4419400	0	41240000	0	28001000	4999300	35292000	14778000	0	18630000	0	0	0
P35030	Trypsin-3	PRSS3	32.528	1679200000	0	0	5424700	4544900	0	0	0	0	343370	0	3043800	0	4790800	0	68012000	567660	3088600	7351100	5724600	2813500	0	4156400	0	0	0	0	0	11151000	4282200	2663800	6719400	0	3686200	3585700	5058300	0	7717700	1707400	0	0	0	9672900	0	6184100	11404000
A0M8Q6	Immunoglobulin lambda constant 7	IGLC7	11.253	53926000	0	255580	0	158480	129710	707470	272380	0	195170	208770	259430	310450	169800	2261100	1995100	0	0	108010	6720700	403980	0	300770	0	0	0	0	883360	571480	566730	0	3008200	0	0	0	22907	0	313320	409500	0	0	2395700	300610	0	0	0
A2NJV5	Immunoglobulin kappa variable 2-29	IGKV2-29	13.085	16803000	0	0	0	0	0	0	0	0	0	0	0	0	0	0	0	0	0	0	0	5426700	0	0	0	0	0	0	0	0	0	0	0	0	0	0	4405800	0	0	0	0	0	0	0	0	0	0
P04259	Keratin, type II cytoskeletal 6B	KRT6B	60.066	9312200	0	0	0	0	0	0	0	0	0	0	0	0	0	0	0	55914	0	0	0	0	0	0	0	0	0	0	0	0	0	6902200	0	0	0	854070	0	0	0	0	0	0	0	0	0	0	0
CON__P07477;P07477	SWISS-PROT:P07477 Tax_Id=9606 Gene_Symbol=PRSS1 Trypsin-1 precursor;Serine protease 1	NA;PRSS1	26.558	8180500000	20849000	65166000	51310000	87038000	25901000	34858000	3163900	5047900	0	18453000	35766000	31987000	12941000	12900000	0	0	38493000	24304000	28802000	1934900	0	24093000	2326900	27275000	8340900	1651800	22473000	9307900	99796000	2234800	57742000	4669400	16504000	52365000	104600000	16370000	23969000	56579000	11707000	13653000	47164000	12859000	7731200	73911000	25185000
CON__P02533;P02533	SWISS-PROT:P02533 Tax_Id=9606 Gene_Symbol=KRT14 Keratin, type I cytoskeletal 14;Keratin, type I cytoskeletal 14	NA;KRT14	51.621	2349800000	6165000	906100	5714800	2740500	3132100	2996100	1463200	332390	569250	7283200	3166800	9916200	1266200	14365000	8020500	3145200	0	6631100	13319000	871680	2984400	23297000	979890	1083900	185940	83631000	3553700	2400000	3493400	371520000	1621400	18797000	427260	13194000	1432600	9387800	9091500	549970	3454500	1900100	1415500	1913000	3709100	2229800	7838800
Q04695;CON__Q04695	Keratin, type I cytoskeletal 17;SWISS-PROT:Q04695 Tax_Id=9606 Gene_Symbol=KRT17 Keratin, type I cytoskeletal 17;SWISS-PROT:Q99PS0 Tax_Id=10090 Gene_Symbol=Krt23 Keratin, type I cytoskeletal 23	KRT17;NA;NA	48.105	1221000000	0	189010	0	623250	1081700	511620	1212600	0	85861	398530	784110	1292600	1298000	0	1213700	385570	369300	83075	646940	11360000	0	453780	1296800	0	222690	13458000	1081300	0	240430	193860000	0	113110	242700	2912200	0	301400	424330	1047800	2504100	0	0	283450	514230	0	264300
CON__P08779;P08779	SWISS-PROT:P08779 Tax_Id=9606 Gene_Symbol=KRT16 Keratin, type I cytoskeletal 16;Keratin, type I cytoskeletal 16	NA;KRT16	51.267	512020000	0	0	0	1017200	0	0	0	0	0	0	735240	594920	0	5424600	1619500	931350	0	76364	1364700	1745800	34811	2094200	675350	0	418870	26523000	343830	0	0	129880000	0	97044	0	6422300	0	2048900	1149200	0	985690	234300	0	0	461040	0	2041000
CON__Q7Z794;Q7Z794	SWISS-PROT:Q7Z794 Tax_Id=9606 Gene_Symbol=KRT77 Keratin 77;Keratin, type II cytoskeletal 1b	NA;KRT77	61.802	50105000	0	0	0	0	0	0	0	0	0	2863600	0	0	0	0	0	0	0	619640	0	0	0	0	0	0	0	0	0	0	0	163610	0	0	0	0	0	0	0	1179900	0	0	0	0	0	0	0
CON__Q9Z2K1;CON__Q3ZAW8	SWISS-PROT:Q9Z2K1 Tax_Id=10090 Gene_Symbol=Krt16 Keratin, type I cytoskeletal 16;TREMBL:Q3ZAW8;Q9EQD6;Q9EQD7 Tax_Id=10090 Gene_Symbol=Krt16 Keratin intermediate filament 16a	NA;NA	51.606	40530000	0	0	0	0	399470	0	0	0	0	0	0	0	448730	0	0	0	0	0	561430	0	0	0	0	0	0	0	0	0	0	0	0	0	0	0	0	0	0	0	0	0	0	0	0	0	0
CON__Q8BGZ7	TREMBL:Q8BGZ7;Q99MH7 Tax_Id=10090 Gene_Symbol=Krt75 10 days neonate skin cDNA, RIKEN full-length enriched library, clone:4732475I03 product:CYTOKERATIN homolog	NA	59.74	23506000	0	0	0	0	0	0	0	0	0	0	0	0	0	999310	0	0	0	0	0	0	0	0	0	0	0	0	0	0	0	21392000	0	0	0	0	0	0	0	0	0	0	0	0	0	0	0
CON__Q6NXH9	TREMBL:Q6NXH9 Tax_Id=10090 Gene_Symbol=Krt73 Keratin 73	NA	58.911	8072300	611040	0	0	2386800	0	0	0	0	0	0	0	0	0	0	0	0	0	0	1306400	0	0	0	0	0	0	0	0	0	0	0	0	0	0	0	0	0	0	0	0	0	0	0	0	0	0
P04054	Phospholipase A2	PLA2G1B	16.36	28665000000	97850000	86334000	38303000	47806000	60563000	187700000	69216000	17106000	5627300	33397000	2434500000	89113000	278520000	571900000	25719000	78759000	1142600000	168290000	291010000	86360000	28806000	494700000	19724000	167640000	230620000	0	127660000	179190000	952330000	746940000	632660000	285720000	6593700	17903000	2187700000	984410000	444980000	104620000	1053200000	470390000	253840000	56885000	225360000	259900000	295200000
P59666;P59665	Neutrophil defensin 3;Neutrophil defensin 1	DEFA3;DEFA1	10.245	28380000000	2540900	66556000	1255800000	529900000	112880000	65076000	8794300	17908000	0	132580000	274610000	1260600000	750750000	3525800000	834700000	61130000	432890000	281400000	711450000	343080000	1342600000	516980000	0	143020000	406520000	9647800	326620000	315290000	524860000	339390000	936290000	282690000	148240000	87371000	598960000	207210000	770340000	146750000	561340000	33432000	79180000	956070000	285170000	755920000	226790000
P08217	Chymotrypsin-like elastase family member 2A;Chymotrypsin-like elastase family member 2B	CELA2A;CELA2B	28.887	25898000000	5093800	52923000	24750000	20850000	15601000	27990000	19866000	598600	48380	15438000	10618000	12281000	136260000	19143000	182020000	12855000	193910000	4114400	15671000	96801000	187020	89120000	1338900	165650	27228000	9638700	24522000	21089000	90578000	12447000	35476000	0	1631800	32928000	243080000	13731000	176010000	4624300	8400300	48613000	31602000	215940000	50559000	4069600	76721000
P06870	Kallikrein-1	KLK1	28.889	24790000000	1479500	1129700	11433000	0	9343400	0	5077500	9582500	1768300	774930	0	0	43454000	0	26813000	0	1277000	1676200	6957200	6481100	0	0	0	12404000	0	2831900	1596000	1194700	2426100	0	0	6464300	0	2659900	5311600	0	5721200	0	0	2151400	10753000	0	0	0	38037000
A0A075B6P5;P01615	Immunoglobulin kappa variable 2-28;Immunoglobulin kappa variable 2D-28;Immunoglobulin kappa variable 2-40;Immunoglobulin kappa variable 2D-40	IGKV2-28;IGKV2D-28;IGKV2-40;IGKV2D-40	12.957	17774000000	92394000	383570000	129110000	35239000	19073000	392790000	33446000	5958300	15739000	58898000	82766000	304580000	126320000	276600000	219870000	4426000	316850000	145010000	220230000	115850000	53163000	54169000	42563000	0	122690000	13683000	31013000	517950000	221050000	14244000	234500000	33965000	30552000	18397000	608940000	12536000	181590000	30647000	109120000	155600000	53572000	119180000	403270000	355080000	18959000
P01619	Immunoglobulin kappa variable 3-20	IGKV3-20	12.557	17618000000	39519000	254460000	161870000	55232000	27262000	234930000	64278000	12000000	26403000	71124000	71992000	346700000	35950000	373730000	98014000	6558500	378060000	162710000	274330000	51676000	64866000	146490000	42007000	12173000	190830000	38402000	83627000	613950000	259950000	22072000	152280000	37321000	37447000	14761000	501500000	38441000	236460000	132130000	70274000	51019000	37257000	60108000	296600000	357960000	20706000
P02766	Transthyretin	TTR	15.887	17421000000	11977000	15622000	16350000	12638000	9319600	25993000	1145400	0	20050000	0	1993400	0	4687300	34642000	24763000	925140	23554000	10687000	65155000	1254000	2806600	0	5023300	44403000	3476000	4596300	10762000	0	16870000	1756800	14105000	6093900	14710000	911930	13911000	8180300	44860000	0	0	0	4613400	6874600	0	4914100	45523000
P09923	Intestinal-type alkaline phosphatase	ALPI	56.811	15971000000	170900000	27146000	22503000	15450000	9472800	223870000	34294000	16484000	125000	17197000	17712000	9737300	319230000	56692000	200980000	1661000	885480000	5669000	122710000	179730000	1258300	6662600	10363000	89659000	351620000	132810	139770000	360320000	319240000	57036000	92162000	50412000	7038400	28071000	1100500000	111270000	865600000	8232500	117210000	236570000	91004000	14152000	2083100	133340000	190300000
P35237	Serpin B6	SERPINB6	42.621	11720000000	2145500	11995000	16955000	4159200	391070	5728000	1367500	1805800	575420	0	4834600	4443200	10000000	3021800	9602200	510850	13222000	7199200	15625000	9240700	377790	3628300	567130	2555000	473280	10495000	946820	2669300	2684800	0	1390100	3621100	5586700	0	12306000	989090	28405000	1960500	441610	0	2361200	4400600	4137900	1693500	8587000
P06702	Protein S100-A9	S100A9	13.242	10051000000	78369000	189130000	266130000	59240000	60077000	44439000	105680000	1946400	1692100	0	27324000	1001800000	182940000	1703700000	21197000	4157700	2708500	16114000	4175000	191220000	23769000	19288000	1271700	13667000	9182600	16338000	16127000	93488000	102030000	380470000	43369000	20482000	32068000	9612600	143990000	23129000	22619000	22581000	53359000	40171000	9103900	171580000	5290300	32727000	22525000
P05109	Protein S100-A8	S100A8	10.834	9891500000	79502000	129780000	251610000	24757000	100570000	38937000	129370000	1838200	2961500	0	29711000	740590000	125990000	2568700000	21088000	4114600	11207000	30623000	13562000	234900000	29900000	14805000	692530	15625000	23804000	8705600	8557400	61639000	117180000	198390000	42996000	15616000	25343000	4277600	93202000	7543500	11794000	45071000	47486000	65585000	18908000	191540000	6432600	6561500	34151000
P01624	Immunoglobulin kappa variable 3-15;Immunoglobulin kappa variable 3D-7;Probable non-functional immunoglobulin kappa variable 3-7	IGKV3-15;IGKV3D-7;IGKV3-7	12.496	9280400000	13153000	102900000	72501000	5798700	9012900	92512000	0	0	0	27008000	37307000	249070000	25813000	192470000	15664000	2507700	64231000	113240000	182880000	29753000	43026000	96067000	3161400	0	105360000	6799300	53786000	172800000	158840000	17905000	92909000	18987000	21088000	0	242670000	31237000	141930000	20400000	32835000	0	34990000	19728000	128870000	194990000	10446000
P04433;A0A0A0MRZ8	Immunoglobulin kappa variable 3-11;Immunoglobulin kappa variable 3D-11	IGKV3-11;IGKV3D-11	12.575	7116300000	37287000	100160000	50858000	6271900	27623000	127850000	13966000	4882600	5874400	21467000	43557000	141850000	52086000	132100000	90261000	1478300	39468000	89237000	79379000	33493000	29198000	41686000	0	21171000	0	6789200	0	63826000	83031000	25019000	89147000	16269000	13449000	0	118850000	29534000	110380000	13061000	0	21032000	27297000	48616000	128470000	267230000	8963100
P04406	Glyceraldehyde-3-phosphate dehydrogenase	GAPDH	36.053	7073600000	0	2409700	8664800	768590	2449500	2617400	4197700	410200	1495400	3287300	0	14169000	7722700	0	4501200	1272400	3949900	1075100	22709000	0	0	0	0	6865400	0	0	0	626480	9040000	12483000	7248700	4142500	0	2153100	33226000	0	5414100	0	0	7976800	4422800	0	0	2254600	12815000
P06312	Immunoglobulin kappa variable 4-1	IGKV4-1	13.38	6549200000	2534900	131940000	74949000	8905100	443910	34986000	2409400	959300	0	23164000	28949000	104190000	4585900	108830000	11271000	1699800	109150000	55661000	70405000	23437000	20877000	60751000	0	0	39097000	0	24586000	194240000	127940000	5452200	46173000	0	15671000	0	83199000	10463000	36415000	2091800	24740000	54101000	2646600	19429000	70242000	152430000	451930
O43451	Maltase-glucoamylase	MGAM	312.02	6186700000	3661300	5368700	3579600	266690	6772900	11938000	2382600	2039600	2907600	19537	2375300	103830	10714000	4078000	13896000	0	12951000	3604000	31236000	5173800	128190	69294	741060	13171000	31590	3587700	2045000	4018300	4786700	8194400	416450	2930500	2111700	6686000	5835100	8155700	35513000	28578	224030	19036000	6446400	7530000	303440	1935700	63850000
P06331;P0DP08;P0DP06;A0A0C4DH41;P01825;P01824	Immunoglobulin heavy variable 4-34;Immunoglobulin heavy variable 4-38-2;Immunoglobulin heavy variable 4-30-4;Immunoglobulin heavy variable 4-61;Immunoglobulin heavy variable 4-59;Immunoglobulin heavy variable 4-39;Immunoglobulin heavy variable 4-31	IGHV4-34;IGHV4-38-2;IGHV4-30-4;IGHV4-61;IGHV4-59;IGHV4-39;IGHV4-31	13.815	5592300000	15800000	58813000	39118000	8225700	15581000	51697000	34961000	0	8489800	24921000	7372800	13585000	17707000	102110000	39853000	1393500	98136000	34482000	43570000	0	4796100	24504000	6573900	17288000	38755000	9101500	30139000	81419000	40082000	5735700	112870000	8800600	19436000	4928000	109830000	5931900	88487000	12576000	14976000	8871200	14381000	25919000	83929000	80092000	7289000
P15086	Carboxypeptidase B;TREMBL:Q2KIG3 (Bos taurus) Similar to carboxypeptidase B2	CPB1;NA	47.367	5540500000	12969000	37612000	5902900	13374000	869710	15449000	2720100	2054300	576730	5140700	10675000	3276300	4784000	5327400	25358000	1489100	11843000	48782000	35743000	7531000	0	12080000	1270800	2018200	13205000	2794500	518270	4740800	21290000	18442000	13662000	1119500	0	7501800	86139000	9229300	49218000	6720600	22414000	19839000	14717000	21991000	5082100	51158000	10159000
P0DOX5;P01857	Immunoglobulin gamma-1 heavy chain;Immunoglobulin heavy constant gamma 1	NA;IGHG1	49.328	5315700000	2556700	2451500	24309000	5121400	2274400	16569000	2428700	0	0	2242600	23987000	3416500	4175200	159730000	8785200	8763900	2706600	3296300	6331700	4993800	96568000	614370	1862400	1799800	2563800	16802000	3516300	18675000	14925000	80338000	0	0	869600	495920	7314400	2133200	14327000	256850	6422400	0	8353500	2422800	0	2603200	1590200
P01871	Immunoglobulin heavy constant mu	IGHM	51.923	5128000000	13829000	214700000	35536000	21092000	1473100	29326000	23566000	0	1274600	29573000	23740000	55194000	12024000	107460000	25858000	4622600	5695500	30269000	16710000	83549000	266930000	8787000	3393900	12017000	4723500	3475400	5255300	22565000	27096000	1445400	11558000	3469600	4061800	1748100	15587000	745400	34900000	4219100	20260000	5046000	1023200	13004000	193020000	11106000	0
P27487	Dipeptidyl peptidase 4	DPP4	88.278	5107000000	2784000	1466000	1796600	500390	1918600	5650200	132200	9333000	328910	119450	1650500	229070	6248300	1158500	14185000	0	18126000	89051	12950000	3894000	0	639850	322760	307840	196280	1864500	421470	6496600	430280	0	0	110620	0	932820	2292600	632010	45007000	2518500	653490	2651500	1336500	322930	0	316400	7630500
P80188	Neutrophil gelatinase-associated lipocalin	LCN2	22.588	4618600000	0	11961000	5144000	7624600	3299800	1112900	0	0	2720300	0	1266100	1539100	24840000	2352600	2125400	0	0	0	1362000	0	3267700	11730000	0	963810	0	0	0	0	2187900	41210000	1628900	0	0	1470800	7174200	0	1362000	2310200	0	0	4504400	4805600	0	0	5251700
Q6GPI1;P17538	Chymotrypsinogen B2;Chymotrypsinogen B	CTRB2;CTRB1	27.923	4130700000	2825000	20611000	21346000	29064000	15478000	47648000	9382200	0	0	4036900	34688000	30528000	22634000	3829100	2983500	1382200	54727000	10820000	69801000	19870000	0	21929000	0	0	12726000	0	0	84088000	85325000	20313000	53581000	105760000	21327000	21803000	493160000	10601000	38018000	12226000	59046000	25872000	29782000	14117000	8021200	90204000	25897000
Q03403	Trefoil factor 2	TFF2	14.284	3976500000	0	0	18967000	3026300	0	0	4819700	0	0	0	8536600	0	17036000	0	9092400	570890	1242800	0	13641000	4972300	0	4899300	0	0	0	0	0	0	78573000	0	8627400	0	0	571090	0	0	278710000	0	0	4591800	0	54947000	27295000	0	0
P30740	Leukocyte elastase inhibitor;Serpin I2	SERPINB1;SERPINI2	42.741	3910600000	1338700	6441300	39243000	596530	1858200	4085000	1578600	452170	0	6627300	3155400	10563000	231570	9970200	0	0	0	820910	4773900	499870	8193400	0	0	765940	2149700	1952700	1252400	1196400	1401600	0	4133600	1741200	730020	1066500	9349500	3351900	2299400	1750100	440140	1919500	4717800	0	4621200	0	16878000
P01008	Antithrombin-III	SERPINC1	52.602	3843000000	4264800	3711900	20189000	5155000	11330000	6285200	1002500	1300600	0	856300	9880000	15376000	2230200	25215000	34278000	318660	2233900	4094300	4464200	0	5309900	6002200	390300	4275100	2429700	3835300	2384800	2372400	11033000	4604900	9131200	2868300	4530100	974310	124630000	605780	5909800	2524700	1092000	2015000	15200000	2436500	2882700	3742900	415790
P02814	Submaxillary gland androgen-regulated protein 3B	SMR3B	8.1875	3713100000	181990000	64015000	151530000	196020000	30275000	49475000	28092000	9120200	22756000	74348000	31941000	30359000	0	34712000	12169000	13025000	180500000	42691000	44239000	126460000	0	11479000	53856000	30726000	119960000	0	73795000	53579000	119110000	127050000	177750000	8116400	0	35498000	82929000	52587000	114250000	52179000	175710000	14283000	13091000	241390000	57808000	243100000	96352000
P0DUB6;P0DTE8;P0DTE7	Alpha-amylase 1A;Alpha-amylase 1C;Alpha-amylase 1B	AMY1A;AMY1C;AMY1B	57.767	3573800000	9929400	32185000	28070000	46314000	15491000	17216000	16040000	3007500	730060	22746000	30612000	37845000	26371000	12441000	340600	73025	5952600	2070000	9937200	4445800	2849200	80020000	330640	647470	4664100	4465200	1172900	24261000	28698000	86897000	70014000	1415200	0	23605000	32974000	9964800	1349200	70249000	16634000	11056000	730980	36659000	15582000	2777500	18755000
A0A0B4J1Y9	Immunoglobulin heavy variable 3-72	IGHV3-72	13.203	3552300000	14224000	81673000	39400000	2671800	3091500	77665000	0	0	0	0	56588000	42907000	0	79290000	53206000	179340	51847000	52682000	0	0	1262400	1421300	0	16680000	6118500	0	0	43569000	57840000	0	74390000	4358700	0	5385200	86822000	0	78296000	0	32489000	30938000	14814000	22460000	3903200	162280000	5645500
P02794	Ferritin heavy chain	FTH1	21.225	3420700000	8628200	46786000	54203000	14342000	31797000	9264300	4215900	5966900	4082300	4528700	492050	2447700	2658200	27339000	66502000	0	6385200	13656000	150480000	0	0	824270	0	18341000	32803000	80321000	24376000	10312000	3290400	15613000	1294400	6385100	3056800	2682200	9480200	14180000	5289700	6607900	28501000	38426000	16063000	16248000	23504000	1955700	127830000
P02763	Alpha-1-acid glycoprotein 1	ORM1	23.539	3355400000	0	0	0	0	8438700	0	0	1027600	0	0	0	0	894770	166620000	2616300	1254700	0	0	0	0	1955300	0	1602900	0	0	4525500	0	0	0	0	0	0	0	566300	0	0	0	0	0	2384500	4459100	0	0	0	0
P00441	Superoxide dismutase [Cu-Zn]	SOD1	15.936	3341400000	0	2909100	444960000	0	0	603460	0	0	0	0	0	0	2046200	0	1225200	0	0	0	0	0	0	0	0	1362700	9436600	0	0	0	0	0	0	0	0	0	5969700	983390	0	0	0	0	1532900	0	0	0	23059000
P06748	Nucleophosmin	NPM1	32.575	3306700000	1439600	7279300	12762000	878610	5476600	1500200	0	1251200	769200	300470	1812100	3381600	14356000	1828700	5255100	0	7885900	6204700	31232000	0	0	586090	0	2011000	1001000	3630900	0	0	4142400	3595200	2730100	11000000	3605200	2084300	9450000	1175400	7630600	2500200	0	13122000	5478900	2335000	0	325090	18690000
A0A0C4DH68;A0A075B6R9	Immunoglobulin kappa variable 2-24;Probable non-functional immunoglobulin kappa variable 2D-24	IGKV2-24;IGKV2D-24	13.079	2807400000	0	42617000	16121000	0	0	70731000	5942100	0	0	8627100	7463900	19814000	24771000	0	47993000	1141600	65908000	11812000	0	0	13969000	9789400	18602000	14702000	49209000	2646400	0	45353000	19296000	2546300	34112000	0	3364700	0	49695000	1903600	28978000	0	27232000	28484000	0	24617000	0	51774000	0
P02788	Lactotransferrin	LTF	78.181	2799600000	12090000	77989000	294870000	7812200	23263000	8573100	385030	434530	0	0	23373000	82364000	5688700	717200000	3278500	44177	742280	2006500	2626600	57027000	285990000	3342600	420700	1229400	651750	466280	0	98671000	13511000	1393400	582650	5529500	532470	176080	35239000	2859300	488880	3073200	3705400	5953300	3765.1	13234000	1152400	2712400	8315600
P01780;A0A0B4J1V1;P01763;P01762	Immunoglobulin heavy variable 3-7;Immunoglobulin heavy variable 3-21;Immunoglobulin heavy variable 3-48;Immunoglobulin heavy variable 3-11;Immunoglobulin heavy variable 3-13	IGHV3-7;IGHV3-21;IGHV3-48;IGHV3-11;IGHV3-13	12.943	2707300000	0	45653000	41414000	5916700	0	24856000	13001000	0	0	22038000	36699000	27559000	15166000	33175000	0	1245900	22521000	18051000	24559000	15608000	19355000	11238000	0	0	29140000	1008200	3289400	34900000	73790000	6427500	24920000	6901000	14834000	1987400	26376000	2168300	13586000	5230300	11540000	8812600	5864100	7380100	30349000	38236000	5802200
P02792	Ferritin light chain	FTL	20.019	2522600000	8459000	18279000	49120000	265060	35476000	0	0	3744800	0	7880000	3870500	2176900	6821200	42108000	0	0	14703000	0	105050000	0	1983500	588220	1762400	5651500	9486600	63392000	9283000	3454700	310790	11249000	0	0	6272300	0	3233000	0	0	2431400	18579000	18973000	3015800	1684000	3143000	1424300	106860000
Q13228	Methanethiol oxidase	SELENBP1	52.39	2511400000	0	4238900	9786200	2323000	351510	285050	322940	0	96734	0	483640	1634400	1830800	0	0	0	652910	701300	0	162580	0	0	174120	0	3283700	912300	251770	286790	905860	0	2597900	814880	477500	1040800	3194800	0	1958800	509750	226430	268470	467820	266260	0	203110	6202100
P01859	Immunoglobulin heavy constant gamma 2	IGHG2	43.805	2476800000	4592300	0	34052000	3842900	0	6968600	0	0	0	0	19491000	7247000	58249000	180220000	4032300	903290	8799000	3217600	1744800	0	139400000	0	0	8161600	4232700	6575000	0	35322000	40573000	16295000	0	0	611180	1635700	2230900	3025400	16608000	681210	1611800	1185000	0	0	3634800	32575000	0
P05451	Lithostathine-1-alpha;Lithostathine-1-beta	REG1A;REG1B	18.731	2419300000	0	36405000	0	1342400	0	0	900800	0	1337000	0	1142400	1711900	1628400	0	1169500	228010	0	3477700	1144500	10467000	0	0	0	0	0	0	0	7460600	0	0	0	0	0	0	3798300	2174100	0	0	0	0	0	2189400	0	0	5706500
Q86UP6	CUB and zona pellucida-like domain-containing protein 1	CUZD1	68.152	2301600000	13223000	16007000	45193000	10867000	9957600	223500000	5368000	4445600	254960	0	77520000	0	3176300	26544000	4466100	104720	38557000	4853900	27334000	36267000	0	0	3202100	4735400	9270700	0	30973000	44930000	33271000	7135900	40472000	17402000	788280	1444300	12073000	81916000	226160000	9499300	17506000	8261700	14081000	0	22689000	20427000	10666000
P16444	Dipeptidase 1	DPEP1	45.673	2155400000	5892500	25720000	11994000	970580	2225500	21605000	239640	10985000	0	10397000	43643000	1251500	33380000	83377000	298170000	1105200	55004000	8140200	15539000	6572100	2084500	3582600	1652100	5235400	7136800	0	11618000	28977000	10732000	12160000	79627000	28886000	967870	4244900	65182000	33105000	24071000	1917100	9910500	22099000	10212000	11557000	1076700	6340400	35628000
A0A0C4DH34	Immunoglobulin heavy variable 4-28	IGHV4-28	13.124	2117700000	4573700	16373000	17104000	0	0	18533000	13875000	2259800	1134600	6030100	12377000	27179000	0	43009000	8653700	373430	34295000	5596300	29219000	0	3715700	9118600	2936000	3079600	8789100	0	11619000	43809000	18304000	0	25002000	4745000	3247300	0	36771000	2877800	29110000	12271000	5909900	4238200	0	5904800	22218000	44560000	3646200
P01700	Immunoglobulin lambda variable 1-47	IGLV1-47	12.283	1877600000	5489300	25931000	32315000	0	0	18414000	0	0	0	10635000	6268300	43395000	12126000	0	20250000	0	15213000	15741000	18763000	5188200	3937500	5750900	0	0	25178000	901990	14279000	104110000	42850000	0	43234000	7207600	2866800	1947000	54777000	0	107750000	6190100	6933200	6025600	5372000	0	36667000	78763000	0
A0A0B4J1X5	Immunoglobulin heavy variable 3-74	IGHV3-74	12.839	1795400000	2611200	32789000	25896000	1485600	1489900	61692000	2969700	0	0	21047000	10739000	42096000	18531000	16480000	7460200	0	9212200	13794000	36532000	30183000	0	7159700	0	0	16066000	0	8135300	41028000	70962000	0	7090700	0	0	0	51958000	0	48656000	0	5720900	9948300	3291000	8656100	25752000	72893000	0
Q04118	Basic salivary proline-rich protein 3	PRB3	30.98	1730100000	2657200	5915600	2586700	20440000	1696600	2536500	36806000	159160	477520	35068000	5244900	12602000	2709100	11715000	1324100	2809200	47291000	3312000	41425000	27866000	0	6712100	319550	101190	43522000	0	771960	608030	81003000	31929000	314760000	1661000	0	49762000	74575000	3590800	17403000	13706000	9673000	19684000	43701000	26598000	8246500	29098000	98990000
P02647	Apolipoprotein A-I;SWISS-PROT:P15497 (Bos taurus) Apolipoprotein A-I precursor	APOA1;NA	30.777	1665300000	0	0	1580400	3018900	0	0	0	0	0	0	0	0	2482700	46049000	2272000	5007000	0	122360	0	0	0	783410	0	0	0	48429000	8256000	752970	0	825580	0	0	0	234470	127520	0	562210	0	5145600	2550600	21140000	2157200	0	0	1339200
Q9NR71	Neutral ceramidase;Putative inactive neutral ceramidase B	ASAH2;ASAH2B	85.515	1550300000	14213000	1312800	15434000	20755000	3257500	21295000	5325300	3187800	188020	10704000	31511000	10050000	15399000	4087300	81268000	2074200	34750000	692010	9154900	10841000	11287000	565990	3390900	10872000	4009200	6039900	10950000	7180700	0	14255000	15502000	11992000	7922900	785540	708990	6930800	33895000	5195100	64812000	14268000	3680500	2037200	19586000	1500400	7028200
P20160	Azurocidin	AZU1	26.885	1520000000	10750000	20737000	140110000	936700	8221400	9778700	0	0	0	0	12704000	50902000	30062000	300680000	8814400	357240	1922700	8914800	3922200	5328700	151530000	1390800	0	4850400	1843200	798790	0	31098000	40264000	7647800	0	4951600	3910700	423230	45191000	0	7591600	11835000	558640	7957100	0	22350000	0	4796400	14855000
P25311	Zinc-alpha-2-glycoprotein	AZGP1	34.258	1511900000	0	212660	0	0	0	0	0	0	0	470120	0	2336500	0	1278400	0	0	0	0	338690	632000	0	572650	0	450150	0	0	257700	0	946190	1947200	0	0	0	246360	0	0	0	765880	0	0	0	207250	2032000	0	0
A8K7I4	Calcium-activated chloride channel regulator 1	CLCA1	100.22	1394100000	1990600	23359000	7240000	3694400	1395600	7820800	1217000	1993300	310790	1122900	21677000	32632000	1193600	9894500	1562100	94367	3723000	6412000	8821000	947260	3971700	5985700	481230	1903200	15948000	0	1527200	9651600	3417100	1455500	30970000	3550400	687970	529600	34795000	13857000	8439700	2356800	5705200	6095600	9219200	1399400	7365800	9931400	3512900
P48052	Carboxypeptidase A2	CPA2	47.03	1389400000	0	0	430750	3205900	0	783490	0	0	0	0	10485000	0	2913300	0	13299000	0	1830600	15758000	28386000	794790	0	1211800	0	1055000	1422400	371780	0	987020	2674200	5497400	0	0	0	7886900	11252000	4752400	3382000	0	4118600	700010	10340000	23629000	0	23094000	852200
P22748	Carbonic anhydrase 4	CA4	35.032	1317600000	8522300	13154000	7779300	1254100	2332300	131230000	0	4718200	0	0	5103300	11302000	14360000	37146000	16413000	80225	205530000	12039000	8287000	0	410090	1090000	881870	0	1374100	0	1965000	24263000	20966000	3687800	12272000	6127800	0	4513300	79861000	5691700	62979000	0	3630300	4916700	49054000	4934800	844260	27811000	14966000
P56470	Galectin-4	LGALS4	35.941	1262000000	26021000	46827000	38118000	2532100	0	3965000	0	0	0	4101800	1016200	4994600	136840000	13360000	180990000	0	68352000	3244700	29593000	5684400	0	2343100	5274400	1384400	3321100	0	14201000	24315000	132350000	1970500	20431000	0	813040	6264000	31701000	6100600	95906000	0	25273000	11553000	13128000	15985000	0	2849400	13097000
A0A0C4DH72	Immunoglobulin kappa variable 1-6	IGKV1-6	12.697	1231100000	0	3993600	15484000	0	0	4516900	0	0	0	5505300	0	28097000	1994300	14259000	0	0	0	8678900	21558000	5056000	0	0	0	1811600	0	0	0	35979000	40012000	2905300	5242100	0	0	0	18770000	0	9041100	0	0	0	0	0	0	16439000	0
P01709	Immunoglobulin lambda variable 2-8	IGLV2-8	12.382	1209700000	0	70577000	0	0	0	43578000	4567300	0	0	0	0	0	31555000	42557000	40194000	0	0	0	0	0	0	0	0	0	0	0	0	0	16624000	0	34596000	0	0	0	42723000	0	0	0	0	6391700	0	6053900	0	52179000	0
P02810	Salivary acidic proline-rich phosphoprotein 1/2	PRH1	17.015	1197700000	3169400	5884700	19765000	49285000	1551400	4093500	11449000	0	1548400	9599300	866580	11184000	1496400	4178100	0	2757500	141180000	637130	61514000	24236000	0	9501800	861520	676000	24816000	0	1276600	657300	68962000	33959000	20714000	3705100	0	54823000	13810000	434470	5850600	14227000	33068000	18449000	50126000	5371100	46002000	18717000	112780000
P29401	Transketolase	TKT	67.877	1169300000	0	0	0	9410300	0	0	0	100800	0	306500	18202000	0	0	100460000	0	0	853340	0	603520	3145100	0	0	0	14404000	0	0	0	0	0	389340	0	0	0	92654	0	0	0	0	438630	535830	1309200	1069800	0	0	0
A0A0C4DH38	Immunoglobulin heavy variable 5-51	IGHV5-51	12.674	1090900000	0	9116300	12924000	0	6218000	1668200	0	0	1566400	15607000	0	50841000	5625700	11175000	0	0	1441900	0	8831800	0	0	11289000	0	6018100	15299000	2393300	0	12481000	23540000	0	10580000	0	4968300	18775000	29010000	0	3722100	0	0	0	0	0	14912000	34366000	0
P04746	Pancreatic alpha-amylase	AMY2A	57.706	1055500000	2042000	11743000	5912600	28072000	2682200	6248100	0	0	0	7577000	15332000	7922800	1993600	7708600	0	0	2509400	2937200	4326300	3296600	303000	31271000	0	0	1385800	270920	0	744800	11833000	26194000	27219000	0	0	9914000	7658600	6860500	2961900	15703000	7261500	1691400	714260	6213600	0	1650200	9217500
P02787	Serotransferrin;TREMBL:Q2HJF0 (Bos taurus) Similar to Serotransferrin	TF;NA	77.049	988590000	85611	0	235530	344660	0	0	0	0	40831	0	0	0	246610	18690000	0	3364300	0	60156	0	0	3692400	0	0	0	0	5847700	1365200	109780	0	1650700	0	0	0	0	0	0	184030	0	62591	623730	3641400	1162700	0	0	0
P19652	Alpha-1-acid glycoprotein 2	ORM2	23.602	979400000	0	0	0	0	0	1676500	0	0	1753700	0	0	0	0	10692000	0	317870	0	0	0	0	1280000	0	0	0	0	0	1421700	0	0	0	0	0	0	0	0	0	0	0	0	0	0	0	0	0	0
P40199	Carcinoembryonic antigen-related cell adhesion molecule 6	CEACAM6	37.237	956280000	3979400	38180000	60770000	0	0	10298000	0	0	0	0	19774000	0	51072000	31127000	8142000	1908500	47513000	10125000	5899000	3841900	9463100	4735400	3442600	0	1343700	0	5808500	10600000	43838000	9883400	3208500	13125000	0	3194300	11251000	6249400	35181000	0	21170000	7105900	7071200	5196800	0	6066800	4431700
P01701	Immunoglobulin lambda variable 1-51	IGLV1-51	12.249	952180000	8885600	13999000	0	0	0	0	0	0	0	0	0	17927000	0	0	63025000	0	25883000	0	14810000	0	0	31813000	11227000	8422300	13432000	0	23753000	27134000	22703000	0	22671000	0	0	0	23106000	0	14142000	10746000	6769700	0	0	8192800	38754000	6536400	0
P00738;P00739	Haptoglobin;Haptoglobin-related protein	HP;HPR	45.205	946540000	0	0	0	2405800	11175000	0	0	234800	0	0	0	0	0	61453000	0	627320	0	76433	1014500	0	6483400	0	0	641560	0	14413000	4141700	0	0	0	2404900	0	727850	734460	0	0	0	0	1541400	837560	0	4811700	0	0	0
P05090	Apolipoprotein D	APOD	21.275	940480000	34531000	0	9157700	2884300	4783200	11046000	0	1023400	0	9101000	4859400	8907500	10991000	168190000	21558000	0	2203900	0	1037400	3031300	61364000	7005000	0	0	4216000	0	4285500	4761400	0	0	0	642120	0	1266300	0	12647000	10682000	0	939330	0	1204800	1923100	605020	2231500	4848000
P13473	Lysosome-associated membrane glycoprotein 2	LAMP2	44.96	892300000	0	786570	0	0	0	858040	0	0	0	0	0	0	0	0	0	0	1168400	0	471390	0	934540	0	0	0	0	0	0	2321100	0	0	0	0	0	0	1343000	0	822590	0	0	606930	0	0	0	0	671760
A0A075B6K5	Immunoglobulin lambda variable 3-9	IGLV3-9	12.332	881820000	1369200	6583300	7001500	0	1139200	3179300	10548000	1663300	0	2588000	1601900	74763000	1018400	37313000	0	0	10819000	16170000	22298000	0	1015600	9343400	0	246840	7001900	0	2681500	18485000	13839000	0	15262000	1056700	2883000	0	21681000	0	15004000	0	0	0	5008200	3972400	12488000	49558000	1155200
P01764	Immunoglobulin heavy variable 3-23	IGHV3-23	12.582	879440000	0	7854600	7261800	0	0	0	0	0	0	7857800	12549000	16102000	4487500	20009000	4529900	1823900	17438000	14875000	26478000	3371700	6132900	6041200	963800	2502500	8794600	0	1624300	22337000	31522000	0	11201000	2865500	666820	0	46959000	1202700	36318000	0	9703800	12969000	2266000	4354100	32833000	37782000	2131900
P05783	Keratin, type I cytoskeletal 18	KRT18	48.057	872180000	0	8073100	3328800	4308400	0	14654000	0	647950	0	3228400	1708300	8770100	4582100	39997000	11446000	281460	15054000	4623700	9083400	668880	1806200	3034000	0	3725700	8774200	378540	5593800	17441000	6432500	2726700	0	1346400	674560	1423200	14295000	0	7879600	2002800	2727800	0	0	0	9223400	0	0
P55259	Pancreatic secretory granule membrane major glycoprotein GP2	GP2	59.48	854450000	4258600	721220	14706000	298470	1571400	23540000	574350	0	1076800	2734800	35882000	14402000	0	14376000	0	0	369440	52414	7269700	1175200	0	0	0	717520	3025800	0	339760	6646500	1409200	1783900	548020	1835100	0	7469500	4810100	17151000	6323500	0	4751100	3022900	11118000	130420	924890	1222900	2451500
Q14002	Carcinoembryonic antigen-related cell adhesion molecule 7	CEACAM7	29.345	836240000	14842000	15387000	14026000	0	0	7166400	0	0	0	2989700	0	3479900	18088000	16513000	34051000	844240	36855000	9020600	14532000	546220	0	0	0	10144000	0	0	0	16129000	19456000	0	9640300	1744100	0	6206700	23766000	2444700	48431000	0	2550300	14482000	8358000	0	0	3882600	7998700
A0A0C4DH25	Immunoglobulin kappa variable 3D-20	IGKV3D-20	12.515	803130000	0	0	17884000	30197000	0	0	0	0	0	0	6709000	0	10314000	32217000	0	0	38855000	19854000	0	0	0	0	5626700	0	34437000	0	0	0	0	2609600	0	0	6015600	1127600	0	3909800	19818000	0	3048600	7300400	0	51808000	10169000	0	6065300
P05164	Myeloperoxidase	MPO	83.868	800930000	9621600	5405500	54772000	2002100	2700500	1706100	1911000	0	0	1371600	4979200	9577800	43235000	288690000	6595600	426100	0	143650	284410	18071000	170400000	1916100	0	1153100	109950	117910	4307800	8321400	4076300	143180	0	243900	65516	184470	4281300	0	5364700	367330	126220	167190	0	2389200	314450	0	907390
P01714	Immunoglobulin lambda variable 3-19	IGLV3-19	12.042	794320000	0	36392000	10603000	2244400	1001700	9142800	1715500	0	0	3186800	2958200	6927800	1209300	25154000	9414600	469350	0	0	19250000	6524200	1630700	18233000	0	4490000	27719000	0	368420	28582000	8381900	471640	5721400	51533000	0	0	84857000	0	8305200	0	3368500	0	2686300	1224000	24779000	46237000	0
P29508	Serpin B3	SERPINB3	44.564	790560000	1400700	0	0	925450	0	0	0	0	296700	1571600	0	0	648740	0	0	0	0	0	1090500	0	0	0	0	0	1949800	204080	0	283460	1092900	93125000	0	0	0	0	0	0	1141700	0	0	0	0	0	0	0	0
Q6UWV6	Ectonucleotide pyrophosphatase/phosphodiesterase family member 7	ENPP7	51.477	784360000	0	2342700	9277300	12611000	18321000	3293700	0	3001000	0	0	28336000	18523000	22266000	17910000	11881000	0	16239000	4371200	349330	0	550540	979170	376540	5800100	0	374390	414640	1685400	918960	3167400	49178000	0	751150	4308300	56960000	14985000	875170	3453900	845010	7786700	9246500	1160900	2270900	12744000	30080000
P62987;P62979;P0CG47;P0CG48	Ubiquitin-ribosomal protein eL40 fusion protein;Ubiquitin-ribosomal protein eS31 fusion protein;Polyubiquitin-B;Polyubiquitin-C	UBA52;RPS27A;UBB;UBC	14.728	769200000	0	0	11034000	3658700	0	0	0	0	1839500	4312700	1608000	3084500	0	43969000	0	1414300	0	0	12638000	0	29442000	656910	0	0	0	4920200	0	4471500	11488000	65538000	0	0	0	3482000	0	15088000	0	0	2861400	685540	3735400	0	0	0	0
A0A087WSY6	Immunoglobulin kappa variable 3D-15	IGKV3D-15	12.534	753370000	0	11538000	4439800	0	0	3551400	0	0	0	0	3950400	18802000	0	18845000	0	0	0	11238000	4515300	0	0	4880100	0	0	3948100	0	0	18717000	13216000	0	0	0	0	0	30946000	0	14111000	0	0	0	0	3491400	0	49766000	0
P01024	Complement C3	C3	187.15	744650000	346230	15922	2584400	447470	1464100	334760	919960	200420	0	0	20911	8812700	291270	15261000	755860	119710	0	363570	0	71300	1793300	0	0	232400	2684200	3766600	359420	284870	113390	1444400	8453	0	394250	106770	0	1732700	0	0	263660	64346	18653000	141600	0	9768	0
O43895	Xaa-Pro aminopeptidase 2	XPNPEP2	75.624	707280000	783070	492890	2038000	1085000	969460	6872000	0	183180	0	0	156400	0	29593000	7198700	45604000	0	54002000	0	1061400	609550	0	0	0	1717900	1549500	0	331720	1911800	319970	508960	8954900	8793200	129610	877300	31642000	12434000	8228600	0	2382600	5741400	992500	654590	189070	4099200	1225900
Q9HD89	Resistin	RETN	11.419	696800000	0	4734000	14172000	32995000	37355000	3160600	0	0	0	6309500	9717000	45563000	0	77458000	3050100	0	2850100	2117900	18889000	9243300	19239000	17920000	0	0	0	0	6336300	10944000	20098000	43318000	3048000	14916000	0	734570	30059000	3729800	1649000	16279000	8917600	4567100	3032600	12005000	0	8353800	18651000
P00915	Carbonic anhydrase 1	CA1	28.87	682980000	0	0	1982600	0	0	0	0	0	0	0	0	0	0	0	0	0	0	0	0	0	0	0	0	0	0	0	0	0	0	0	0	0	0	0	0	0	0	0	0	0	0	0	0	0	0
P24158	Myeloblastin	PRTN3	27.807	671650000	0	11532000	18894000	981450	2422300	0	776410	0	0	0	9343100	27098000	20341000	81963000	0	191950	0	6185200	0	9316800	58056000	2262400	0	0	851680	0	622690	2264400	8751500	1590800	0	0	1589900	0	11245000	0	0	992790	1899800	953270	699910	5790200	0	0	6400600
A0A075B6J9	Immunoglobulin lambda variable 2-18	IGLV2-18	12.412	662440000	0	16446000	5979000	0	0	6699500	0	0	0	9727200	4523500	0	5939900	8501100	4620800	0	5279100	0	6794800	3440400	0	6838200	5242300	6832100	6945900	0	0	29645000	8716200	0	20289000	0	0	0	9517600	0	186000000	0	0	4754800	0	0	17536000	18404000	0
A0A0J9YXX1	Immunoglobulin heavy variable 5-10-1	IGHV5-10-1	12.772	641050000	0	0	0	0	1448900	8948200	4189700	0	0	5470300	7109000	7818100	3600000	4726500	0	0	4154100	5238500	5549500	0	0	11210000	0	0	4834500	0	9682300	12731000	16338000	2478600	0	0	0	0	0	0	19691000	0	0	6246500	0	0	0	33063000	0
Q9UQQ1	Aminopeptidase NAALADL1	NAALADL1	80.557	630950000	1181600	390730	288520	0	207340	0	243910	0	0	0	0	0	1073400	0	658940	0	2582600	0	2072800	5612400	0	187560	0	0	0	586270	377750	6148000	0	0	88077	329360	371780	815000	1657900	357900	961620	0	784500	845620	291670	0	847930	0	4997000
P14410	Sucrase-isomaltase, intestinal	SI	209.45	630040000	0	0	4367000	0	0	2886100	0	0	115170	0	2876600	0	395650	0	0	187550	0	393410	0	436000	322770	239570	0	254680	626720	0	991290	1530700	659520	913970	0	0	64032	0	649710	0	250800	0	0	436160	0	210160	0	0	67494
P06744	Glucose-6-phosphate isomerase;SWISS-PROT:Q3ZBD7 (Bos taurus) Glucose-6-phosphate isomerase	GPI;NA	63.146	622340000	0	0	5598200	0	0	0	0	365090	0	945980	0	388180	0	4647100	0	344520	0	0	0	0	0	0	0	582570	0	6041400	6413100	0	0	988760	3066500	0	0	0	0	0	0	0	726110	0	0	0	0	0	353310
P02751	Fibronectin	FN1	272.32	593630000	54224	0	77434	0	325080	0	0	0	455660	0	55259	0	168390	1597400	92957	0	0	32836	0	48404	823720	113040	0	33687	0	246390	0	0	42592	0	0	26493	337230	171520	57254000	0	0	0	0	47743	44950000	94750	0	0	6711800
A0A0A0MT36;A0A0C4DH26	Immunoglobulin kappa variable 6D-21;Probable non-functional immunoglobulin kappa variable 6D-41	IGKV6D-21;IGKV6D-41	12.34	554420000	0	1526000	0	0	0	0	1035100	0	0	4345100	1396900	54718000	0	20328000	2420000	0	8177200	8454500	3731300	1396100	0	3499800	0	0	19410000	0	0	2546600	1525000	0	3322900	0	0	0	0	0	12488000	0	2918500	3165100	0	0	7098100	1755600	0
P17900	Ganglioside GM2 activator	GM2A	20.838	553880000	0	0	0	626010	0	0	0	0	0	0	0	0	0	0	0	0	0	0	0	0	0	4280300	0	0	0	0	0	0	0	10471000	0	0	0	0	0	0	0	0	0	2063100	0	0	0	0	0
P31151	Protein S100-A7	S100A7	11.471	543010000	0	0	0	7230100	0	0	0	0	0	0	0	2657800	0	0	0	0	0	0	0	0	2610700	0	0	0	0	0	0	0	15550000	248520000	0	0	0	0	0	0	0	0	444480	0	0	0	0	0	0
P12955	Xaa-Pro dipeptidase	PEPD	54.548	511400000	0	0	5943400	0	0	0	0	0	0	0	0	0	0	0	0	0	0	0	0	0	340110	0	0	0	0	0	0	0	1877000	0	0	0	0	0	0	0	0	0	0	0	821460	0	0	0	0
P01023	Alpha-2-macroglobulin	A2M	163.29	510170000	2855500	515370	18923000	209940	5339300	4810700	395830	0	0	90106	1098300	211200	0	17614000	4956900	0	0	684420	613320	1303800	9706100	38997	0	2780600	0	2722200	271700	159810	11347000	143070	542150	0	164390	16192	0	347240	0	0	181120	466700	821260	68764	0	0	107780
Q14240	Eukaryotic initiation factor 4A-II	EIF4A2	46.402	502970000	0	0	0	0	0	0	0	0	0	0	0	0	0	0	0	0	0	0	0	0	0	0	0	0	0	0	0	0	0	0	0	0	0	0	0	0	0	0	0	0	2580800	0	0	0	0
P02652	Apolipoprotein A-II	APOA2	11.175	500280000	0	0	0	0	0	0	1622900	0	0	0	0	0	0	17410000	0	0	0	0	0	0	0	0	1130400	0	3914200	6169700	3231300	0	0	0	0	0	0	0	0	25223000	0	0	838700	0	1868600	1870000	0	2983500	0
P04179	Superoxide dismutase [Mn], mitochondrial	SOD2	24.75	499160000	0	206640	0	1749700	0	0	0	0	0	0	0	0	6905600	0	949810	1377700	0	0	0	0	1459700	0	0	0	0	0	0	0	344470	1492700	0	630520	411810	0	733990	885500	0	0	0	142380	0	0	0	0	0
P02748	Complement component C9;SWISS-PROT:Q3MHN2 (Bos taurus) Complement component C9 precursor	C9;NA	63.173	494250000	4231300	0	20507000	605480	4678600	791320	0	0	0	0	925190	265290	0	164150000	1133000	0	0	0	0	1078300	51470000	620180	0	3534800	0	0	0	168350	18572000	492090	0	0	651620	0	0	0	0	0	0	0	363720	0	0	0	0
P68871;P02042	Hemoglobin subunit beta;Hemoglobin subunit delta;Hemoglobin subunit gamma-2;Hemoglobin subunit gamma-1;Hemoglobin subunit epsilon	HBB;HBD;HBG2;HBG1;HBE1	15.998	491050000	0	0	3124700	462650	9911900	0	0	0	0	2077300	2145400	0	0	64082000	0	0	0	412510	0	0	17481000	0	0	0	0	4340000	1158000	0	466780	2137200	0	467550	1078400	0	0	0	0	0	713590	0	0	0	1665800	559730	0
P02790	Hemopexin	HPX	51.676	485460000	0	407340	3174000	0	770310	0	0	0	0	0	0	0	0	9281500	0	0	0	0	0	192940	530580	0	0	0	0	1089900	492170	0	0	468690	0	0	0	0	0	0	0	0	0	0	0	0	0	0	0
P28838	Cytosol aminopeptidase	LAP3	56.166	462270000	682800	674560	337880	0	0	0	0	0	0	0	0	232340	0	1619500	555880	0	0	0	0	0	10634000	0	0	3869400	396780	7020100	730030	0	0	0	0	0	0	421440	0	0	0	669350	0	0	0	0	0	0	0
Q92485	Acid sphingomyelinase-like phosphodiesterase 3b	SMPDL3B	50.813	461690000	0	1992600	0	0	0	1259500	0	1358400	1019200	0	203330	0	17444000	3447500	10988000	0	9293800	1856900	2718500	427760	0	1853200	0	897730	180350	387750	1094000	1877800	3122300	0	1645300	734750	0	0	13347000	0	24271000	252780	2160600	3401400	2405200	521820	0	300420	0
P01040	Cystatin-A	CSTA	11.006	455790000	0	0	0	0	0	0	0	0	0	0	0	1752500	0	0	0	0	0	0	0	0	0	2063800	0	0	0	3671200	0	0	5817000	11081000	0	0	0	1265400	0	0	0	0	0	0	0	0	0	0	0
P13688	Carcinoembryonic antigen-related cell adhesion molecule 1	CEACAM1	57.56	445960000	846700	4876800	6363200	612570	2076100	2915600	0	0	0	0	690820	2890900	13536000	6308600	7351300	444690	16179000	1454300	2900600	4774300	1155900	0	0	0	2625900	0	369440	27797000	13204000	3364100	739550	589790	0	1890400	18067000	0	39784000	0	1853300	2008100	1358600	0	2889300	2179500	2401500
O43280	Trehalase	TREH	66.567	444380000	0	0	756770	0	0	5498800	0	550490	283490	492290	1057800	1556200	11662000	2266100	9514700	106740	6743900	1028800	600440	575140	0	729960	0	0	701360	0	0	2430400	713080	693780	0	787350	0	358780	3564400	0	46690000	258790	187410	372030	0	0	0	736420	0
P0DP09;A0A0B4J2D9	Immunoglobulin kappa variable 1-13;Immunoglobulin kappa variable 1D-13	IGKV1-13;IGKV1D-13	12.569	416890000	0	0	0	0	0	0	0	0	0	0	0	0	0	0	0	0	0	0	0	0	0	4756800	0	0	0	0	2805200	0	0	0	0	0	4009200	7407200	0	0	0	9173300	0	0	0	0	0	158300000	0
P04118	Colipase	CLPS	11.954	415170000	0	0	816610	0	0	0	0	0	0	962440	6425900	5652100	0	833390	0	354780	2404400	270020	6930800	2256700	0	741050	0	0	2797200	0	0	2986900	847790	9859300	2201700	1177300	790970	0	20472000	18178000	1179100	0	3528500	5993100	0	171240	1865600	3195700	0
P63261;P60709	Actin, cytoplasmic 2;Actin, cytoplasmic 1;POTE ankyrin domain family member I;Putative beta-actin-like protein 3;POTE ankyrin domain family member J	ACTG1;ACTB;POTEI;POTEKP;POTEJ	41.792	407850000	7399800	4529400	22573000	2120000	0	0	0	0	0	608820	2638000	5205100	628900	1815200	0	122560	0	0	1429000	0	0	2593000	0	8058500	30758000	1642700	2469100	1359000	629620	68350000	0	0	108890	3491200	0	4555400	0	0	5061700	1344000	449740	0	4233400	470830	10103000
P98073	Enteropeptidase	TMPRSS15	112.93	398930000	0	0	669890	274640	678270	0	0	0	0	0	577990	516860	447160	0	0	0	308570	0	0	0	0	807660	0	0	735270	327370	0	0	0	442050	1106800	0	866530	203980	1487500	0	278840	0	883940	350460	369670	0	0	0	583010
O43653	Prostate stem cell antigen	PSCA	11.959	390890000	0	0	0	0	0	1901600	0	0	0	0	15714000	4501600	0	0	0	0	0	0	0	14312000	0	0	0	0	21742000	0	0	6389000	0	0	0	0	0	0	7804400	0	13850000	0	3638200	26977000	0	0	0	17741000	0
P01717;P01718	Immunoglobulin lambda variable 3-25;Immunoglobulin lambda variable 3-27	IGLV3-25;IGLV3-27	12.011	377460000	1382600	4745900	4741900	0	0	3091800	3069800	0	2690900	967220	0	3823100	1320700	0	0	0	981250	12541000	3093100	0	0	1354900	0	6319000	1960500	0	0	8330600	17836000	0	0	4952900	0	0	13843000	0	1387400	1077000	1744400	1106200	0	0	14052000	22304000	0
P01743	Immunoglobulin heavy variable 1-46	IGHV1-46	12.933	374740000	0	6959800	7754100	0	0	6548200	0	0	2718200	7424200	0	6453500	0	5996300	0	0	13653000	0	6982200	0	5261800	3074500	0	0	10658000	0	1467400	1796600	8986300	0	0	0	0	0	17964000	0	17267000	0	1879000	612890	0	537530	20691000	17644000	0
A0A0B4J1V0	Immunoglobulin heavy variable 3-15	IGHV3-15	12.926	370940000	0	3524900	8843500	0	607100	2550300	1773600	333610	0	0	3026600	2321800	1924000	8427200	4765900	298070	3194100	2004100	5547200	1670000	2134400	3220300	810680	2274600	0	0	0	0	8176600	0	5325900	696020	874530	961920	3234100	547140	2192800	0	0	1333300	2451600	1149600	10974000	4840600	3097400
Q9HAT2	Sialate O-acetylesterase	SIAE	58.314	363440000	0	274620	614680	0	0	0	0	0	0	0	0	0	222960	0	0	0	0	0	0	0	0	0	0	610070	0	0	0	0	0	0	267290	0	0	0	296560	0	240470	0	0	0	0	0	0	0	0
A0A0J9YX35	Immunoglobulin heavy variable 3-64D	IGHV3-64D	12.822	353900000	0	1206100	0	0	0	0	0	0	0	0	3097400	0	0	0	0	0	0	1141400	0	0	0	0	0	0	0	0	0	2916000	6673300	0	0	0	0	0	5336400	0	10440000	0	0	0	63609000	0	2311800	10233000	7125400
Q14315	Filamin-C	FLNC	291.02	336770000	62652	0	0	11211	24411	0	0	0	0	0	20691	0	2087100	0	5951.6	0	0	455910	0	0	0	15714	0	314060	0	81741	0	0	42511	47689	0	0	0	0	0	0	0	17060	0	254910	48045	8540.7	0	69947	0
P12532	Creatine kinase U-type, mitochondrial	CKMT1A	47.036	336750000	0	2894900	0	1906900	367690	0	0	0	0	0	0	0	0	0	0	0	0	0	230410	0	0	0	0	0	0	0	6778200	0	3027000	2246400	739460	0	0	0	0	0	0	0	0	0	36856	4178100	0	0	0
P09622	Dihydrolipoyl dehydrogenase, mitochondrial	DLD	54.177	302030000	0	0	588900	0	0	0	643280	0	0	0	0	0	0	0	0	0	237780	0	620790	0	0	0	0	0	0	0	0	0	0	0	1287400	0	108610	0	506340	68291	0	0	0	856960	0	0	0	0	550950
P62805	Histone H4	H4C1	11.367	299970000	2650300	4024500	8483100	2470000	3082600	0	0	0	0	13784000	7227700	1364600	5633100	0	4455000	258660	0	0	0	5360500	25682000	10257000	0	0	6392400	0	0	0	2969800	8520800	3744900	0	0	12031000	0	5978600	3642900	0	5232400	1099200	0	0	1214700	1190800	383590
P0DP04;P01782	Immunoglobulin heavy variable 3-43D;Immunoglobulin heavy variable 3-9	IGHV3-43D;IGHV3-9	13.017	298520000	0	3293100	2950300	0	0	0	0	0	0	1055600	4715200	10496000	0	3589100	1966500	421660	0	0	5789000	1419600	0	0	0	0	0	0	0	10860000	8136700	0	0	0	0	0	13885000	0	15448000	0	0	2059800	0	1422300	7880000	17892000	0
P01860	Immunoglobulin heavy constant gamma 3	IGHG3	49.092	298140000	0	0	0	0	0	1287100	0	0	0	0	0	0	0	477290	17802000	233000	0	0	0	0	1124500	0	0	0	1526300	245720	0	0	0	762050	0	70744000	330310	0	83132000	0	0	0	0	0	2243800	0	0	0	0
P05155	Plasma protease C1 inhibitor	SERPING1	55.154	284550000	1814500	260040	8884000	2458300	0	0	0	0	0	0	962290	2405300	0	16399000	0	65915	0	0	0	0	6534100	272470	0	757560	875770	1087200	929820	0	2911500	0	0	0	308900	335410	0	2409900	0	0	359610	0	0	0	0	0	0
Q9NZT1	Calmodulin-like protein 5	CALML5	15.892	280670000	0	0	0	4579300	0	0	0	0	0	0	0	17488000	0	1064200	0	0	0	0	1301800	0	0	0	0	0	0	11490000	0	0	0	54629000	0	0	0	1492800	0	2091200	0	0	0	0	0	0	0	0	0
O14556	Glyceraldehyde-3-phosphate dehydrogenase, testis-specific	GAPDHS	44.501	280440000	0	331740	0	0	0	2788400	7477600	0	0	0	365370	0	0	0	3773200	0	0	0	0	0	0	0	0	0	408460	0	0	0	0	0	0	0	0	0	33849000	0	0	0	0	0	0	0	0	0	0
P01599	Immunoglobulin kappa variable 1-17	IGKV1-17	12.778	276350000	0	4800000	4297100	0	0	0	0	0	0	0	0	7212100	0	13488000	0	0	0	3143600	4601200	0	1527500	0	0	0	3528200	0	0	5073600	15906000	0	4077200	0	0	0	5437700	0	5754400	0	0	0	0	0	10585000	4785600	0
P04040	Catalase	CAT	59.755	274960000	172600	108420	2617400	705420	2143600	0	0	0	0	215370	0	0	0	872080	0	0	627370	0	0	685150	116780	0	0	264700	99173	2058500	112650	0	0	0	616640	0	0	0	0	0	0	354040	311410	0	0	0	0	0	0
P23083	Immunoglobulin heavy variable 1-2	IGHV1-2	13.085	258780000	0	1093300	3083500	0	0	0	0	0	0	2499300	1403800	2836800	1685400	6144800	1124200	0	7001000	1067800	10649000	0	1027500	2035400	0	0	1819700	0	1798400	2756000	6044200	0	0	1148300	378880	0	10282000	0	14260000	0	0	939740	0	0	10212000	9605500	0
P04430	Immunoglobulin kappa variable 1-16	IGKV1-16	12.618	256530000	0	1640300	0	0	0	7791500	0	0	0	0	2146300	0	0	0	0	0	4003000	3327300	26888000	0	0	0	0	0	9276800	0	0	8766100	2990600	0	0	0	0	0	13753000	0	0	0	0	0	0	0	4280400	3769000	0
P25774	Cathepsin S	CTSS	37.495	255030000	0	0	0	0	0	0	0	0	0	0	0	0	0	0	0	0	0	0	0	0	0	0	0	337060	0	0	1260500	0	0	0	0	0	0	0	0	0	0	0	0	0	0	0	0	0	0
Q7L5L3	Lysophospholipase D GDPD3	GDPD3	36.596	254740000	1788100	4686000	519000	3010400	1565000	3249800	0	0	0	0	1720500	1555600	3492500	0	2687200	0	2417300	2498900	597480	0	0	0	1228700	1448600	866030	1219400	811470	1076000	1628700	0	0	785890	902220	1174300	4350200	356290	2267400	0	4690000	1335700	0	0	1783600	0	1612200
P61626	Lysozyme C	LYZ	16.537	252180000	4729100	0	20292000	0	1910600	1549500	0	0	0	4101500	6331800	3622400	2251800	9908200	0	748100	1739100	0	2575800	1387700	0	20290000	0	0	2508900	0	0	0	13294000	3413500	14852000	689070	0	6285900	24304000	1939300	2742200	0	8153600	3019300	1437500	0	2006500	1480000	3028300
Q8WWU7	Intelectin-2	ITLN2	36.211	251010000	0	0	14623000	1137100	0	411120	0	0	0	38574000	12442000	1813100	6312400	5713100	0	673380	0	482910	2167100	1835700	612620	19644000	0	2244000	1549300	1018700	1079900	0	1423600	2817100	28309000	22419000	160530	6982100	4789100	5012800	592450	3796400	6954600	2597000	0	3032500	1418100	1844500	1767800
P02743	Serum amyloid P-component	APCS	25.387	246660000	0	0	3768600	0	7459000	4272900	5093100	0	0	0	2593500	0	3464400	31277000	0	77086	0	0	0	0	9221700	0	0	659800	0	0	0	0	570530	0	1702500	1628900	1187700	0	657580	0	0	0	0	1074200	0	0	1029600	846470	0
P14555	Phospholipase A2, membrane associated	PLA2G2A	16.083	243970000	0	3970500	26953000	1292600	751670	941240	195050	0	0	11881000	30489000	3568900	9449300	10231000	0	2857100	512190	1311600	1502000	1449700	1887200	1851700	0	0	1407800	0	0	1804900	5507000	3566500	15349000	5061600	0	3057600	11518000	1852600	5446200	2180800	9052700	6610100	2274700	756230	2153700	338700	948670
P02675	Fibrinogen beta chain;SWISS-PROT:P02676 (Bos taurus) similar to Fibrinogen beta chain precursor	FGB;NA	55.928	242020000	0	690570	0	203040	2369800	0	0	657520	179350	0	0	0	620360	13618000	0	0	0	0	0	397060	1163300	193150	0	0	0	3830500	858560	0	333970	0	0	563660	0	0	0	173600	0	213420	0	0	2087000	761690	0	0	0
A0A075B6S5	Immunoglobulin kappa variable 1-27	IGKV1-27	12.711	232050000	0	0	8279100	0	0	0	0	0	0	0	0	0	0	0	0	0	0	7093000	5536200	0	0	0	0	0	0	0	0	7072800	3848700	0	0	0	0	0	0	0	0	0	0	0	0	0	0	2480900	0
P11678	Eosinophil peroxidase	EPX	81.04	221920000	253610	0	14954000	3974500	897280	478090	338670	0	0	302750	3214600	13188000	9316700	35421000	2241800	0	2411500	0	8616700	0	239000	23746000	0	0	1184500	1852400	0	11712000	780860	951080	0	0	584450	430510	1175700	0	28971000	0	1816900	0	1116200	2412800	0	952540	1191200
Q13642	Four and a half LIM domains protein 1	FHL1	36.263	209010000	5584300	0	0	0	0	3608800	0	0	0	0	5714500	0	7713500	0	18498000	0	174210	0	17972000	0	0	0	0	1742700	0	0	0	25213000	0	7799200	1232600	7127600	0	0	8479700	0	415710	0	2354400	10671000	0	1176800	0	5067900	1558300
Q8IVL8	Carboxypeptidase O	CPO	42.529	206820000	0	614430	382670	0	0	18759000	113910	394050	0	1156600	2027600	0	0	2027400	308840	0	5834400	1606800	407250	0	1418600	400640	0	0	0	0	0	737890	866730	280010	0	3081200	0	0	14197000	58695	7442800	0	1077000	1934800	323320	0	782810	1944700	101060
A0A087WSY4	Immunoglobulin heavy variable 4-30-2	IGHV4-30-2	13.025	204740000	0	0	0	0	0	0	0	0	0	0	0	0	0	0	8494800	0	0	0	0	0	0	0	0	0	0	0	0	12420000	0	0	0	0	0	0	4228800	0	0	0	0	0	0	0	0	0	0
A0A0A0MS15	Immunoglobulin heavy variable 3-49	IGHV3-49	13.056	200840000	0	6382100	1271200	0	0	6769500	0	0	0	2194700	0	1309600	0	1202300	0	356640	4862600	0	2336100	0	0	0	0	0	1348600	0	0	3925400	11201000	0	0	0	0	0	0	0	1737600	0	0	5316300	0	0	14209000	4800600	0
Q9UM22	Mammalian ependymin-related protein 1	EPDR1	25.437	199710000	0	0	0	0	0	0	0	0	0	0	0	0	0	0	0	0	0	0	0	0	0	0	0	0	0	0	1567700	0	0	0	0	0	0	0	0	0	0	0	0	0	0	0	0	0	0
P00390	Glutathione reductase, mitochondrial	GSR	56.256	189900000	336960	117180	5703400	0	0	0	1873100	0	0	0	0	0	0	0	0	0	0	0	435620	0	0	0	965230	295150	0	0	0	0	532910	0	0	0	0	0	0	0	0	0	19021000	0	0	0	0	0	0
P08236	Beta-glucuronidase	GUSB	74.731	188240000	0	252830	0	0	839800	1116200	0	0	0	0	0	0	509300	0	0	0	0	0	0	0	0	0	0	0	0	911060	0	0	0	0	0	796930	0	0	509500	0	0	0	0	1108300	688660	0	0	0	0
Q9BS40	Latexin	LXN	25.75	176350000	0	0	0	0	0	0	0	0	0	0	0	0	0	0	0	0	0	0	0	0	0	0	0	0	0	0	5835600	0	0	0	2239800	0	2195900	0	0	0	0	0	1097800	0	0	0	0	0	0
P08473	Neprilysin	MME	85.513	168370000	207240	0	0	0	0	0	0	0	0	231460	0	184000	6096500	240690	6060200	0	3756900	0	0	3815500	0	0	0	0	152700	536480	0	2704800	0	0	0	0	0	81127	7530200	8551000	7782500	0	0	616980	2426700	0	0	0	736540
P02671	Fibrinogen alpha chain;SWISS-PROT:P02672 (Bos taurus) Fibrinogen alpha chain precursor	FGA;NA	94.972	167870000	0	4422500	0	94834	0	350650	416600	0	0	0	0	0	0	5290700	0	294450	0	744750	0	0	2271300	0	135820	11302	0	3163600	816250	705560	0	421030	105250	0	121190	604310	0	0	0	364740	0	400840	1153500	654280	0	0	0
Q08380	Galectin-3-binding protein	LGALS3BP	65.33	165560000	281890	5916300	1925200	188090	1307900	2095500	0	880620	347370	6509100	2643100	10062000	639310	16000000	0	0	0	310290	0	0	0	0	0	1983000	469930	0	0	0	172540	401720	4502900	241780	0	1129400	2970900	6268700	1198000	304980	6017500	1318200	1848500	0	408330	483540	827460
P81605	Dermcidin	DCD	11.284	163810000	0	0	913700	0	729970	1141800	0	0	0	0	2989300	0	0	0	1473200	551530	0	0	1746600	0	0	7466600	0	0	0	0	870850	0	1307700	20814000	0	0	0	1832400	0	1072900	1251100	899160	1647000	0	0	0	0	0	0
A0A0C4DH31	Immunoglobulin heavy variable 1-18	IGHV1-18	12.82	162990000	0	0	0	0	0	3498600	0	0	0	0	0	17388000	0	0	2459300	0	0	0	0	0	0	0	0	0	0	0	0	8896200	0	0	0	0	0	0	11785000	0	0	0	0	0	0	0	7885100	6725700	0
P07339	Cathepsin D	CTSD	44.552	161530000	0	0	0	0	0	0	0	0	0	0	0	0	451540	0	0	0	445460	0	0	0	0	0	0	0	0	22993000	0	0	0	25009000	0	0	0	0	0	0	0	0	0	0	0	0	0	0	0
P02654	Apolipoprotein C-I	APOC1	9.3318	156750000	0	0	0	0	0	0	0	0	0	0	0	0	0	9196100	0	0	0	0	0	0	0	0	0	0	0	1764400	0	0	0	0	0	8846600	0	0	0	0	0	0	6599100	0	0	0	0	2396200	0
P22531;Q96RM1;P35326;P35325;P22532;Q9BYE4	Small proline-rich protein 2E;Small proline-rich protein 2F;Small proline-rich protein 2A;Small proline-rich protein 2B;Small proline-rich protein 2D;Small proline-rich protein 2G	SPRR2E;SPRR2F;SPRR2A;SPRR2B;SPRR2D;SPRR2G	7.8553	154510000	0	0	1410100	1536200	584060	0	770550	0	0	1157100	1083100	0	1582800	500270	942040	0	2803900	0	898730	0	0	0	0	0	1772900	0	0	0	7340300	3279700	11872000	272690	0	2513900	3052000	0	7725500	1774900	0	991930	2015100	855380	0	1582800	3044200
P04004	Vitronectin;TREMBL:Q3ZBS7 (Bos taurus) Vitronectin	VTN;NA	54.305	152870000	0	0	2785700	0	0	1429000	0	0	0	0	0	0	0	7370100	0	333170	0	0	1750800	0	10490000	0	0	0	11046000	1691600	0	0	0	0	0	0	0	0	0	0	0	0	0	0	0	0	0	0	0
P32320	Cytidine deaminase	CDA	16.185	149110000	0	0	0	0	0	0	0	0	0	0	0	0	0	0	0	0	0	0	0	0	0	0	0	0	0	0	0	1499300	0	0	0	0	0	0	0	0	0	0	0	0	0	0	0	0	0
P02452	Collagen alpha-1(I) chain	COL1A1	138.91	146690000	0	56264	0	202050	490010	53972	0	87129	0	381410	0	258630	0	3365600	188130	32427	453780	1229900	533730	0	24201	480510	0	330660	1458200	0	0	821270	730470	0	279490	0	937040	158910	3969200	397520	0	0	71213	304920	0	269310	0	957540	0
P02741	C-reactive protein	CRP	25.038	143780000	0	0	0	0	0	0	0	0	0	0	1917000	0	0	0	0	0	0	0	0	0	0	0	0	0	0	0	0	0	0	0	0	0	0	0	0	0	0	0	0	0	0	0	0	0	0
P02679	Fibrinogen gamma chain	FGG	51.511	142580000	0	0	0	0	0	0	0	0	0	0	0	0	0	7236600	0	1422500	0	0	0	0	1274300	0	165720	0	0	626930	0	0	0	0	0	0	0	445580	0	0	0	0	0	0	3372700	0	0	0	1034500
Q9ULA0	Aspartyl aminopeptidase	DNPEP	53.41	141430000	0	306260	0	0	474540	0	0	0	0	0	788730	537300	402710	0	0	0	0	0	0	0	0	0	0	1287800	0	0	347780	776360	0	0	2092300	0	0	542610	1350700	524520	0	0	4882500	1563700	0	0	1609400	0	2786000
P02656	Apolipoprotein C-III	APOC3	10.852	140700000	0	0	0	1154200	0	0	0	0	0	0	0	0	6624400	6493700	0	0	0	0	0	0	0	0	0	0	0	5476700	0	0	0	0	0	0	0	0	0	0	0	0	0	0	0	0	0	0	0
Q13867	Bleomycin hydrolase	BLMH	52.562	139500000	0	309920	0	0	0	0	0	0	0	0	0	0	0	0	0	0	0	0	0	0	0	0	0	0	0	0	0	0	0	0	0	0	0	0	0	0	0	0	0	0	0	0	0	0	0
P61604	10 kDa heat shock protein, mitochondrial	HSPE1	10.932	137650000	0	0	12122000	0	0	0	0	0	0	0	0	0	0	0	0	0	0	0	0	0	339910	0	0	0	0	0	7786200	0	0	0	4856500	0	0	1102700	0	6638500	0	0	3093700	0	0	0	0	0	0
P01601	Immunoglobulin kappa variable 1D-16	IGKV1D-16	12.73	136260000	0	0	0	0	0	0	0	0	0	0	0	0	0	0	0	0	0	5380900	6015400	0	0	0	0	0	5572900	0	0	0	0	0	0	0	0	0	0	0	0	0	2608700	0	0	0	0	10181000	0
P27105	Stomatin	STOM	31.73	135150000	3032300	528260	14557000	472280	559320	0	0	0	0	0	3249400	0	0	64572000	1203300	0	687620	0	0	330730	5246900	0	0	0	396490	0	0	1406300	0	0	0	0	0	582840	0	0	0	0	0	260690	0	0	0	0	0
A0A0C4DH24	Immunoglobulin kappa variable 6-21	IGKV6-21	12.43	134440000	0	7338600	0	0	0	0	0	0	0	2260000	0	4353200	0	0	0	0	8999100	0	0	0	0	0	0	0	0	0	0	0	14190000	0	0	0	0	0	0	0	0	0	0	0	0	0	0	0	0
Q16819	Meprin A subunit alpha	MEP1A	84.418	132600000	0	835720	579040	0	1563300	0	0	335960	0	754340	8905400	938140	0	0	788900	0	0	1095700	0	0	201440	23858000	0	0	0	0	0	0	0	0	1076000	0	0	408700	1132100	3375100	0	0	3025300	0	1810900	0	0	248560	11847000
P08697	Alpha-2-antiplasmin;SWISS-PROT:P28800 (Bos taurus) Alpha-2-antiplasmin precursor	SERPINF2;NA	54.565	130720000	0	0	745170	0	0	0	0	0	119280	0	0	662640	0	0	0	0	0	0	0	0	1677700	135910	0	0	0	422300	0	71533	0	644420	0	65811	581250	0	0	0	0	0	0	464930	0	0	0	0	0
P08962	CD63 antigen	CD63	25.636	129900000	0	0	0	0	0	0	0	0	0	0	0	0	0	14909000	0	599780	0	0	0	0	23440000	0	0	0	0	0	0	7959500	0	0	0	0	0	0	0	2600900	0	0	0	0	2626300	0	0	0	0
P22352	Glutathione peroxidase 3	GPX3	25.552	126740000	0	0	0	0	0	0	0	0	0	0	0	0	0	0	0	0	0	0	0	0	0	0	0	0	0	0	0	0	0	686160	0	0	0	0	0	0	0	0	0	0	0	0	0	0	0
A0A0C4DH36	Probable non-functional immunoglobulin heavy variable 3-38	IGHV3-38	12.758	125650000	0	3692400	5440600	0	0	0	0	0	5105400	0	2199900	2749000	3062700	0	0	0	6265300	0	3228300	1858500	0	0	0	0	0	0	679170	5725200	2621600	0	0	0	0	0	0	0	3018400	0	1335400	0	0	0	3403600	11659000	0
P27482	Calmodulin-like protein 3	CALML3	16.891	121500000	0	0	0	0	0	0	0	0	0	0	0	2269400	0	0	5433900	0	0	0	0	1137300	0	0	0	0	0	0	0	0	0	17420000	0	0	0	0	0	0	0	0	0	0	1096400	0	0	0	3376100
P07355;A6NMY6	Annexin A2;Putative annexin A2-like protein	ANXA2;ANXA2P2	38.604	116710000	0	3637200	0	0	0	0	0	110430	0	570730	0	0	0	0	235000	0	381750	0	0	0	0	172530	0	0	0	624850	0	0	0	33371000	0	0	192620	0	0	0	0	0	0	0	0	0	0	0	0
P17174	Aspartate aminotransferase, cytoplasmic	GOT1	46.247	114310000	765640	631750	1289000	0	450520	0	0	0	0	0	658440	561360	6597600	0	0	0	3217000	11167000	602240	0	0	9254100	0	0	3395900	3627200	0	990200	1880200	1072800	607080	0	682010	0	4989600	3491100	0	1414700	735890	0	835900	0	0	0	3310400
P0C0L5	Complement C4-B	C4B	192.75	112560000	0	0	1182200	151170	266230	0	0	0	0	0	283840	400170	0	10015000	0	0	0	0	0	3857200	1333200	395320	0	0	0	710720	0	260050	0	37003	728420	737240	0	100330	122760	0	104380	0	0	136970	0	0	0	0	0
P07358	Complement component C8 beta chain	C8B	66.947	112000000	413780	3670900	1542800	0	0	647000	0	0	9819100	5630100	0	4764800	0	21870000	136230	0	0	0	0	0	4177000	455590	0	0	0	0	0	0	2910400	0	0	0	0	0	0	0	1372400	0	0	0	0	577310	0	2267100	5231900
P01903	HLA class II histocompatibility antigen, DR alpha chain;HLA class II histocompatibility antigen, DQ alpha 2 chain	HLA-DRA;HLA-DQA2	28.621	111180000	0	4333900	0	0	0	0	0	0	0	4954600	0	0	11587000	3798400	0	0	0	0	0	2460800	712560	0	0	0	0	0	4419500	3314700	0	1262400	0	0	0	0	0	0	0	1167300	0	5123800	0	0	0	0	1896300
P12273	Prolactin-inducible protein	PIP	16.572	105010000	0	884200	0	0	0	0	3024100	0	0	0	0	967630	0	0	0	0	0	0	0	7568300	0	1563100	0	0	0	0	0	1505500	0	3236000	0	0	0	0	0	0	0	0	0	1722100	0	0	5414500	0	0
P08603	Complement factor H	CFH	139.09	104940000	418270	425390	0	0	503890	324390	0	290380	162840	185900	0	767550	237120	3125200	0	0	0	10697000	0	3136700	11368000	41894	0	467820	0	99125	0	0	0	0	706830	110430	0	468360	0	0	568010	0	96555	0	493810	0	0	0	1640400
Q9UGM3	Deleted in malignant brain tumors 1 protein	DMBT1	260.73	104390000	0	527530	3785600	70800	0	233930	3828900	0	0	1262500	5842400	375530	1033400	1924800	345300	0	0	563510	0	0	289890	202150	0	0	122680	0	0	0	0	0	405320	0	504630	743780	2554200	585570	2677000	1916700	165240	104970	0	0	347260	0	759480
P02753	Retinol-binding protein 4	RBP4	23.01	103940000	0	0	0	0	0	0	0	0	0	0	0	0	0	0	0	0	951590	0	0	0	928930	0	0	0	0	0	0	0	0	0	0	0	0	0	623320	0	0	0	0	0	0	0	0	0	0
P01721	Immunoglobulin lambda variable 6-57	IGLV6-57	12.566	100650000	0	5767400	0	0	0	0	0	0	0	0	0	4883400	0	0	0	0	0	0	0	0	0	0	0	0	0	0	0	0	0	0	0	0	0	0	0	0	0	0	0	0	0	0	0	0	0
Q16651	Prostasin	PRSS8	36.431	100470000	0	0	0	0	0	0	0	0	0	0	0	0	0	1856100	0	0	0	0	0	0	1168800	0	0	0	0	0	0	0	525620	0	0	0	0	0	0	0	0	0	0	0	0	0	0	0	0
P20933	N(4)-(beta-N-acetylglucosaminyl)-L-asparaginase	AGA	37.208	99278000	0	0	0	0	0	0	0	0	0	0	0	0	0	0	0	0	0	0	0	0	0	0	0	0	0	0	0	0	0	0	0	0	0	0	0	0	0	0	0	0	0	0	0	0	0
P47929	Galectin-7	LGALS7	15.075	97137000	0	0	0	529870	0	0	0	0	0	0	0	0	967200	0	0	0	0	0	0	0	0	0	0	0	0	0	0	0	0	30262000	0	0	0	0	0	0	0	0	0	0	0	0	0	0	0
Q92542	Nicastrin	NCSTN	78.41	96092000	0	1149900	554520	0	0	0	0	0	0	0	0	279750	0	0	0	0	182070	0	0	0	0	0	739360	0	370620	0	0	2605500	557990	0	0	0	0	0	372370	162310	0	443280	0	253560	0	0	0	231490	0
P47989	Xanthine dehydrogenase/oxidase	XDH	146.42	95091000	0	0	874310	0	386500	0	150420	0	0	0	20338	2958900	194890	0	0	0	0	270960	566520	0	0	0	67204	564830	0	0	0	1232300	0	0	0	0	0	0	0	0	0	0	0	524760	0	0	0	0	0
P31944	Caspase-14	CASP14	27.679	93897000	0	0	0	593140	0	0	0	0	0	3427600	0	244890	0	2622500	0	0	0	0	0	0	0	1065400	0	0	0	0	0	1894400	0	4349900	2841000	0	0	0	0	0	0	0	0	0	0	0	0	0	1109000
P09211	Glutathione S-transferase P	GSTP1	23.356	90490000	0	0	0	1385100	0	0	0	0	0	0	0	0	0	0	0	0	0	0	0	0	0	0	0	798870	0	0	0	0	0	18902000	0	0	0	0	0	48806000	0	0	0	0	0	0	0	0	0
P69905	Hemoglobin subunit alpha	HBA1	15.257	89995000	0	0	0	0	0	0	0	0	0	0	0	0	0	23490000	0	0	0	0	0	0	0	0	0	0	873540	770140	0	0	0	0	0	0	0	0	0	0	0	0	0	0	0	0	0	0	0
P01703	Immunoglobulin lambda variable 1-40	IGLV1-40	12.301	88965000	0	0	0	0	0	4023300	0	0	0	0	0	0	0	0	0	0	6735700	0	0	0	0	0	0	0	0	0	0	0	0	0	12220000	0	0	0	9843600	0	0	0	0	0	0	0	4700300	0	0
P01602	Immunoglobulin kappa variable 1-5	IGKV1-5	12.781	87300000	0	0	0	0	0	0	0	0	0	0	0	0	0	0	0	0	0	0	0	0	0	0	0	0	0	0	0	0	0	0	3549800	0	0	0	0	0	0	0	0	0	0	0	0	0	0
P08311	Cathepsin G	CTSG	28.837	85551000	864930	584760	11634000	0	1929700	0	1074000	0	0	0	443300	4575100	6653000	15242000	0	0	0	0	0	2948600	12808000	0	0	0	0	153200	0	0	0	0	0	0	0	0	0	0	0	0	0	0	0	1596400	0	0	1921100
Q01469	Fatty acid-binding protein 5	FABP5	15.164	83904000	0	0	0	1995700	0	0	0	0	0	0	0	1845400	0	0	113000	0	0	0	0	0	0	713480	0	0	0	17386000	0	0	835950	26654000	0	0	0	1917200	0	0	0	0	0	0	0	0	0	0	0
P04003	C4b-binding protein alpha chain	C4BPA	67.033	82258000	828900	0	326050	0	0	0	0	0	0	0	0	513390	0	24767000	1132500	0	0	0	0	0	34506000	0	0	0	0	1799900	0	0	0	0	0	0	0	0	0	0	0	0	0	0	0	0	0	0	0
Q16820	Meprin A subunit beta	MEP1B	79.57	82012000	0	0	0	0	0	0	0	0	0	0	2002800	0	0	0	0	502470	0	0	0	0	0	0	0	0	0	0	0	0	0	0	0	0	0	0	0	833620	0	0	0	0	563980	0	0	0	1033000
P27169	Serum paraoxonase/arylesterase 1	PON1	39.731	81820000	0	0	0	0	607030	0	0	0	0	0	0	653590	0	0	0	0	0	0	0	0	0	0	0	0	0	0	0	1526100	0	0	0	0	0	272910	0	0	0	0	0	0	0	0	0	0	0
P10599	Thioredoxin	TXN	11.737	81361000	0	0	0	0	0	889960	0	0	0	3722200	0	0	0	0	0	0	0	0	0	0	0	1233700	0	0	0	2004800	0	0	0	15205000	0	0	0	0	0	0	0	0	0	0	0	0	0	0	0
P31947	14-3-3 protein sigma	SFN	27.774	80935000	0	0	0	0	0	0	448440	0	0	0	0	0	0	0	0	0	0	0	0	0	0	0	0	0	0	0	0	0	0	21569000	0	0	0	0	639560	918080	0	0	0	0	0	0	0	0	313170
P29622	Kallistatin	SERPINA4	48.541	78572000	0	0	700790	331270	0	0	0	0	604640	0	663340	0	0	6222000	0	0	0	0	0	0	694320	0	0	0	0	0	0	0	513410	0	0	0	0	0	298040	0	0	0	0	0	0	0	1574500	0	0
Q9HCY8	Protein S100-A14	S100A14	11.662	78254000	0	0	0	0	0	0	0	0	0	11719000	6994600	0	0	0	0	0	5433100	0	0	0	0	0	0	2994300	0	0	0	0	0	22994000	0	0	541740	0	0	0	0	0	0	0	0	0	0	0	0
P00450	Ceruloplasmin	CP	122.2	73816000	0	0	287190	0	422880	412040	147070	0	0	0	0	0	0	9884000	0	312060	0	56210	0	255400	7111900	718270	0	183540	180970	414130	72965	0	1309600	209050	0	0	0	0	0	0	0	0	0	0	0	0	0	0	1554600
Q07065	Cytoskeleton-associated protein 4	CKAP4	66.022	72041000	0	0	327190	0	0	0	0	0	0	0	0	0	0	0	0	93011	0	0	0	57954000	0	0	0	0	0	0	0	0	0	213760	0	0	0	0	0	717150	0	0	0	0	0	0	0	0	0
P0DOX3	Immunoglobulin delta heavy chain;Immunoglobulin heavy constant delta	NA;IGHD	56.224	71634000	0	0	0	0	0	418330	170730	0	0	0	294630	9816400	331850	1063200	528550	0	579140	0	0	0	0	0	0	0	1811300	0	0	1317800	0	0	1087900	0	117270	0	711890	730830	2768300	0	255010	960690	0	0	3479900	0	0
Q53GD3	Choline transporter-like protein 4	SLC44A4	79.253	71348000	0	2826700	811750	0	890540	0	0	0	0	0	0	2169200	0	5623200	0	0	0	0	0	380230	0	0	0	0	1784300	0	0	4341500	0	0	200400	0	0	1178000	481510	3853800	0	0	0	662830	1625100	0	0	291190	833290
Q8WWA0	Intelectin-1	ITLN1	34.961	70828000	0	0	3129800	0	0	0	0	0	0	1504800	0	1092000	0	0	0	0	0	0	2146600	0	0	13708000	0	0	0	0	0	0	0	0	1431700	19177000	0	0	0	0	0	0	0	0	1627700	0	0	3571600	0
P07437;Q9BVA1;Q13885	Tubulin beta chain;Tubulin beta-2B chain;Tubulin beta-2A chain	TUBB;TUBB2B;TUBB2A	49.67	69229000	0	0	0	2253600	0	0	0	0	0	0	0	0	0	0	0	0	0	0	0	0	0	164210	0	0	0	0	9814600	0	0	16607000	0	0	528260	0	0	0	0	0	0	0	0	348750	0	0	0
P08246	Neutrophil elastase	ELANE	28.518	64153000	0	0	1469800	1278100	0	0	0	0	0	0	5823600	1017300	1128200	2012300	0	780110	0	0	0	1635500	46548000	0	0	0	0	0	0	901910	0	0	0	0	0	0	0	0	0	264860	239820	0	0	467400	0	0	0
A6NKT7;Q99666;O14715;P0DJD0;P0DJD1;Q7Z3J3	RanBP2-like and GRIP domain-containing protein 3;RANBP2-like and GRIP domain-containing protein 5/6;RANBP2-like and GRIP domain-containing protein 8;RANBP2-like and GRIP domain-containing protein 1;RANBP2-like and GRIP domain-containing protein 2;RanBP2-like and GRIP domain-containing protein 4	RGPD3;RGPD5;RGPD8;RGPD1;RGPD2;RGPD4	197.48	63819000	0	0	0	0	0	0	111560	0	0	0	0	1493400	0	0	0	0	0	0	0	0	0	0	0	0	0	0	0	0	0	0	0	0	0	1642300	0	0	0	0	0	0	0	0	0	496370	385560
P05089	Arginase-1	ARG1	34.735	62660000	0	0	0	897190	0	0	0	0	0	0	0	0	0	0	0	132690	0	0	0	32216000	0	0	0	0	0	550520	1278600	0	0	10047000	0	0	0	0	0	0	0	0	0	0	0	0	0	0	0
P25705	ATP synthase subunit alpha, mitochondrial	ATP5F1A	59.75	62139000	0	0	663040	282410	758820	835210	641810	0	0	0	876480	0	0	0	0	0	0	0	0	35395000	0	0	0	0	0	0	0	0	0	2175800	372750	0	197010	0	1433700	138910	1039500	0	0	323540	494810	0	0	0	0
P15144	Aminopeptidase N	ANPEP	109.54	61485000	0	2310800	0	0	1288300	0	2089400	0	2347900	218660	0	0	185340	529360	0	0	229650	0	0	437700	0	1428700	0	1347900	5059000	223850	0	953730	0	0	12470000	0	65784	0	0	0	1291300	0	0	329900	0	0	0	0	0
P10153	Non-secretory ribonuclease	RNASE2	18.354	60341000	0	4049900	0	0	0	0	0	0	0	0	3010500	0	0	0	0	0	2718900	0	9315800	0	738430	2445600	0	0	0	0	0	0	0	0	0	0	0	0	10789000	0	4229900	0	0	6036700	0	0	0	0	0
O15273	Telethonin	TCAP	19.051	59816000	0	0	0	0	0	0	0	0	0	0	0	0	0	0	0	0	0	0	0	0	0	0	0	0	0	0	0	0	0	0	0	0	0	0	0	0	0	0	0	0	0	0	0	0	0
P07357	Complement component C8 alpha chain	C8A	65.163	59452000	0	0	1323900	0	574410	0	0	0	0	0	0	0	0	28661000	253760	0	0	0	0	0	6320400	0	0	0	0	0	6268200	0	999240	0	0	0	0	447230	0	0	0	0	0	0	0	0	0	0	0
P01911	HLA class II histocompatibility antigen, DRB1 beta chain	HLA-DRB1	29.966	58633000	0	2071700	1939500	0	0	0	0	0	0	0	1252800	5011900	0	0	0	0	0	0	0	962580	0	0	0	0	0	0	0	2019200	0	0	0	0	0	0	0	0	0	0	0	604710	0	0	0	0	0
Q9BQE3;Q71U36;P68363;P0DPH8;P0DPH7;Q6PEY2	Tubulin alpha-1C chain;Tubulin alpha-1A chain;Tubulin alpha-1B chain;Tubulin alpha-3D chain;Tubulin alpha-3C chain;Tubulin alpha-3E chain;Tubulin alpha-8 chain	TUBA1C;TUBA1A;TUBA1B;TUBA3D;TUBA3C;TUBA3E;TUBA8	49.895	57142000	0	0	0	0	0	0	0	0	0	0	0	0	0	0	0	0	0	0	0	0	0	0	0	0	0	4359500	0	0	0	24740000	0	0	0	0	0	0	0	0	0	0	0	0	0	0	0
Q99880;Q99879;Q99877;Q93079;Q8N257;Q5QNW6;Q16778;P62807;P58876;P57053;P33778;P23527;P06899;O60814;Q96A08	Histone H2B type 1-L;Histone H2B type 1-M;Histone H2B type 1-N;Histone H2B type 1-H;Histone H2B type 3-B;Histone H2B type 2-F;Histone H2B type 2-E;Histone H2B type 1-C/E/F/G/I;Histone H2B type 1-D;Histone H2B type F-S;Histone H2B type 1-B;Histone H2B type 1-O;Histone H2B type 1-J;Histone H2B type 1-K;Histone H2B type 1-A;Histone H2B type 2-K1	H2BC13;H2BC14;H2BC15;H2BC9;H2BC26;H2BC18;H2BC21;H2BC4;H2BC5;H2BC12L;H2BC3;H2BC17;H2BC11;H2BC12;H2BC1;H2BK1	13.952	56421000	0	0	927730	0	0	0	0	0	0	637990	0	0	0	5711000	0	0	0	0	0	0	2043900	0	0	0	0	0	0	0	0	0	0	0	0	0	759420	0	0	0	0	0	0	0	0	0	0
P10909	Clusterin	CLU	52.494	56036000	0	1335100	0	0	0	0	477390	383030	0	0	0	0	0	0	0	0	0	2141500	0	720200	0	0	589410	0	1094900	751320	0	0	0	0	0	0	0	0	0	0	0	3654700	0	0	0	0	0	0	0
Q14520	Hyaluronan-binding protein 2	HABP2	62.671	55915000	0	532600	0	1069100	0	0	0	0	0	0	98409	1425600	0	0	0	0	0	420500	0	561870	690620	0	0	0	843300	0	0	4706200	0	212630	0	0	0	856070	0	0	0	0	0	847960	0	0	0	0	0
P62937	Peptidyl-prolyl cis-trans isomerase A	PPIA	18.012	55250000	0	0	0	0	0	0	0	0	0	0	0	0	0	0	0	0	0	0	0	0	378900	0	0	0	0	0	0	0	0	19438000	0	0	0	0	0	0	0	0	0	0	0	0	0	0	0
P09848	Lactase/phlorizin hydrolase	LCT	218.58	53888000	0	0	409180	91778	872100	0	0	0	0	0	0	2862800	0	0	0	0	183730	0	0	106890	0	0	0	39460	0	75685	0	32497	0	0	0	0	0	1368300	0	351740	0	0	0	0	1271500	0	0	0	299170
P02774	Vitamin D-binding protein	GC	52.917	53518000	0	0	0	0	0	0	0	0	0	0	0	0	0	530760	0	73566	0	0	134790	451870	0	0	0	0	0	987020	598360	0	0	0	0	0	0	0	0	1766200	0	0	0	0	557040	652930	348340	0	0
P12821	Angiotensin-converting enzyme	ACE	149.71	53388000	0	0	0	0	0	0	0	0	0	599170	0	0	0	0	0	0	0	0	0	0	0	0	0	215970	0	0	474400	0	0	249090	0	0	0	0	0	0	0	0	0	378850	0	0	0	0	0
P00505	Aspartate aminotransferase, mitochondrial	GOT2	47.517	53017000	659740	0	0	0	0	0	0	0	0	0	0	0	0	0	0	0	0	0	0	0	0	0	0	0	178780	0	0	0	0	0	0	0	0	0	512980	0	0	0	0	0	0	0	0	0	0
P19961	Alpha-amylase 2B	AMY2B	57.709	52568000	0	2109400	977290	2344300	981520	0	0	0	0	0	1068300	808430	0	2277700	0	0	0	0	0	468140	0	2649300	0	0	0	0	0	0	1588400	1882000	2227200	0	0	0	744050	613890	0	3169900	0	0	0	0	0	0	0
P00338	L-lactate dehydrogenase A chain;L-lactate dehydrogenase A-like 6A	LDHA;LDHAL6A	36.688	52437000	0	0	0	0	0	0	0	0	0	0	0	399770	0	0	0	0	469260	107730	0	7108800	0	0	0	0	506680	467500	431620	0	0	1964600	0	0	225320	0	0	0	0	0	0	1065500	0	0	0	0	0
Q30154	HLA class II histocompatibility antigen, DR beta 5 chain;HLA class II histocompatibility antigen, DR beta 3 chain;HLA class II histocompatibility antigen, DR beta 4 chain	HLA-DRB5;HLA-DRB3;HLA-DRB4	30.056	52221000	0	1518400	0	0	0	0	0	0	0	0	0	0	1102600	0	0	0	992670	0	0	1790800	0	0	0	384150	1140100	0	0	2279700	0	0	0	0	0	0	0	546650	0	825690	0	1546500	895940	0	4772800	0	2043900
P08238	Heat shock protein HSP 90-beta;Putative heat shock protein HSP 90-beta-3;Putative heat shock protein HSP 90-beta 2	HSP90AB1;HSP90AB3P;HSP90AB2P	83.263	51726000	0	1980300	0	613390	382700	442880	764730	0	0	1115100	0	2214000	0	1396800	0	86071	487530	375270	1331400	0	0	1065800	0	0	0	0	0	781290	1045300	6186300	1563900	0	0	0	0	350860	0	0	357910	1170500	0	0	0	0	0
Q6P587	Acylpyruvase FAHD1, mitochondrial	FAHD1	24.843	51711000	0	0	0	0	0	0	0	0	0	0	0	0	0	0	0	0	0	0	0	0	0	0	0	0	0	0	0	0	0	0	0	0	0	0	0	0	0	0	0	0	0	0	0	0	0
P09668	Pro-cathepsin H	CTSH	37.393	50618000	0	0	0	0	0	0	0	0	0	0	0	0	0	0	0	0	0	0	0	0	0	0	0	0	0	0	0	0	0	0	0	0	0	0	0	0	828010	0	0	0	0	0	0	0	0
P12724	Eosinophil cationic protein	RNASE3	18.385	50372000	0	0	3135700	0	0	0	0	0	0	0	1032500	0	0	14203000	0	0	0	0	0	0	0	8954800	0	0	0	0	0	0	0	0	0	0	0	0	0	0	3706400	0	0	1504400	0	0	0	0	0
Q6P4A8	Phospholipase B-like 1	PLBD1	63.254	48425000	0	280780	0	1312900	0	0	0	0	0	0	0	812220	809710	369270	0	0	0	0	684240	0	0	919630	0	0	0	0	0	0	0	0	0	0	0	0	739320	0	0	0	510110	0	0	1181900	0	0	445030
P04432;P01597	Immunoglobulin kappa variable 1D-39;Immunoglobulin kappa variable 1-39	IGKV1D-39;IGKV1-39	12.737	46814000	0	0	0	0	0	0	0	0	0	0	0	0	0	0	0	0	0	0	0	0	0	0	0	0	0	0	0	0	0	0	0	0	0	0	0	0	0	0	0	0	0	0	0	0	0
Q8WZ42	Titin	TTN	3816	46107000	3251.8	32231	5259.9	37052	53233	18616	106210	1879.4	0	4921.9	57663	5111.6	11543	0	14547	4395	22402	74991	9358	46484	3677.8	5134.6	0	8074.1	0	87825	28039	19272	7374	7341.1	24983	8439.8	54638	157180	0	4458.7	50988	4874.8	16457	82723	4103.6	81620	8017.1	73197	190070
P68104;Q5VTE0;Q05639	Elongation factor 1-alpha 1;Putative elongation factor 1-alpha-like 3;Elongation factor 1-alpha 2	EEF1A1;EEF1A1P5;EEF1A2	50.14	45181000	0	0	1035400	0	0	0	0	0	0	611490	315190	0	0	333220	0	0	0	0	0	0	164370	0	0	0	511370	0	0	0	0	9956400	0	0	0	935720	2390600	0	0	0	2135900	0	0	0	0	0	0
P0DOX6	Immunoglobulin mu heavy chain	NA	63.485	43662000	0	0	846540	0	0	803480	0	0	0	0	0	4673500	828090	496450	0	0	0	0	0	286450	0	0	0	0	831310	0	491570	0	512890	0	2227000	0	0	0	1628900	0	0	0	960200	0	0	0	4161000	0	0
P01037	Cystatin-SN	CST1	16.387	43471000	0	0	0	0	0	0	0	0	0	0	0	0	0	0	0	0	0	0	0	0	0	0	0	0	0	0	0	0	0	0	0	0	0	0	0	0	0	0	0	0	0	0	0	0	0
P51688	N-sulphoglucosamine sulphohydrolase	SGSH	56.695	42639000	0	0	0	0	0	0	0	0	0	0	0	0	0	0	0	0	0	0	0	0	0	0	0	0	0	0	0	0	0	0	0	0	0	0	0	0	0	0	0	0	0	0	0	0	0
P05154	Plasma serine protease inhibitor	SERPINA5	45.674	42133000	0	0	776710	1228300	385780	0	0	0	0	289510	1059300	348900	0	1264400	2886300	0	878940	0	355600	0	0	0	0	838420	1736400	0	0	0	0	0	4886700	0	0	0	1003800	0	1121400	0	599190	205900	470000	425770	0	54454	99309
P04792	Heat shock protein beta-1	HSPB1	22.782	41941000	0	0	0	979600	0	0	0	3283200	0	0	0	1540900	0	0	0	0	0	0	0	0	0	0	0	0	0	555250	0	1075000	0	11875000	0	0	0	0	1476100	0	0	0	0	0	0	0	0	0	0
O15162	Phospholipid scramblase 1	PLSCR1	35.049	41826000	0	4578700	2880400	0	0	0	0	0	0	920320	0	1306500	0	0	0	0	234130	0	0	8352300	0	0	0	0	0	0	0	0	0	0	0	2938000	1086900	0	0	1137900	0	1608600	1618200	0	0	0	0	0	0
P98088	Mucin-5AC	MUC5AC	585.56	41479000	232490	197570	1205200	519010	327930	132360	0	0	0	0	616990	400700	198590	103930	0	120710	554800	35875	692240	0	40884	85940	0	31784	76304	0	176050	109290	853390	427200	586620	281210	37168	64453	1324400	127800	369140	129290	255420	360150	283290	28082	139950	544720	315440
P27348	14-3-3 protein theta	YWHAQ	27.764	39235000	0	0	0	0	0	0	0	0	0	0	0	0	0	0	0	0	0	0	0	0	0	0	0	0	0	0	0	0	0	4562900	0	0	0	0	0	0	0	0	0	0	0	0	0	0	19634000
P15924	Desmoplakin	DSP	331.77	38490000	60928	129410	189970	67804	513320	37121	195010	0	0	95781	0	12250	351760	213400	1284700	51240	0	84913	41196	1031500	53391	103620	31178	183630	0	419380	0	56954	90702	3180900	903600	18498	57280	110550	0	122840	10288	533940	0	65319	24785	16770	1654600	461640	91456
P01704	Immunoglobulin lambda variable 2-14	IGLV2-14	12.597	37969000	0	0	0	0	0	0	0	0	0	0	0	0	0	0	0	0	0	0	0	0	0	0	0	0	0	0	0	0	0	0	0	0	0	0	0	0	0	0	0	0	0	0	0	6543300	0
P01742;P0DP01;A0A0B4J2H0	Immunoglobulin heavy variable 1-69;Immunoglobulin heavy variable 1-8;Immunoglobulin heavy variable 1-69D	IGHV1-69;IGHV1-8;IGHV1-69D	12.659	36266000	0	0	0	0	0	0	0	0	0	0	0	0	0	0	0	0	0	0	0	0	0	0	0	0	0	0	0	7158000	0	0	0	0	0	0	3310200	0	0	0	0	0	0	0	0	0	0
P60174	Triosephosphate isomerase	TPI1	26.669	35497000	0	0	0	42166	0	0	0	0	0	46419	0	0	0	0	0	56464	0	0	0	0	0	3250000	0	0	0	0	0	0	0	3084100	0	0	0	0	0	0	0	0	7325000	0	0	0	0	0	0
P14923	Junction plakoglobin	JUP	81.744	35440000	0	0	0	0	0	41599	0	0	0	73838	0	159550	0	0	212620	0	0	0	221150	0	0	651920	67011	0	0	329660	0	31449	360780	4895700	0	0	0	213330	0	25134	102350	0	0	57084	0	0	0	0	0
A0A0C4DH67;A0A0C4DH69	Immunoglobulin kappa variable 1-8;Immunoglobulin kappa variable 1-9	IGKV1-8;IGKV1-9	12.537	35234000	0	0	0	0	0	0	0	0	0	0	0	0	0	0	0	0	0	0	0	0	0	0	0	0	0	0	0	0	0	0	0	0	0	0	0	0	0	0	0	0	0	0	0	2590600	0
Q92820	Gamma-glutamyl hydrolase	GGH	35.964	35015000	0	0	0	2147800	0	0	0	0	0	1628100	505570	0	0	0	0	0	0	0	0	0	91646	0	0	0	0	0	0	848780	0	0	0	0	0	0	0	0	0	0	0	908610	7287800	0	0	0	0
Q13643	Four and a half LIM domains protein 3	FHL3	31.192	34602000	3401600	0	0	0	0	0	0	0	0	0	1400200	0	0	0	9450200	0	0	0	1059000	0	0	0	362820	0	0	0	763190	523970	0	582230	0	1046700	0	0	0	0	0	0	1231700	0	0	0	0	723850	0
P11021	Endoplasmic reticulum chaperone BiP	HSPA5	72.332	34486000	0	0	0	0	0	776570	0	0	0	0	225730	0	0	0	0	0	0	0	146910	0	0	0	0	0	0	310330	0	106020	0	4541800	0	421810	0	0	0	0	0	0	0	0	0	0	0	0	0
P06727	Apolipoprotein A-IV	APOA4	45.371	33606000	0	0	0	0	0	0	214330	0	0	0	2299100	0	0	423900	0	0	0	0	0	423820	0	0	0	0	0	85017	0	0	0	0	0	0	0	0	0	0	0	0	0	0	0	0	0	0	0
P31025;Q5VSP4	Lipocalin-1;Putative lipocalin 1-like protein 1	LCN1;LCN1P1	19.25	33307000	0	0	1600200	0	0	0	0	0	0	0	5843800	0	0	0	0	0	0	0	0	0	0	12638000	0	0	0	0	0	0	0	0	0	0	0	0	0	0	0	0	0	0	0	0	0	0	0
P40879	Chloride anion exchanger	SLC26A3	84.504	32553000	0	0	611440	0	0	0	0	0	0	192100	0	0	0	1009600	0	0	0	0	0	0	0	0	162330	0	0	0	0	0	0	0	0	0	0	0	0	881450	0	0	0	437720	0	0	0	213360	0
P48595	Serpin B10	SERPINB10	45.402	32380000	0	0	0	0	0	0	0	0	0	0	0	0	0	0	0	0	0	0	0	0	0	0	0	0	0	0	0	0	0	0	0	0	0	0	0	0	0	0	0	0	0	0	0	0	0
P05546	Heparin cofactor 2	SERPIND1	57.07	32118000	0	0	5353800	0	0	2223300	0	0	0	0	0	0	0	1412500	0	0	0	0	0	0	1322200	0	0	0	0	215230	0	0	0	637280	0	0	0	0	0	0	0	0	0	0	4448900	0	0	0	0
P04440	HLA class II histocompatibility antigen, DP beta 1 chain	HLA-DPB1	29.159	30338000	0	0	0	0	0	0	0	0	0	0	0	0	0	0	0	0	0	0	0	0	0	0	0	0	0	0	0	0	0	0	0	0	0	0	0	0	0	0	0	0	0	0	0	0	0
P67936	Tropomyosin alpha-4 chain	TPM4	28.521	30300000	827300	295550	0	0	0	0	0	0	0	0	0	0	0	0	1726200	0	0	0	0	0	0	0	0	0	0	0	0	0	0	1203000	0	0	0	0	0	0	0	0	0	0	0	0	0	0	0
P13671	Complement component C6	C6	104.79	29668000	0	0	962900	0	0	565640	338490	0	0	0	0	250870	0	12637000	197410	0	0	0	0	0	3619500	0	0	1077000	0	0	0	0	1104200	0	0	0	0	0	0	0	0	0	0	0	0	0	0	0	0
Q9H3R2	Mucin-13	MUC13	54.603	29058000	0	0	0	0	0	0	0	0	0	538930	0	633150	0	2359000	0	122520	0	0	0	686140	0	0	0	0	0	0	0	0	0	0	0	0	0	0	0	1436900	944630	0	0	0	0	0	0	0	0
Q9HBB8	Cadherin-related family member 5	CDHR5	88.222	28775000	0	0	0	0	0	0	0	0	0	0	0	0	0	0	0	0	0	0	203880	0	0	0	0	0	0	0	0	0	0	0	0	0	159700	0	0	0	0	0	0	0	0	0	0	0	232610
P61916	NPC intracellular cholesterol transporter 2	NPC2	16.57	28136000	0	0	0	0	0	0	0	0	0	647470	0	0	0	0	346240	0	0	0	0	0	0	0	0	0	0	0	0	0	0	0	0	0	0	0	0	0	0	0	0	0	0	0	0	0	0
P01715	Immunoglobulin lambda variable 3-1	IGLV3-1	12.296	27260000	0	0	0	0	0	0	0	0	0	0	0	0	0	0	0	0	0	0	0	0	0	0	0	0	0	0	0	0	0	0	0	0	0	0	0	0	0	0	0	0	0	0	0	0	0
P37198	Nuclear pore glycoprotein p62	NUP62	53.254	26951000	0	0	0	0	0	0	0	0	247190	0	0	0	0	0	0	326140	0	1900000	0	0	0	0	0	859800	0	0	0	0	0	0	0	0	0	0	0	0	204990	0	0	6927400	0	0	1072300	0	0
Q6P1J6	Phospholipase B1, membrane-associated	PLB1	163.08	26273000	0	0	0	0	0	0	0	0	0	0	0	69428	0	0	0	44888	0	182800	0	147090	0	126300	0	0	0	0	0	0	121870	0	0	0	0	0	0	143480	0	0	0	0	0	0	0	0	220670
A0A075B6K0	Immunoglobulin lambda variable 3-16	IGLV3-16	12.466	26264000	0	0	0	0	0	0	0	0	0	0	0	0	0	0	0	0	0	0	0	0	0	0	0	0	0	0	0	0	5112200	0	0	0	0	0	0	0	0	0	0	0	0	0	6820400	3835800	0
P02765	Alpha-2-HS-glycoprotein	AHSG	39.34	26073000	0	0	0	0	0	0	0	0	0	0	0	0	0	0	0	0	0	0	0	0	0	0	0	0	0	2729100	0	0	0	0	0	0	0	0	0	0	0	0	0	0	0	0	0	0	0
P48741;P17066	Putative heat shock 70 kDa protein 7;Heat shock 70 kDa protein 6	HSPA7;HSPA6	40.244	25489000	0	0	0	0	0	0	0	0	0	385240	0	0	0	596820	0	0	0	0	0	0	0	0	0	0	0	3492200	0	0	0	1802800	0	0	0	0	0	343030	0	0	0	0	0	0	0	0	0
P04114	Apolipoprotein B-100	APOB	515.6	24604000	542790	51044	0	0	1584700	0	34485	0	0	0	67097	941080	0	209700	0	0	0	0	51820	0	0	67256	0	15498	0	42509	0	0	236860	0	145820	0	0	0	0	60322	0	0	0	31173	38554	0	0	305670	0
P04280	Basic salivary proline-rich protein 1	PRB1	38.561	24386000	0	160480	0	1490700	0	0	509750	0	0	1751300	0	305710	0	855040	0	0	341080	0	1243300	600030	0	0	0	0	769170	0	0	123590	516700	1281100	2082400	0	0	1193400	1195500	0	186200	0	0	109530	866480	510560	373730	981010	2490200
Q8TE77	Protein phosphatase Slingshot homolog 3	SSH3	72.995	24299000	0	435720	0	296430	0	0	0	0	0	0	1118900	403890	470870	0	0	0	0	0	1040400	0	0	0	0	0	245190	0	0	0	0	0	0	0	582490	0	0	826340	0	0	517470	546490	0	811230	0	3973300	0
Q6W4X9	Mucin-6	MUC6	257.05	24077000	0	0	0	0	0	0	0	0	0	0	0	0	0	0	0	0	0	0	0	0	0	0	0	0	0	0	0	0	0	0	0	0	0	0	0	0	2729100	0	0	0	0	0	0	0	459540
P04196	Histidine-rich glycoprotein	HRG	59.578	23888000	0	0	1225200	0	0	0	0	0	0	0	0	0	0	5334900	0	0	0	0	0	0	7467500	0	0	0	0	0	0	0	2274000	0	0	0	0	0	0	0	0	0	0	0	0	0	0	0	0
P50452	Serpin B8	SERPINB8	42.766	23658000	0	0	0	0	0	0	0	0	0	0	0	0	0	3368800	0	0	0	0	0	0	0	0	0	0	0	0	0	0	0	0	0	0	0	0	0	0	0	0	0	0	0	0	0	0	0
P11310	Medium-chain specific acyl-CoA dehydrogenase, mitochondrial	ACADM	46.588	23465000	0	338280	0	0	231880	0	0	0	0	0	0	0	0	0	0	0	0	0	0	0	0	0	0	0	255190	0	0	0	0	0	0	0	0	0	0	0	0	0	0	0	0	0	0	0	0
P63104	14-3-3 protein zeta/delta	YWHAZ	27.745	23379000	0	0	0	0	0	0	0	0	0	0	0	0	0	0	0	0	0	0	0	0	0	0	0	0	0	0	0	0	0	8815300	0	0	0	0	0	0	0	0	0	0	0	0	0	0	0
P00747	Plasminogen;SWISS-PROT:P06868 (Bos taurus) Plasminogen precursor;Plasminogen-like protein B	PLG;NA;PLGLB1	90.568	23258000	0	0	236500	128030	0	0	0	0	0	0	0	0	0	755400	0	48703	0	0	0	0	618690	0	0	0	0	0	0	0	0	0	0	0	0	0	0	0	0	0	0	0	0	0	0	0	0
A0A0B4J1X8	Immunoglobulin heavy variable 3-43	IGHV3-43	13.077	23183000	0	0	0	0	0	0	0	0	0	0	0	0	0	0	0	0	0	0	0	0	0	0	0	0	0	0	0	0	0	0	0	0	0	0	0	0	0	0	0	0	0	0	0	2305300	0
P05187;P10696	Alkaline phosphatase, placental type;Alkaline phosphatase, germ cell type	ALPP;ALPG	57.953	23113000	0	0	0	0	0	1942300	0	0	0	0	0	0	0	0	0	0	0	0	0	0	0	133310	0	0	271620	0	0	0	403880	0	1969200	0	158380	0	0	0	0	0	0	0	0	0	0	0	0
Q8TDQ7	Glucosamine-6-phosphate isomerase 2	GNPDA2	31.084	23062000	0	0	0	0	0	0	0	0	0	0	0	0	0	0	0	0	0	0	0	0	0	0	0	0	0	0	0	0	0	0	0	0	0	0	0	0	0	0	0	0	0	0	0	0	0
P06310;A0A075B6S6	Immunoglobulin kappa variable 2-30;Immunoglobulin kappa variable 2D-30	IGKV2-30;IGKV2D-30	13.185	22805000	0	0	0	2520200	0	0	0	0	0	0	0	0	0	0	0	0	0	0	0	0	0	0	0	0	5075600	0	0	0	4371800	0	0	0	0	0	0	0	0	0	0	0	0	0	0	0	0
Q9BYE9	Cadherin-related family member 2	CDHR2	141.54	22341000	0	0	0	0	0	0	0	0	489890	0	0	339200	0	687220	1494600	0	3153900	0	0	3021500	0	0	0	0	0	0	0	0	0	730670	0	0	0	728480	0	175830	2173300	0	0	0	0	583320	0	0	0
Q04609;Q9HBA9	Glutamate carboxypeptidase 2;Putative N-acetylated-alpha-linked acidic dipeptidase;N-acetylated-alpha-linked acidic dipeptidase 2	FOLH1;FOLH1B;NAALAD2	84.33	22089000	0	227330	0	0	0	16221000	0	0	0	4421800	0	0	5268000	1597700	0	0	5629100	0	27235000	0	0	0	0	0	450030	0	7307500	0	0	12409000	7831300	0	0	0	0	0	362080	0	0	264820	0	0	0	22631000	15957000
P02760	Protein AMBP	AMBP	38.999	21820000	0	0	0	0	0	0	0	0	0	0	0	0	0	509160	0	0	0	0	0	382480	5691500	1384700	0	0	0	0	0	0	0	8525700	0	0	0	0	0	0	0	0	1235200	0	0	0	3558600	0	0
P14174	Macrophage migration inhibitory factor	MIF	12.476	21743000	0	0	0	0	0	0	0	0	0	0	0	0	0	0	0	0	0	0	0	0	0	0	0	0	0	0	0	0	0	0	0	0	0	0	0	0	0	0	0	0	0	0	0	0	0
P16233	Pancreatic triacylglycerol lipase	PNLIP	51.156	21662000	0	0	1379500	2959300	651270	0	0	0	0	301920	668800	351680	0	0	255820	0	177180	213430	0	167530	0	0	0	0	630390	0	0	0	183760	186410	605480	0	0	271740	2210400	2829900	260540	0	0	188640	328850	494090	0	225920	201650
P10643	Complement component C7	C7	93.517	21467000	0	0	1098300	0	125780	0	0	0	0	0	0	0	587440	11349000	64866	0	0	0	0	0	2150900	0	0	0	0	0	0	505520	1718200	0	0	0	0	0	0	0	0	0	0	0	0	0	0	0	0
O75594	Peptidoglycan recognition protein 1	PGLYRP1	21.731	21269000	0	0	0	0	0	0	0	0	0	0	0	0	0	4588200	0	0	0	0	0	0	14435000	0	0	0	0	0	0	0	2245800	0	0	0	0	0	0	0	0	0	0	0	0	0	0	0	0
P04080	Cystatin-B	CSTB	11.139	21225000	0	0	0	0	0	0	0	0	0	0	0	0	0	0	0	0	0	0	0	0	0	0	0	0	0	0	0	0	0	16635000	0	0	0	0	0	0	0	0	4589700	0	0	0	0	0	0
P01019	Angiotensinogen	AGT	53.154	20922000	0	0	0	0	0	0	0	0	0	0	0	0	0	0	0	0	0	0	0	0	0	0	0	0	0	488820	0	0	0	0	0	0	0	0	0	0	0	0	0	0	0	0	0	0	0
P16422	Epithelial cell adhesion molecule	EPCAM	34.932	20785000	1420800	0	4262800	0	0	0	0	0	0	0	0	934010	0	3307100	0	0	0	0	0	0	344330	0	0	0	0	0	0	3767200	0	0	0	0	0	0	0	2322400	0	0	643960	501350	0	0	0	0	1441400
P00751	Complement factor B	CFB	85.532	20686000	0	0	0	0	0	0	991720	0	0	0	0	0	0	690940	0	0	0	0	0	0	0	0	0	0	0	249960	0	0	0	0	0	0	0	0	0	0	0	0	0	0	0	0	0	0	0
A0A0C4DH29	Immunoglobulin heavy variable 1-3	IGHV1-3	13.008	20495000	0	0	0	0	0	0	0	0	0	0	0	0	0	0	0	0	0	0	0	0	0	0	0	0	0	0	0	0	0	0	0	0	0	0	0	0	0	0	0	0	0	0	0	0	0
P01772;A0A0C4DH42;P0DP02;P01767	Immunoglobulin heavy variable 3-33;Immunoglobulin heavy variable 3-66;Immunoglobulin heavy variable 3-30-3;Immunoglobulin heavy variable 3-53	IGHV3-33;IGHV3-66;IGHV3-30-3;IGHV3-53	13.074	20407000	0	0	0	0	0	0	0	0	0	0	0	0	0	0	0	0	0	0	0	0	0	0	0	0	0	0	0	0	0	0	0	0	0	0	0	0	0	0	0	0	0	0	0	0	0
P15289	Arylsulfatase A	ARSA	53.588	20293000	0	0	0	0	0	0	0	0	0	0	0	0	0	0	0	0	0	0	0	0	0	0	0	0	0	0	0	0	0	0	0	0	0	0	0	0	0	0	0	0	0	0	0	0	0
Q9UKX2;P12882	Myosin-2;Myosin-1;Myosin-13	MYH2;MYH1;MYH13	223.04	19985000	483860	300630	686290	0	14304	33265	0	0	0	420560	827760	1550400	123980	284970	1476600	0	731190	0	0	52602	0	532860	60580	2837500	441930	131690	122090	136130	38834	94944	0	0	0	55666	23044	0	0	57945	236610	0	0	894840	51917	207680	6424.9
P09104	Gamma-enolase	ENO2	47.268	19667000	0	0	0	0	0	0	0	0	0	0	0	0	0	0	0	0	0	0	0	0	0	0	0	0	0	0	0	0	0	0	0	0	0	0	0	0	0	380790	0	0	0	0	0	0	0
P50443	Sulfate transporter	SLC26A2	81.661	18976000	0	0	0	0	0	0	0	0	0	0	0	0	0	0	0	0	0	0	0	0	0	0	0	0	0	0	0	0	0	0	0	0	0	0	0	0	0	0	0	0	0	0	0	0	0
P23528;Q9Y281	Cofilin-1;Cofilin-2	CFL1;CFL2	18.502	18796000	0	0	0	0	0	0	0	0	0	0	0	0	0	0	0	0	0	0	0	0	0	0	0	0	0	0	0	0	0	7215700	0	0	0	0	0	0	0	0	0	0	0	0	0	0	0
P29373	Cellular retinoic acid-binding protein 2	CRABP2	15.693	18683000	0	0	0	0	0	0	0	0	0	0	0	0	0	0	0	0	0	0	0	0	0	0	0	0	0	0	0	0	0	9331000	0	0	0	0	0	0	0	0	0	0	0	0	0	0	0
A6NCN2	Putative keratin-87 protein	KRT87P	29.117	18453000	0	0	0	0	0	0	0	0	0	0	0	0	0	0	0	0	0	0	0	9290800	0	0	0	0	0	0	0	0	0	0	0	0	0	0	0	0	0	0	0	0	0	0	0	0	0
P13798	Acylamino-acid-releasing enzyme	APEH	81.224	18073000	0	0	0	0	0	0	0	0	0	0	0	0	0	0	0	0	0	0	0	0	0	4149800	0	0	0	0	0	0	0	139290	0	0	0	0	0	0	0	0	0	0	0	0	0	0	0
Q14624	Inter-alpha-trypsin inhibitor heavy chain H4	ITIH4	103.36	17699000	94775	0	0	0	0	0	0	0	0	0	0	0	107200	712650	0	0	0	0	0	0	0	0	0	0	0	0	0	0	0	0	0	0	158350	0	0	0	39115	0	0	0	0	0	0	0	0
P02649	Apolipoprotein E	APOE	36.154	17679000	0	0	0	0	0	0	0	0	0	0	0	0	0	329550	0	0	0	0	0	0	0	0	0	0	0	275530	0	0	0	0	0	0	0	0	0	0	0	0	0	0	0	0	0	0	0
Q15828	Cystatin-M	CST6	16.511	17661000	2516800	0	0	0	0	0	0	0	0	0	0	0	466290	0	0	0	0	0	0	0	0	0	0	0	0	0	0	0	0	0	0	0	0	0	0	0	0	0	0	0	0	0	0	0	0
P07476	Involucrin	IVL	68.478	17576000	0	0	0	0	0	0	0	0	0	0	0	0	0	0	0	0	0	0	0	0	0	0	0	0	0	0	0	0	0	3001300	0	0	0	0	0	0	0	0	0	0	0	0	0	0	0
O14983	Sarcoplasmic/endoplasmic reticulum calcium ATPase 1;Sarcoplasmic/endoplasmic reticulum calcium ATPase 3	ATP2A1;ATP2A3	110.25	17533000	207100	0	1234600	86212	0	0	0	0	0	788290	869570	806820	0	0	259890	0	0	41790	0	0	0	342190	0	0	2071400	0	1032800	135540	0	420600	0	0	0	541300	0	82873	0	0	124430	51781	0	399170	205340	2017700	0
P23280	Carbonic anhydrase 6	CA6	35.366	16807000	0	4539000	0	0	0	0	0	0	0	0	0	0	0	0	0	0	0	0	0	0	0	0	0	0	0	0	0	0	0	0	0	0	0	0	6088200	0	0	0	0	1486400	0	0	0	0	0
P62258	14-3-3 protein epsilon	YWHAE	29.174	16511000	0	0	0	0	0	0	0	0	0	0	0	0	0	0	0	0	0	0	0	2545600	0	0	0	0	355950	0	0	0	0	1174800	0	0	0	0	0	0	0	0	0	0	0	0	0	0	0
A8K2U0	Alpha-2-macroglobulin-like protein 1	A2ML1	161.1	16257000	0	0	0	0	0	317830	260810	0	0	0	0	0	0	0	0	16148	0	0	0	0	0	0	0	0	0	0	0	0	0	8563700	0	0	0	0	1312100	223390	0	0	0	0	0	0	0	97118	0
P80748	Immunoglobulin lambda variable 3-21	IGLV3-21	12.446	15848000	0	1917000	0	0	0	1509100	0	0	0	0	696140	2039100	0	0	0	0	0	0	627900	0	0	0	0	0	4532300	0	0	9053900	0	0	10740000	0	0	0	0	470590	0	0	0	0	1153300	0	0	24926000	0
Q10588	ADP-ribosyl cyclase/cyclic ADP-ribose hydrolase 2	BST1	35.724	14884000	0	0	0	342330	0	0	0	0	0	0	0	0	0	1839000	0	101970	522410	745630	0	0	0	0	0	308070	0	0	0	0	0	0	0	0	0	0	0	627170	4922100	801450	0	0	0	0	0	0	0
O95497	Pantetheinase	VNN1	57.011	14809000	0	0	0	0	0	0	0	0	405710	0	0	0	0	0	0	0	296970	0	0	0	406940	0	1022900	809120	0	0	0	0	831770	0	0	0	0	0	1049900	0	1812500	0	0	481050	0	0	0	0	0
P16930	Fumarylacetoacetase	FAH	46.374	14526000	0	0	0	0	0	0	0	0	0	0	0	0	0	0	0	0	0	0	0	0	0	0	0	0	0	0	0	0	0	0	0	0	0	0	0	0	0	0	0	0	0	0	0	0	0
P19827	Inter-alpha-trypsin inhibitor heavy chain H1;TREMBL:Q0VCM5 (Bos taurus) Similar to Inter-alpha-trypsin inhibitor heavy chain H1	ITIH1;NA	101.39	14470000	0	0	0	0	467940	0	0	0	0	0	0	0	0	1132600	0	0	0	0	0	0	0	0	0	0	0	379670	0	0	0	0	0	0	0	665390	0	772970	0	0	0	0	0	0	0	0	0
P37802	Transgelin-2	TAGLN2	22.391	14419000	0	0	0	0	0	0	0	0	0	0	0	0	0	0	0	0	0	0	0	0	0	0	0	0	0	0	0	0	0	1402800	0	0	0	0	0	0	0	0	0	0	0	0	0	0	0
P19823	Inter-alpha-trypsin inhibitor heavy chain H2;TREMBL:Q9TRI1 (Bos taurus) similar to inter-alpha-trypsin inhibitor heavy chain2	ITIH2;NA	106.46	14337000	0	0	0	0	0	0	0	177890	0	0	0	0	0	260240	0	0	0	0	0	0	0	0	0	0	0	53323	0	0	0	0	0	0	0	0	0	0	0	0	0	0	0	0	0	0	0
Q96FQ6	Protein S100-A16	S100A16	11.801	14135000	0	0	0	0	0	0	0	0	0	0	0	0	0	0	0	0	1150500	0	0	0	0	0	0	0	0	0	0	0	0	7060200	0	0	0	0	0	0	0	0	0	0	0	0	0	0	0
Q9UKK9	ADP-sugar pyrophosphatase	NUDT5	24.327	13631000	0	0	0	0	0	0	0	0	0	0	0	0	0	0	0	0	0	0	0	0	0	0	0	0	0	0	0	0	0	0	0	0	0	0	0	0	0	0	0	0	0	0	0	0	0
P01861	Immunoglobulin heavy constant gamma 4	IGHG4	43.831	13589000	0	0	0	0	0	0	0	0	0	0	92955	49022	0	0	0	0	0	0	0	0	0	0	0	0	0	0	0	169510	0	0	0	0	0	0	1298100	0	0	0	0	0	0	0	0	0	0
P18669;P15259;Q8N0Y7	Phosphoglycerate mutase 1;Phosphoglycerate mutase 2;Probable phosphoglycerate mutase 4	PGAM1;PGAM2;PGAM4	28.804	13540000	0	0	0	0	0	0	0	0	0	0	0	0	0	0	0	0	0	0	0	0	0	0	0	0	0	0	0	0	0	9051600	0	0	0	0	0	0	0	0	0	0	0	0	0	0	0
O75882	Attractin	ATRN	158.54	13491000	0	3113300	11004	308580	0	0	0	0	0	0	142670	4841200	0	0	0	0	0	0	0	0	0	0	0	0	0	0	0	0	0	0	251990	0	0	216180	123610	0	0	0	466220	0	0	0	0	0	0
P06396	Gelsolin	GSN	85.696	13464000	0	915390	0	0	0	0	0	0	41375	0	0	0	0	236320	0	0	0	0	0	0	0	0	0	84978	0	0	58065	64376	0	84907	0	0	0	0	0	0	0	0	0	0	0	0	0	0	0
P07360	Complement component C8 gamma chain	C8G	22.277	13254000	0	0	0	0	0	0	0	0	0	0	0	0	0	7543900	0	0	0	0	0	0	3907000	0	0	0	0	0	0	0	0	0	0	0	0	0	0	0	0	0	0	0	0	0	0	0	0
Q9HC84	Mucin-5B	MUC5B	596.33	13247000	72300	108560	0	0	154690	0	0	0	52641	2768000	37861	0	0	419210	0	25596	0	0	16165	0	136670	0	68677	0	0	14277	0	437710	0	0	262590	0	0	0	39979	51313	43296	0	0	109000	0	0	246380	31202	0
P06576	ATP synthase subunit beta, mitochondrial	ATP5F1B	56.559	13077000	0	0	0	0	0	0	0	0	0	0	0	0	0	0	0	0	0	0	0	6142100	0	0	0	0	0	0	0	0	0	2264200	0	0	0	0	0	517740	0	0	0	0	0	0	0	0	0
Q86SG5	Protein S100-A7A	S100A7A	11.305	13014000	0	0	0	0	0	0	0	0	0	0	0	0	0	0	0	0	0	0	0	0	0	0	0	0	0	0	0	0	5144500	7869200	0	0	0	0	0	0	0	0	0	0	0	0	0	0	0
Q8N6Q3	CD177 antigen	CD177	46.363	12853000	0	0	0	0	0	0	390310	0	0	0	0	0	0	975130	0	0	0	0	0	0	0	979700	0	0	0	0	0	0	0	0	0	0	0	0	1816800	0	0	0	0	0	0	0	0	0	0
P05186	Alkaline phosphatase, tissue-nonspecific isozyme	ALPL	57.304	12543000	0	0	0	0	0	0	0	0	0	0	0	0	4117500	0	0	0	476750	0	0	0	0	0	0	0	0	0	0	0	0	0	318570	0	0	0	256320	0	554730	0	0	0	0	0	307400	0	0
P05107	Integrin beta-2	ITGB2	84.781	12230000	0	0	127270	0	0	0	0	0	0	0	0	0	0	7554200	0	0	0	0	0	0	1302300	0	0	0	0	0	0	0	0	0	0	335050	0	0	0	0	0	0	0	0	0	0	0	0	0
P31997	Carcinoembryonic antigen-related cell adhesion molecule 8	CEACAM8	38.153	12223000	0	0	3065300	0	0	0	0	0	0	0	0	0	0	2694700	0	0	0	0	0	790950	2124800	0	0	0	0	0	0	0	0	0	0	0	0	0	0	0	0	0	0	0	0	0	0	0	0
A0A2R8Y4L2;Q32P51;P09651	Heterogeneous nuclear ribonucleoprotein A1-like 3;Heterogeneous nuclear ribonucleoprotein A1-like 2;Heterogeneous nuclear ribonucleoprotein A1	HNRNPA1L3;HNRNPA1L2;HNRNPA1	29.173	12154000	0	0	0	0	0	0	0	0	0	0	0	427590	829850	0	0	0	0	0	0	0	0	0	0	1499700	0	0	0	0	0	2404200	0	0	0	0	0	0	0	0	0	0	0	0	0	0	625550
Q9H0W9	Ester hydrolase C11orf54	C11orf54	35.117	11857000	0	0	0	0	0	0	0	0	0	0	0	0	0	0	0	0	0	0	0	0	0	0	0	0	0	0	0	0	0	0	0	281750	0	0	0	0	0	0	0	0	0	0	0	0	0
Q02413	Desmoglein-1;Desmoglein-4	DSG1;DSG4	113.75	11839000	131250	1469100	0	0	0	0	0	0	0	294860	0	0	0	0	0	0	0	0	0	0	0	264400	0	0	0	219890	0	0	0	4006400	0	0	0	85953	0	0	0	0	0	0	0	0	0	1805800	0
A0A0C4DH33	Immunoglobulin heavy variable 1-24	IGHV1-24	12.824	11691000	0	0	0	0	2388500	0	0	0	0	0	0	0	0	0	0	0	0	0	0	0	0	0	0	0	0	0	0	0	0	0	0	0	0	0	0	0	0	0	0	0	0	0	0	0	0
Q02505;Q9H195	Mucin-3A;Mucin-3B	MUC3A;MUC3B	345.12	11097000	0	0	0	0	0	0	0	0	0	0	0	0	0	0	0	0	0	0	0	0	0	0	0	0	0	0	0	0	0	0	0	0	0	0	363320	0	1917900	0	0	0	0	0	0	0	0
O75223	Gamma-glutamylcyclotransferase	GGCT	21.007	11024000	0	0	0	0	0	0	0	0	0	0	0	0	0	0	0	0	0	0	0	0	0	0	0	0	0	0	0	0	0	1501000	0	0	0	0	0	0	0	0	0	0	0	0	0	0	0
P00734	Prothrombin;SWISS-PROT:P00735 (Bos taurus) Prothrombin precursor (Fragment)	F2;NA	70.036	10962000	0	0	0	0	0	0	0	0	0	0	0	0	0	0	0	0	0	0	0	0	0	0	0	0	0	0	0	0	0	0	0	0	0	201240	0	0	0	0	0	0	0	0	0	0	0
P02747	Complement C1q subcomponent subunit C	C1QC	25.773	10924000	0	0	0	0	0	0	0	0	0	0	0	0	0	0	0	0	0	0	0	0	3156600	0	0	0	0	0	0	0	0	0	0	0	0	0	0	0	0	0	0	0	0	0	0	0	0
P60842	Eukaryotic initiation factor 4A-I	EIF4A1	46.153	10610000	0	0	0	0	0	0	0	0	0	0	0	0	0	0	0	0	0	0	0	0	0	0	0	0	0	0	0	0	0	1822900	0	0	0	0	651560	0	0	0	0	0	0	0	0	0	0
P28066	Proteasome subunit alpha type-5	PSMA5	26.411	10484000	0	0	0	0	4365600	0	0	0	0	1345700	0	0	0	0	0	0	0	0	0	0	0	0	0	0	0	0	0	0	0	499430	0	0	0	0	0	0	0	0	0	0	0	0	0	0	0
Q9Y6X5	Bis(5'-adenosyl)-triphosphatase ENPP4	ENPP4	51.641	10393000	0	0	0	0	0	0	0	0	0	0	0	0	0	0	0	0	0	0	0	0	0	0	0	0	0	0	0	0	0	0	0	0	0	0	0	0	0	0	0	0	0	0	0	0	0
P63267;P68133;P68032;P62736	Actin, gamma-enteric smooth muscle;Actin, alpha skeletal muscle;Actin, alpha cardiac muscle 1;Actin, aortic smooth muscle	ACTG2;ACTA1;ACTC1;ACTA2	41.876	9676900	0	0	0	0	0	0	0	0	0	0	0	0	0	0	0	0	0	0	0	0	0	0	0	0	0	0	0	0	0	2031600	0	0	0	0	0	0	0	0	0	0	0	0	0	0	0
A0A0C4DH73;P01611	Immunoglobulin kappa variable 1-12;Immunoglobulin kappa variable 1D-12	IGKV1-12;IGKV1D-12	12.645	9649900	0	0	0	0	0	0	0	0	0	0	0	0	0	0	0	0	0	0	0	0	0	0	0	0	0	0	0	0	0	0	0	0	0	0	0	0	0	0	0	0	0	0	0	0	0
P01699	Immunoglobulin lambda variable 1-44	IGLV1-44	12.201	9549100	0	0	0	0	0	0	0	0	0	0	3707600	0	0	0	0	0	0	0	0	0	0	0	0	0	0	0	0	0	0	0	0	0	0	0	0	0	0	0	0	0	0	0	0	0	0
P48594	Serpin B4	SERPINB4	44.853	9113300	0	0	0	0	0	0	0	0	0	0	0	0	0	0	0	0	0	0	0	0	0	0	0	0	0	0	0	0	0	3876800	0	0	0	0	0	0	0	0	0	0	0	0	0	0	0
O15480	Melanoma-associated antigen B3	MAGEB3	39.21	8910900	0	0	0	0	0	0	0	0	0	0	0	0	0	0	0	0	0	0	0	0	0	0	0	0	0	0	0	0	0	0	0	0	0	0	0	0	0	0	0	0	0	0	0	0	0
P01042	Kininogen-1	KNG1	71.957	8349300	0	0	0	964150	0	0	0	0	0	0	0	0	0	0	0	0	0	0	0	0	0	0	0	0	0	545490	0	0	0	0	0	0	0	0	0	0	0	0	0	0	0	0	0	0	0
P04083	Annexin A1	ANXA1	38.714	8148000	0	0	0	0	0	0	0	0	0	0	0	0	0	0	0	36961	0	0	0	0	0	0	0	0	0	0	0	0	0	5696900	0	0	0	0	0	0	0	0	0	0	0	0	0	0	0
Q6ZVX7	F-box only protein 50	NCCRP1	30.847	8059900	0	0	0	0	0	0	0	0	0	0	0	0	0	0	0	0	0	0	0	0	0	0	0	0	0	0	0	0	0	2017800	0	0	0	0	0	0	0	0	0	0	0	0	0	0	0
O75112	LIM domain-binding protein 3	LDB3	77.134	7798500	0	0	0	0	0	0	0	0	0	0	0	0	0	0	0	0	0	1113300	0	0	0	0	0	0	0	0	0	0	0	2590800	0	0	0	0	1074000	0	0	0	0	0	0	0	0	0	0
P10163	Basic salivary proline-rich protein 4	PRB4	31.325	7582100	0	896730	996970	8226900	0	0	0	0	0	286120	116890	0	0	0	0	0	732010	0	787460	875390	0	0	0	0	503190	0	0	0	1265200	192740	903910	0	0	6032000	1603400	0	119110	674750	217460	276050	0	1498500	0	156890	3756400
P35579	Myosin-9;Myosin-11;Myosin-10	MYH9;MYH11;MYH10	226.53	7449600	0	49122	0	0	0	0	0	0	85673	0	0	183070	0	0	0	0	0	0	46684	0	147010	63841	0	0	204770	0	0	0	0	610930	0	0	0	0	128030	0	0	0	0	0	0	0	0	0	0
P01036	Cystatin-S	CST4	16.214	7412900	0	0	0	0	0	0	0	0	0	0	0	0	0	0	0	0	0	0	0	0	0	0	0	0	0	0	0	0	0	0	0	0	0	0	0	0	0	3128600	0	0	0	0	0	0	0
P04075	Fructose-bisphosphate aldolase A	ALDOA	39.42	7048300	0	0	0	0	0	0	0	0	0	228860	0	0	0	0	0	0	0	0	0	0	0	0	0	0	0	0	0	0	0	0	0	0	0	0	0	0	0	0	0	0	0	0	0	0	0
P68371;P04350	Tubulin beta-4B chain;Tubulin beta-4A chain;Tubulin beta-8 chain	TUBB4B;TUBB4A;TUBB8	49.83	6914700	0	0	0	0	0	0	0	0	0	0	0	0	0	0	0	0	0	0	0	0	0	0	0	0	0	0	0	0	0	4376000	0	0	0	0	0	0	0	0	0	0	0	0	0	0	0
P52566	Rho GDP-dissociation inhibitor 2	ARHGDIB	22.988	6827400	0	0	0	0	0	0	0	0	0	0	0	0	0	0	0	0	0	0	0	0	1894500	0	0	0	0	0	0	0	0	0	0	0	0	0	0	0	0	0	0	0	0	0	0	0	0
P34059	N-acetylgalactosamine-6-sulfatase	GALNS	58.025	6697000	0	0	0	0	0	0	0	0	0	0	0	0	0	0	0	0	0	0	0	0	0	0	0	0	0	297010	0	0	0	0	0	0	0	0	0	0	0	0	0	0	0	0	0	0	0
Q03591	Complement factor H-related protein 1	CFHR1	37.65	6321900	0	0	1934900	0	0	0	0	0	0	0	0	0	0	0	0	0	0	0	0	0	517490	0	0	0	0	0	0	0	0	0	0	0	0	0	0	0	0	0	0	0	0	0	0	0	0
P07195	L-lactate dehydrogenase B chain	LDHB	36.638	6245900	0	0	0	0	0	0	0	0	0	0	0	0	0	0	0	0	0	0	0	0	0	0	0	0	0	0	0	0	0	0	0	0	0	0	0	0	0	0	0	0	0	0	0	0	0
P22735	Protein-glutamine gamma-glutamyltransferase K	TGM1	89.786	6227900	0	0	0	0	0	0	0	0	0	0	0	0	0	0	0	0	0	0	0	0	0	0	0	0	0	0	0	0	0	2156200	0	0	0	0	0	0	0	0	0	0	0	0	0	0	0
Q13835	Plakophilin-1	PKP1	82.86	6224300	0	0	0	0	0	0	0	0	0	0	0	0	0	0	0	0	0	0	0	0	0	0	0	0	0	0	0	0	0	1588400	0	0	0	0	0	0	0	0	0	0	0	0	0	0	0
P68366	Tubulin alpha-4A chain	TUBA4A	49.924	6080700	0	0	0	0	0	0	0	0	0	0	0	0	0	0	0	0	0	0	0	0	0	0	0	0	0	0	0	0	0	2428300	223800	0	0	0	0	0	0	0	0	0	0	0	0	0	0
Q96HC4	PDZ and LIM domain protein 5	PDLIM5	63.944	6028200	0	0	0	0	0	0	0	0	0	0	0	0	0	0	0	0	0	0	0	0	0	0	0	0	425480	0	0	0	0	2777600	0	0	0	0	0	0	0	0	0	0	0	0	0	550990	0
Q92484	Acid sphingomyelinase-like phosphodiesterase 3a	SMPDL3A	51.26	6026400	0	0	0	0	0	0	0	0	0	0	0	0	0	0	0	0	1183700	0	0	0	0	0	0	0	0	0	654500	0	0	0	0	0	0	0	0	0	0	0	0	0	0	0	525720	0	0
Q9UKL3	CASP8-associated protein 2	CASP8AP2	222.66	5780200	228000	1492900	0	0	0	0	0	0	0	0	0	0	0	0	0	0	0	0	0	0	0	0	0	0	0	0	0	0	0	0	0	0	0	0	0	0	0	0	0	0	3756900	0	0	0	0
Q9UKN1	Mucin-12	MUC12	558.16	5764200	156530	0	0	0	0	0	0	0	0	46140	168760	125400	0	294050	0	9233.3	0	0	0	0	0	0	0	0	0	0	0	0	0	0	0	0	0	0	0	114840	0	0	0	0	0	0	152630	45706	210290
Q9Y6N5	Sulfide:quinone oxidoreductase, mitochondrial	SQOR	49.96	5534900	0	0	0	0	0	0	0	0	0	0	718330	0	0	0	0	0	0	0	0	0	0	0	0	0	0	181470	0	2618300	0	966890	0	0	0	0	0	0	0	0	0	0	0	0	0	0	0
P20061	Transcobalamin-1	TCN1	48.206	5216300	0	0	0	0	0	0	0	0	0	0	0	0	0	0	0	0	0	0	0	0	0	0	0	0	0	0	0	0	0	0	0	0	0	0	0	0	0	0	0	0	0	0	0	0	0
Q01518	Adenylyl cyclase-associated protein 1	CAP1	51.901	5119900	0	0	0	0	0	0	0	0	0	0	0	0	0	0	0	0	0	0	0	0	879140	0	0	0	0	0	0	0	0	0	0	0	0	0	0	0	0	0	0	0	0	0	0	0	0
P0DP25;P0DP24;P0DP23	Calmodulin-3;Calmodulin-2;Calmodulin-1	CALM3;CALM2;CALM1	16.837	4967300	0	0	0	0	0	0	0	0	0	0	0	0	0	0	0	0	0	0	0	0	0	0	0	0	0	0	0	0	0	1005800	0	0	0	0	0	0	0	0	0	0	0	0	0	0	0
P43490	Nicotinamide phosphoribosyltransferase	NAMPT	55.52	4958200	123380	0	0	0	0	0	0	0	0	0	377880	0	0	0	0	0	0	310040	0	0	0	0	0	0	384890	0	0	0	0	2626600	0	0	0	0	0	0	0	0	0	0	0	0	0	0	0
O00764	Pyridoxal kinase	PDXK	35.102	4808200	0	0	0	0	0	0	0	718840	0	0	0	0	0	0	0	0	0	0	0	0	0	0	0	0	0	0	0	0	0	0	0	265570	0	0	0	0	0	0	0	0	0	0	0	0	0
Q9GZP4	PITH domain-containing protein 1	PITHD1	24.178	4722300	0	0	0	0	0	0	0	0	0	0	0	0	0	0	0	0	0	0	0	0	0	1419000	0	0	0	0	0	0	0	0	0	0	0	0	0	0	0	0	0	0	0	0	0	0	0
P36952	Serpin B5	SERPINB5	42.1	4663500	0	0	0	0	0	2214100	0	0	0	0	0	0	0	0	0	0	0	0	0	0	0	0	0	0	0	0	0	0	0	415020	0	0	1368500	0	0	0	0	0	0	0	1305200	0	0	0	0
P10619	Lysosomal protective protein	CTSA	54.465	4598700	0	0	0	0	0	989070	0	0	0	0	0	0	0	0	0	0	0	0	0	0	0	0	0	0	0	0	0	0	2256300	1070000	0	0	0	0	0	0	0	0	0	0	0	0	0	0	0
P02746	Complement C1q subcomponent subunit B	C1QB	26.721	4496400	0	0	0	0	0	0	0	0	0	0	0	0	0	0	0	0	0	0	0	0	1434400	0	0	0	0	0	0	0	0	0	0	0	0	0	0	0	0	0	0	0	0	0	0	0	0
P54802	Alpha-N-acetylglucosaminidase	NAGLU	82.265	4466300	0	0	0	0	0	0	0	0	0	0	680770	0	0	0	0	0	0	0	0	0	0	0	0	336890	0	0	0	0	0	0	0	0	0	0	0	0	618800	0	0	0	0	0	0	0	0
Q8NDH3	Probable aminopeptidase NPEPL1	NPEPL1	55.86	4250400	0	0	0	0	0	0	0	0	0	0	0	0	0	0	0	0	0	0	0	0	0	0	0	0	0	0	0	0	0	0	0	0	0	0	0	0	0	0	0	0	0	0	0	0	0
Q8IY85	EF-hand calcium-binding domain-containing protein 13	EFCAB13	110.13	4218700	0	0	0	0	0	0	0	0	0	0	0	0	0	0	0	0	0	0	0	0	0	0	0	0	0	0	0	0	0	0	0	0	0	0	1103300	0	0	0	0	0	0	0	0	0	0
P22626	Heterogeneous nuclear ribonucleoproteins A2/B1	HNRNPA2B1	37.429	4134900	0	0	0	0	0	0	0	0	0	0	0	0	0	0	0	0	0	0	0	0	0	0	0	0	0	0	0	0	0	1764700	0	0	0	0	0	0	0	0	0	0	0	0	0	0	0
P01893;P01889;P04439;P17693;P13747;P10321	Putative HLA class I histocompatibility antigen, alpha chain H;HLA class I histocompatibility antigen, B alpha chain;HLA class I histocompatibility antigen, A alpha chain;HLA class I histocompatibility antigen, alpha chain G;HLA class I histocompatibility antigen, alpha chain E;HLA class I histocompatibility antigen, C alpha chain	HLA-H;HLA-B;HLA-A;HLA-G;HLA-E;HLA-C	40.891	4015500	0	0	0	0	0	0	0	0	0	0	0	0	0	0	0	0	0	0	0	0	0	0	0	0	0	0	0	0	0	0	0	0	0	0	0	0	0	0	0	0	0	0	0	0	0
P17540	Creatine kinase S-type, mitochondrial	CKMT2	47.504	3872100	0	0	0	0	0	0	0	0	0	0	0	0	0	0	0	0	0	0	0	0	0	0	0	0	0	0	0	0	0	0	0	0	0	0	0	0	0	0	0	0	0	0	0	0	0
Q9UBT3	Dickkopf-related protein 4	DKK4	24.875	3435200	0	0	0	0	0	0	0	0	0	0	0	879630	0	0	0	77219	0	0	0	0	0	0	0	0	0	0	0	0	0	0	0	0	0	0	0	0	0	0	0	0	0	0	0	0	0
A0A0B4J1V6	Immunoglobulin heavy variable 3-73	IGHV3-73	12.858	3389500	0	0	0	0	0	0	0	0	0	0	0	0	0	0	0	0	0	0	0	0	0	0	0	0	0	0	0	0	0	0	0	0	0	0	0	0	0	0	0	0	0	0	0	0	490730
P12814	Alpha-actinin-1	ACTN1	103.06	3315900	0	0	0	0	685970	0	0	0	0	0	0	0	0	0	0	0	0	0	0	760650	0	0	0	0	0	0	0	0	0	235740	0	0	0	0	0	0	0	0	0	0	0	0	0	0	0
P01031	Complement C5;TREMBL:Q1A7A4 (Bos taurus) similar to complement component C5	C5;NA	188.3	3315500	81110	0	0	0	0	264750	0	0	0	0	0	0	0	2023300	0	0	0	0	0	0	277120	0	0	0	0	0	0	0	0	0	0	0	0	0	0	0	0	0	0	0	0	0	0	0	0
P12544	Granzyme A	GZMA	28.999	3237800	0	0	0	0	0	0	0	0	0	0	0	0	0	0	0	0	0	0	0	0	0	0	0	0	0	0	0	0	0	0	0	0	0	0	0	0	0	0	0	0	0	0	0	0	0
O00754	Lysosomal alpha-mannosidase	MAN2B1	113.74	3189400	0	0	0	0	0	0	0	0	0	0	0	0	0	0	0	0	0	0	0	0	0	0	0	0	0	0	0	0	0	0	0	0	0	0	0	0	0	0	0	0	0	0	0	0	0
A0A075B6K2	Immunoglobulin lambda variable 3-12	IGLV3-12	12.387	3174300	0	0	0	0	0	0	0	0	0	0	0	0	0	0	0	0	0	0	0	0	0	0	0	0	0	0	0	0	0	0	0	0	0	0	0	0	0	0	0	0	0	0	0	0	0
P84077;P61204	ADP-ribosylation factor 1;ADP-ribosylation factor 3	ARF1;ARF3	20.697	3156400	0	0	0	0	0	0	0	0	0	0	0	0	0	0	0	0	0	0	0	0	0	0	0	0	0	0	0	0	0	984900	0	0	0	0	0	0	0	0	0	0	0	0	0	0	0
Q6UX06	Olfactomedin-4	OLFM4	57.279	3133700	0	0	0	0	0	0	0	0	0	0	0	0	0	0	0	0	0	0	0	0	0	0	0	0	0	0	0	0	0	0	0	0	0	0	0	0	0	0	0	0	0	0	0	0	0
P04839;Q9Y5S8	Cytochrome b-245 heavy chain;NADPH oxidase 1	CYBB;NOX1	65.335	3102400	0	0	0	0	0	0	0	0	0	0	0	0	0	3102400	0	0	0	0	0	0	0	0	0	0	0	0	0	0	0	0	0	0	0	0	0	0	0	0	0	0	0	0	0	0	0
Q09666	Neuroblast differentiation-associated protein AHNAK	AHNAK	629.09	3081400	0	48429	0	22156	0	25074	0	0	0	0	0	0	99174	73091	0	0	0	0	19191	0	0	85486	41055	0	0	0	0	17512	144440	391630	0	37608	0	0	331520	0	149900	0	0	0	0	0	0	0	0
P63244	Small ribosomal subunit protein RACK1	RACK1	35.076	2916700	0	0	0	0	0	0	0	0	0	0	0	0	0	0	0	0	0	0	0	0	0	0	0	0	0	0	0	0	0	1017400	0	0	0	0	0	0	0	0	0	0	0	0	0	0	0
P31939	Bifunctional purine biosynthesis protein ATIC	ATIC	64.615	2811500	0	0	97931	0	0	0	0	0	0	0	0	0	0	0	0	0	0	0	0	0	0	0	0	0	0	0	0	0	0	0	0	0	0	0	0	0	0	0	0	0	0	0	0	0	0
Q8IY17	Patatin-like phospholipase domain-containing protein 6	PNPLA6	150.95	2781200	0	0	0	272050	0	0	190700	0	0	0	246950	759920	0	0	0	0	0	0	0	0	0	0	0	0	0	0	0	0	0	0	0	0	243130	55295	0	71703	0	100360	0	175390	0	0	0	0	0
Q96P63	Serpin B12	SERPINB12	46.276	2660900	0	0	0	0	0	0	0	0	0	0	0	0	0	0	0	0	0	0	0	0	0	0	0	0	0	869900	0	0	0	0	0	0	0	0	0	0	0	0	0	0	0	0	0	0	0
P11142;P54652	Heat shock cognate 71 kDa protein;Heat shock-related 70 kDa protein 2	HSPA8;HSPA2	70.897	2479000	0	0	0	0	0	0	0	0	0	0	0	0	0	0	0	0	0	0	0	0	0	0	0	0	0	0	0	0	0	356850	0	0	0	0	0	0	0	0	0	0	0	0	0	0	0
O43866	CD5 antigen-like	CD5L	38.087	2375300	0	0	0	0	0	0	0	0	0	0	0	0	0	234650	0	0	0	0	0	0	1824300	0	0	0	0	0	0	0	0	0	0	0	0	0	0	0	0	0	0	0	0	0	0	0	0
Q96DA0	Zymogen granule protein 16 homolog B	ZG16B	22.739	2083200	0	0	0	0	0	0	0	0	0	0	0	792700	0	0	0	0	0	0	0	0	0	2083200	0	0	0	0	0	0	0	0	0	0	0	0	0	0	0	0	0	0	0	0	0	0	0
Q96BW5	Phosphotriesterase-related protein	PTER	39.017	2034800	0	0	0	0	0	0	0	0	0	0	0	0	0	0	0	301770	0	0	0	0	0	0	0	0	0	0	0	0	0	0	0	0	0	0	0	0	0	0	0	0	0	0	0	0	0
Q13231	Chitotriosidase-1	CHIT1	51.681	1946500	0	0	0	0	0	0	0	0	0	0	0	0	0	0	0	0	0	0	0	0	0	0	0	0	0	0	0	0	0	0	0	0	0	0	0	0	0	0	0	0	0	0	763190	0	0
P28074	Proteasome subunit beta type-5	PSMB5	28.48	1929300	0	0	0	0	0	0	0	0	0	0	0	0	0	0	0	0	0	0	0	0	0	0	0	0	0	0	0	0	0	491450	0	0	0	0	0	0	0	0	0	0	0	0	0	0	0
O15455	Toll-like receptor 3	TLR3	103.83	1875200	0	0	0	0	0	0	0	99035	0	0	0	0	0	0	0	0	0	0	0	0	0	0	0	0	0	0	0	0	0	0	0	0	0	0	0	0	0	0	0	0	0	0	0	0	0
P21333	Filamin-A	FLNA	280.74	1873100	0	0	0	0	0	79068	0	0	0	0	0	0	0	0	107130	0	0	0	0	0	26799	0	0	0	0	0	0	0	0	0	0	0	0	0	0	0	0	0	0	0	0	0	673050	0	0
Q96QA5	Gasdermin-A	GSDMA	49.364	1805700	0	0	0	0	0	0	0	0	0	0	0	0	0	0	0	0	0	0	0	0	0	0	0	0	0	0	0	0	0	539870	0	0	0	0	0	0	0	0	0	0	0	0	0	0	0
Q6UWP8	Suprabasin	SBSN	60.54	1792300	0	0	0	0	0	0	0	0	0	0	0	0	0	0	0	0	0	0	0	0	0	0	0	0	0	0	0	0	0	1406400	0	0	0	0	0	0	0	0	0	0	0	0	0	0	0
Q562R1	Beta-actin-like protein 2	ACTBL2	42.003	1724600	0	0	0	0	0	0	0	0	0	0	0	0	0	0	0	0	0	0	0	0	0	0	0	0	0	0	0	0	0	0	0	0	0	0	0	0	0	0	0	0	0	0	0	0	0
P24534	Elongation factor 1-beta	EEF1B2	24.763	1672000	0	0	0	0	0	0	0	0	0	0	0	0	0	0	0	0	0	0	0	0	0	0	0	0	0	0	0	0	0	883260	0	0	0	0	0	0	0	0	0	0	0	0	0	0	0
O15382	Branched-chain-amino-acid aminotransferase, mitochondrial	BCAT2	44.287	1651600	0	0	0	0	0	0	0	0	0	0	0	0	0	0	0	0	0	0	0	0	0	0	0	0	0	0	0	0	0	0	0	0	0	0	0	0	0	0	0	0	0	0	0	0	0
P61981	14-3-3 protein gamma	YWHAG	28.302	1600400	0	0	0	0	0	0	0	0	0	0	0	0	0	0	0	0	0	0	0	0	0	0	0	0	0	0	0	0	0	0	0	0	0	0	0	0	0	0	0	0	0	0	0	0	0
Q8N8N7	Prostaglandin reductase 2	PTGR2	38.499	1594500	0	0	0	0	0	0	0	0	0	0	0	0	0	0	0	0	0	0	0	0	0	0	0	0	0	0	0	0	0	0	0	0	0	0	0	0	0	0	0	0	0	0	0	0	0
P20851	C4b-binding protein beta chain	C4BPB	28.357	1485000	0	0	0	0	0	0	0	0	0	0	0	0	0	0	0	0	0	0	0	0	1485000	0	0	0	0	0	0	0	0	0	0	0	0	0	0	0	0	0	0	0	0	0	0	0	0
P54707	Potassium-transporting ATPase alpha chain 2	ATP12A	115.51	1471600	0	0	0	0	0	0	0	0	0	0	0	0	0	0	0	0	0	0	0	0	0	0	795160	0	0	0	0	0	0	0	0	0	0	0	0	0	0	292980	0	0	0	0	0	0	0
P15309	Prostatic acid phosphatase	ACP3	44.566	1417100	0	0	0	0	0	0	0	0	0	0	0	0	0	0	0	0	0	0	0	0	0	0	0	0	0	0	0	0	0	1417100	0	0	0	0	0	0	0	0	0	0	0	0	0	0	0
P35555	Fibrillin-1	FBN1	312.3	1403700	0	0	0	0	0	0	0	0	0	0	0	0	0	0	0	0	0	0	0	0	0	0	0	0	0	0	0	0	0	0	0	27559	0	0	0	0	0	0	0	0	63492	0	0	0	0
Q9UFN0	Protein NipSnap homolog 3A	NIPSNAP3A	28.466	1333800	0	0	0	0	0	0	0	0	0	0	0	0	0	0	0	0	0	0	0	0	0	0	0	0	0	0	0	0	0	0	0	0	0	0	0	0	0	0	0	0	0	0	0	0	0
A0A0C4DH32	Immunoglobulin heavy variable 3-20	IGHV3-20	12.673	1325600	0	0	0	0	0	0	0	0	272970	0	0	0	0	0	0	0	0	0	0	0	0	0	0	0	0	0	0	0	0	0	0	0	0	0	0	0	0	0	0	0	0	0	0	0	0
P13693	Translationally-controlled tumor protein	TPT1	19.595	1271100	0	0	0	0	0	0	0	0	0	0	0	0	0	0	0	0	0	0	0	0	0	0	0	0	0	0	0	0	0	1271100	0	0	0	0	0	0	0	0	0	0	0	0	0	0	0
Q15149	Plectin	PLEC	531.78	1233500	172700	0	0	0	0	0	0	0	70256	0	0	0	0	0	0	0	16216	0	0	0	0	41804	0	0	0	0	0	0	0	0	0	0	0	14511	0	0	0	0	0	0	0	38192	0	0	0
P16066	Atrial natriuretic peptide receptor 1	NPR1	118.92	1210600	0	0	0	0	0	813390	0	0	0	0	0	0	0	0	0	0	0	0	0	0	0	0	0	0	0	0	0	678620	0	0	0	0	0	0	0	0	0	0	0	0	0	0	0	0	0
P60900	Proteasome subunit alpha type-6	PSMA6	27.399	1099100	0	0	0	0	0	0	0	0	0	0	0	0	0	0	0	0	0	0	0	0	0	0	0	0	0	0	0	0	0	795710	0	0	0	0	0	0	0	0	0	0	0	0	0	0	0
A0A8I5KQE6;P08865	Small ribosomal subunit protein uS2B;Small ribosomal subunit protein uS2	RPSA2;RPSA	32.909	1020300	0	0	0	0	0	0	0	0	0	0	0	0	0	0	0	0	0	0	0	0	0	0	0	0	0	0	0	0	0	1020300	0	0	0	0	0	0	0	0	0	0	0	0	0	0	0
P50453	Serpin B9	SERPINB9	42.403	827430	0	0	0	0	0	0	0	0	0	0	0	0	0	0	0	0	0	0	0	0	0	0	0	0	0	0	0	0	0	0	0	0	0	0	0	0	0	0	0	0	0	0	0	0	0
P13533	Myosin-6	MYH6	223.73	796090	0	207450	0	0	0	0	0	0	0	0	0	173410	0	0	0	0	0	0	0	0	0	0	0	0	0	0	0	0	0	0	0	0	0	0	0	0	0	0	0	0	0	265850	0	0	0
P02812	Basic salivary proline-rich protein 2	PRB2	40.809	785720	0	0	0	0	0	0	0	0	0	0	0	0	0	0	0	0	0	0	0	0	0	0	0	0	0	0	0	0	0	0	38499	0	0	0	165720	0	0	0	0	0	0	0	0	0	0
P0DMV9;P0DMV8	Heat shock 70 kDa protein 1B;Heat shock 70 kDa protein 1A	HSPA1B;HSPA1A	70.051	659100	0	0	0	0	0	0	0	0	0	0	0	0	0	0	0	0	0	0	0	0	0	0	0	0	0	0	0	0	0	0	0	0	0	0	0	0	0	0	0	0	0	0	0	0	0
P27824	Calnexin	CANX	67.567	627780	0	0	0	0	0	0	0	0	0	0	0	0	0	0	0	0	0	0	0	0	0	0	0	0	0	0	0	0	0	406990	0	0	0	0	0	0	0	0	0	0	0	0	0	0	0
P08670	Vimentin	VIM	53.651	557450	0	0	0	0	0	0	0	0	0	0	0	0	0	0	0	0	0	0	0	0	0	0	0	0	0	0	0	0	0	557450	0	0	0	0	0	0	0	0	0	0	0	0	0	0	0
Q8IVV2	Lipoxygenase homology domain-containing protein 1	LOXHD1	235.67	551620	0	0	0	0	0	0	0	0	0	0	0	0	0	0	0	0	0	0	0	0	0	0	0	0	0	0	0	0	0	0	188320	0	0	0	0	0	0	0	0	0	0	0	0	0	0
Q2M2H8	Probable maltase-glucoamylase 2	MGAM2	277.99	546950	0	0	0	0	0	0	0	0	0	0	0	0	0	0	0	0	0	0	0	0	0	0	0	0	0	0	0	0	0	0	0	0	0	0	0	0	0	0	0	0	0	0	0	0	0
Q00839	Heterogeneous nuclear ribonucleoprotein U	HNRNPU	90.583	496230	0	0	0	0	0	0	0	0	0	0	0	0	0	0	0	0	0	0	0	0	175650	0	0	0	0	0	0	0	0	0	0	0	0	0	0	0	0	0	0	0	0	0	0	0	0
P12830	Cadherin-1	CDH1	97.455	447000	0	0	0	0	0	0	0	0	0	0	0	0	0	0	0	0	0	0	0	0	0	0	0	0	0	0	0	0	0	447000	0	0	0	0	0	0	0	0	0	0	0	0	0	0	0
O43707	Alpha-actinin-4;Alpha-actinin-3	ACTN4;ACTN3	104.85	295910	0	0	0	0	0	0	0	0	0	0	0	0	0	0	0	0	0	0	0	0	0	0	0	0	0	0	0	0	0	0	0	0	0	0	0	0	0	0	0	0	0	0	0	0	0
Q7Z406	Myosin-14	MYH14	227.87	257240	0	0	0	0	0	0	0	0	0	0	0	0	0	0	0	0	0	0	0	0	0	0	0	0	0	0	0	0	0	0	0	73524	0	0	0	0	0	90612	0	0	0	0	0	0	0
O75369	Filamin-B	FLNB	278.16	249400	0	0	0	0	0	0	0	0	0	0	0	0	0	0	0	0	0	0	0	0	0	0	0	0	0	0	0	0	0	0	0	0	0	0	0	0	0	0	0	0	0	0	0	0	0
P22079	Lactoperoxidase	LPO	80.287	191140	0	0	0	0	0	0	0	0	0	0	0	0	0	0	0	0	0	0	0	0	0	0	0	0	0	0	0	0	0	0	0	0	0	0	0	0	0	0	0	0	0	0	0	0	0
P49327	Fatty acid synthase	FASN	273.42	139880	0	0	0	0	0	0	0	0	0	0	0	0	0	0	0	0	0	0	0	0	0	0	0	0	0	0	0	0	0	139880	0	0	0	0	0	0	0	0	0	0	0	0	0	0	0
P0C0L4	Complement C4-A;SWISS-PROT:P01030 (Bos taurus) similar to Complement C4-A precursor;(Bos taurus) similar to Complement C4-A precursor	C4A;NA;NA	192.78	95740	0	0	0	0	0	0	0	0	0	0	0	0	0	0	0	0	0	0	0	0	0	0	0	0	0	0	0	0	0	0	0	0	0	0	0	0	0	0	0	0	0	0	0	0	0
CON__P02768-1;P02768	SWISS-PROT:P02768-1 Tax_Id=9606 Gene_Symbol=ALB Isoform 1 of Serum albumin precursor;Albumin	NA;ALB	69.366	15457000000	4018800	5316100	7262100	39647000	10229000	13521000	1349600	778960	154980	2835200	1884100	1393200	370470	1311000000	3659200	69676000	13822000	8305200	96875	0	31474000	9049200	869990	2489500	5670700	204760000	87705000	2342900	3401600	28001000	2047700	15432000	785180	19063000	0	853840	477390	8635200	36917000	4863800	128820000	57087000	235260	579570	3670900
CON__P04259	SWISS-PROT:P04259 Tax_Id=9606 Gene_Symbol=KRT6B Keratin, type II cytoskeletal 6B	NA	59.998	3091500000	2225800	594320	655710	4639900	1364700	789520	0	0	245400	6489600	2114900	16463000	621530	6709900	3745200	1699500	0	2646000	5268800	0	284100	15442000	2307000	0	0	77925000	1701400	1779200	247170	638330000	1503700	884830	4479900	26756000	0	4960200	7795300	0	2241600	338530	1249700	819690	1489700	1666700	8268400
CON__P13647;P13647	SWISS-PROT:P13647 Tax_Id=9606 Gene_Symbol=KRT5 Keratin, type II cytoskeletal 5;Keratin, type II cytoskeletal 5	NA;KRT5	62.378	1387700000	1679500	0	2514500	2322300	1128700	817260	0	359590	235320	13460000	1747400	7880200	1230700	8980900	520790	1024900	367930	1450800	9433600	0	1946000	14717000	132100	104880	0	40570000	2462800	2663200	5193600	172770000	632500	376460	0	1429000	0	6060900	7291400	0	1712600	347610	705990	468770	1882300	781930	777270
CON__A2I7N1;CON__A2I7N0	TREMBL:A2I7N1 (Bos taurus) SERPINA3-5;TREMBL:A2I7N0;Q28922;Q3ZEJ6 (Bos taurus) SERPINA3-4	NA;NA	46.397	1335800000	5459600	584600	1049800	11046000	300140	3727700	159780	695180	3217700	0	0	4122000	474300	0	0	0	952970	39097000	796480	3623700	0	0	0	4359600	12413000	630840	0	2358900	4739900	0	1726600	0	2356000	0	748810	0	0	0	0	636490	10448000	0	0	13449000	5950200
CON__P02663	SWISS-PROT:P02663 Alpha-S2-casein [Contains: Casocidin-1 - Bos taurus (Bovine).	NA	24.348	335660000	0	0	0	41122000	0	44514000	1076900	0	0	3903500	3412600	2157800	0	0	0	0	0	0	0	0	0	4795900	0	2829300	0	0	0	0	6868700	369370	19345000	2697200	0	0	0	0	0	0	0	0	1546900	2811700	0	29908000	0
CON__REFSEQ:XP_001252647	(Bos taurus) similar to endopin 2B	NA	46.897	310340000	0	0	0	0	0	0	0	0	0	0	0	0	0	0	0	0	0	0	0	0	0	0	0	0	0	0	0	0	0	0	0	0	0	0	0	0	0	0	0	0	0	0	556830	0	0
CON__Q9TTE1	SWISS-PROT:Q9TTE1 (Bos taurus) Endopin-1 precursor	NA	46.203	283610000	0	0	0	0	0	0	0	0	0	0	0	0	0	0	0	0	0	0	0	0	0	0	0	0	0	0	0	0	0	0	0	0	0	0	0	0	0	0	0	0	0	0	0	0	0
CON__P02538;P02538	SWISS-PROT:P02538 Tax_Id=9606 Gene_Symbol=KRT6A Keratin, type II cytoskeletal 6A;Keratin, type II cytoskeletal 6A;SWISS-PROT:P05787 Tax_Id=9606 Gene_Symbol=KRT8 Keratin, type II cytoskeletal 8;Keratin, type II cytoskeletal 8;Tax_Id=9606 Gene_Symbol=- Similar to Keratin, type II cytoskeletal 8;TREMBL:Q9H552 Tax_Id=9606 Gene_Symbol=- Keratin-8-like protein 1	NA;KRT6A;NA;KRT8;NA;NA	60.044	224550000	0	0	0	0	0	0	0	0	0	0	554070	862690	0	0	0	0	0	0	811130	0	441970	1071800	1146100	0	0	10078000	0	0	0	56926000	0	177320	0	868420	0	0	531500	0	0	0	0	0	0	0	0
CON__P02662	SWISS-PROT:P02662 Alpha-S1-casein - Bos taurus (Bovine).	NA	22.975	167690000	0	0	0	641880	0	18563000	0	0	0	0	536170	0	0	0	0	0	0	0	0	0	0	0	0	0	0	0	0	0	0	3144300	1141900	0	0	984600	0	0	0	0	0	0	0	0	0	0	0
CON__Q3KNV1;CON__P08729;P08729;CON__Q9DCV7	TREMBL:Q3KNV1;Q96GE1 Tax_Id=9606 Gene_Symbol=KRT7 keratin 7;SWISS-PROT:P08729 Tax_Id=9606 Gene_Symbol=KRT7 Keratin, type II cytoskeletal 7;Keratin, type II cytoskeletal 7;SWISS-PROT:Q9DCV7 Tax_Id=10090 Gene_Symbol=Krt7 Keratin, type II cytoskeletal 7	NA;NA;KRT7;NA	51.385	153840000	0	0	0	0	0	0	0	0	192790	0	0	0	0	0	0	0	0	0	0	0	0	462500	0	0	0	743430	0	0	0	0	0	0	0	0	0	0	0	0	817090	0	0	0	0	0	492810
CON__P34955	SWISS-PROT:P34955 (Bos taurus) Alpha-1-antiproteinase precursor	NA	46.103	147860000	0	0	0	0	0	0	0	0	0	0	0	17315000	0	0	0	0	0	0	0	4784600	0	0	239840	511680	0	0	0	885710	380980	0	217220	0	375970	0	0	137290	0	0	0	0	0	0	0	80771	0
CON__P48668;P48668	SWISS-PROT:P48668 Tax_Id=9606 Gene_Symbol=KRT6C Keratin, type II cytoskeletal 6C;Keratin, type II cytoskeletal 6C	NA;KRT6C	60.024	147720000	0	0	0	394330	0	0	0	0	0	0	0	768340	0	0	0	0	0	0	0	0	0	628510	634420	0	0	2867500	0	0	0	11241000	0	0	0	1075600	0	0	756670	0	0	0	0	0	0	0	504180
CON__Q7RTT2;CON__Q8N1N4-2;Q8N1N4	TREMBL:Q7RTT2 Tax_Id=9606 Gene_Symbol=KRT78 Keratin-78;SWISS-PROT:Q8N1N4-2 Tax_Id=9606 Gene_Symbol=KRT78 Isoform 2 of Keratin, type II cytoskeletal 78;Keratin, type II cytoskeletal 78	NA;NA;KRT78	56.964	136050000	0	3064600	0	1227100	13314000	0	0	0	0	0	191990	460220	0	2492700	0	0	311900	0	0	0	0	0	0	0	6430500	1389200	0	1074400	0	6123700	0	0	0	183120	0	0	0	64640000	0	652160	0	277770	0	0	0
CON__P02754	SWISS-PROT:P02754 Beta-lactoglobulin - Bos taurus (Bovine).	NA	18.281	131670000	0	0	7163800	0	0	0	3264300	0	0	0	12829000	5558200	0	0	0	0	486740	0	820560	0	0	0	0	790210	2491900	0	0	0	0	2557100	1749600	0	1712700	6505100	0	1052200	0	0	0	460720	0	0	0	0	0
CON__Q1RMN8	TREMBL:Q1RMN8 (Bos taurus) Similar to Immunoglobulin lambda-like polypeptide 1	NA	24.536	96836000	0	0	0	0	689540	0	0	0	0	0	0	0	0	0	0	0	0	0	2629500	0	0	0	0	0	2114600	0	0	3652100	0	0	0	0	0	0	0	2299000	0	0	0	0	0	0	0	0	0
CON__Q14CN4-1;Q14CN4;CON__Q6IME9	SWISS-PROT:Q14CN4-1 Tax_Id=9606 Gene_Symbol=KRT72 Isoform 1 of Keratin, type II cytoskeletal 72;Keratin, type II cytoskeletal 72;TREMBL:Q6IME9 Tax_Id=10090 Gene_Symbol=Krt72 Type-II keratin Kb35	NA;KRT72;NA	55.877	92004000	598580	0	0	0	0	0	0	0	0	0	0	0	0	0	372730	0	0	0	0	0	0	0	0	0	0	5318100	0	0	0	3579500	0	0	0	0	0	1592600	0	0	0	0	0	0	200470	0	0
CON__Q9UE12;CON__Q15323;Q15323	TREMBL:Q9UE12 Type I hair keratin 1 - Homo sapiens (Human).;SWISS-PROT:Q15323 Keratin, type I cuticular HA1 (Hair keratin, type I HA1);Keratin, type I cuticular Ha1;SWISS-PROT:Q92764 Keratin, type I cuticular HA5 (Hair keratin, type I HA5);Keratin, type I cuticular Ha2;Keratin, type I cuticular Ha5;SWISS-PROT:Q14532 Keratin, type I cuticular HA2 (Hair keratin, type I HA2)	NA;NA;KRT31;NA;KRT32;KRT35;NA	47.237	91327000	0	595050	0	0	6013600	306480	331460	0	0	0	810210	0	4499800	0	0	0	582430	0	0	379780	0	0	0	0	0	0	0	0	0	0	0	1907500	0	0	0	0	0	0	0	0	0	948930	4256300	0	0
CON__Q5XKE5;Q5XKE5	SWISS-PROT:Q5XKE5 Tax_Id=9606 Gene_Symbol=KRT79 Keratin, type II cytoskeletal 79;Keratin, type II cytoskeletal 79	NA;KRT79	57.809	70811000	0	0	0	0	0	1071800	0	0	0	0	0	0	986150	2238300	0	0	0	0	0	4370900	0	0	0	0	0	3820100	0	0	0	1243600	0	0	0	804160	0	0	0	0	0	0	0	3986500	0	0	0
CON__O43790;O43790;CON__Q14533;Q14533	SWISS-PROT:O43790 Keratin, type II cuticular Hb6 (Hair keratin, type II Hb6) (ghHb6) - Homo sapiens (Human).;Keratin, type II cuticular Hb6;SWISS-PROT:Q14533 Keratin, type II cuticular Hb1 (Hair keratin, type II Hb1) (ghHKb1) (ghHb1) (MLN 137) - Homo sapiens (Human).;Keratin, type II cuticular Hb1	NA;KRT86;NA;KRT81	53.5	65476000	371410	0	0	0	429340	378790	0	0	0	345170	147500	0	0	0	0	0	0	0	288560	1039900	53996	0	0	94499	0	0	0	0	0	349590	0	977290	0	1173100	0	0	0	610820	0	0	0	0	3641100	228730	0
CON__Q61782	TREMBL:Q61782 Tax_Id=10090 Gene_Symbol=Krt14 Type I epidermal keratin (Fragment)	NA	10.662	62012000	0	0	0	0	0	0	0	0	0	0	0	0	0	0	0	0	0	0	0	0	0	0	0	0	0	0	0	0	0	0	0	0	0	0	0	0	0	0	0	0	0	0	0	0	0
CON__P02666	SWISS-PROT:P02666 Beta-casein - Bos taurus (Bovine).	NA	23.583	57346000	0	0	0	0	0	0	0	0	0	0	0	0	0	2523900	0	1100800	0	0	0	0	0	0	0	0	0	0	0	0	0	1738400	0	0	0	0	0	0	0	0	0	0	0	0	0	995800	0
CON__ENSEMBL:ENSBTAP00000024466	(Bos taurus) 44 kDa protein	NA	43.9	56579000	0	0	0	0	0	1783000	0	0	0	0	0	1431600	0	0	0	0	0	0	3876800	0	0	0	0	0	0	0	0	6274800	0	0	0	0	0	0	0	0	0	0	0	0	0	0	0	0	0
CON__Q05B55	TREMBL:Q05B55 (Bos taurus) Similar to Ig kappa chain C region	NA	26.59	49838000	0	0	0	0	809140	0	0	0	0	0	0	2617000	0	3180800	0	0	0	1964900	0	0	0	0	0	0	0	0	0	1892100	0	0	0	0	0	0	0	0	0	0	0	0	0	0	0	0	0
CON__Q3MHH8	TREMBL:Q3MHH8 (Bos taurus) Amylase, alpha 2B; pancreatic	NA	57.407	49722000	0	1101600	0	1728300	0	0	0	0	0	0	0	823660	0	0	0	0	0	0	0	0	0	1314000	0	0	0	0	0	753300	470140	0	0	0	0	419690	566580	0	0	0	0	0	0	1017200	0	0	0
CON__Q9D312	SWISS-PROT:Q9D312 Tax_Id=10090 Gene_Symbol=Krt20 Keratin, type I cytoskeletal 20	NA	49.034	48853000	0	0	513950	258750	326080	0	0	192010	0	2215800	525250	0	1067400	0	568720	0	0	792600	748480	0	889090	2484100	0	0	0	2583200	0	671590	0	0	0	0	0	0	0	0	0	0	0	0	0	0	0	0	0
CON__P02668	SWISS-PROT:P02668 Kappa-casein [Contains: Casoxin C; Casoxin 6; Casoxin A; Casoxin B; Casoplatelin] - Bos taurus (Bovine).	NA	18.974	42716000	0	0	0	0	0	0	0	0	0	0	0	0	0	0	0	0	0	0	0	0	0	0	0	0	0	0	0	0	0	0	0	0	0	0	0	0	0	0	0	0	0	0	0	0	0
CON__ENSEMBL:ENSBTAP00000014147	(Bos taurus) 12 kDa protein	NA	11.756	40303000	0	0	0	0	0	0	0	0	0	0	0	0	0	0	0	0	0	0	0	0	0	0	0	0	0	0	0	2584600	0	0	0	0	0	0	0	0	0	0	0	0	0	0	0	0	0
CON__P19012;P19012	SWISS-PROT:P19012 Tax_Id=9606 Gene_Symbol=KRT15 Keratin, type I cytoskeletal 15;Keratin, type I cytoskeletal 15;SWISS-PROT:P05784 Tax_Id=10090 Gene_Symbol=Krt18 Keratin, type I cytoskeletal 18;SWISS-PROT:P35900 Tax_Id=9606 Gene_Symbol=KRT20 Keratin, type I cytoskeletal 20;Keratin, type I cytoskeletal 20;TREMBL:Q8N1A0 Tax_Id=9606 Gene_Symbol=KRT222P truncated type I keratin KA21;Keratin-like prote…	NA;KRT15;NA;NA;KRT20;NA;KRT222	49.167	37135000	0	0	0	0	0	0	0	0	0	263940	0	0	0	0	41782	0	0	74879	338550	0	0	0	0	18385	0	0	0	0	0	4541100	77915	0	0	122830	0	0	0	0	0	0	0	0	0	0	300910
CON__P41361	SWISS-PROT:P41361 (Bos taurus) Antithrombin-III precursor	NA	52.347	33459000	0	0	0	0	0	0	0	0	0	0	0	0	0	0	0	0	0	0	0	0	0	0	0	0	0	0	0	0	0	0	0	0	0	0	0	0	0	0	0	0	0	0	0	0	0
CON__O76015;O76015	SWISS-PROT:O76015 Keratin, type I cuticular HA8 (Hair keratin, type I HA8);Keratin, type I cuticular Ha8	NA;KRT38	50.49	30956000	0	0	0	0	0	0	0	0	0	0	0	0	0	0	0	0	0	0	0	0	0	0	0	0	0	0	0	0	0	0	0	0	0	0	0	0	0	0	0	0	0	0	0	0	0
CON__P01966	SWISS-PROT:P01966 (Bos taurus) Hemoglobin subunit alpha	NA	15.184	22114000	0	0	0	0	0	0	0	0	0	0	0	0	0	0	0	0	0	0	0	0	0	0	0	0	0	684570	0	0	0	0	0	0	0	0	0	0	0	0	0	0	0	0	0	0	0
CON__Q6ISB0;CON__Q9NSB2;Q9NSB2	TREMBL:Q6ISB0 Keratin, hair, basic, 4 - Homo sapiens (Human).;SWISS-PROT:Q9NSB2 Keratin, type II cuticular Hb4 (Hair keratin, type II Hb4) - Homo sapiens (Human).;Keratin, type II cuticular Hb4	NA;NA;KRT84	64.842	18472000	532310	265790	2067700	0	0	0	0	0	0	2223400	0	0	0	0	0	0	0	962460	0	0	0	2933700	0	0	0	0	114550	593290	0	0	0	0	449930	229080	0	0	0	0	485670	0	0	289260	0	0	0
CON__Q5D862;Q5D862	SWISS-PROT:Q5D862 Tax_Id=9606 Gene_Symbol=FLG2 Filaggrin-2;Filaggrin-2	NA;FLG2	248.07	11928000	0	0	0	0	98911	0	0	0	0	432750	0	24413	0	87506	80608	0	0	0	183430	0	0	157550	0	0	0	88928	0	11508	99508	611910	110950	0	0	0	0	0	73593	0	0	0	105200	0	0	0	0
CON__Q9NSB4;Q9NSB4	SWISS-PROT:Q9NSB4 Keratin, type II cuticular Hb2 (Hair keratin, type II Hb2) - Homo sapiens (Human).;Keratin, type II cuticular Hb2	NA;KRT82	56.682	10163000	0	0	0	0	0	0	0	0	0	0	0	0	0	0	0	0	0	0	0	0	0	0	0	0	0	0	0	0	0	0	0	0	0	0	0	0	0	0	0	0	0	0	0	0	0
CON__Q2UVX4	SWISS-PROT:Q2UVX4 (Bos taurus) Complement C3 precursor	NA	187.37	9596900	237620	126200	0	0	0	0	3049500	112410	39973	0	0	265200	0	0	0	0	101190	0	0	374790	0	65712	0	0	68572	210520	0	397240	0	0	0	0	0	0	0	0	0	0	0	0	0	0	0	0	0
CON__O95678;O95678	SWISS-PROT:O95678 Tax_Id=9606 Gene_Symbol=KRT75 Keratin, type II cytoskeletal 75;Keratin, type II cytoskeletal 75;Glial fibrillary acidic protein	NA;KRT75;GFAP	59.504	8090800	0	0	0	0	0	0	0	0	0	0	0	0	0	0	0	0	0	0	0	233170	0	0	0	0	0	0	0	0	0	0	0	0	0	0	0	0	0	0	0	0	0	0	0	0	0
CON__REFSEQ:XP_986630	Tax_Id=10090 Gene_Symbol=Krt33b keratin complex 1, acidic, gene 3	NA	53.728	8051600	0	0	0	0	0	0	0	0	0	0	0	0	0	0	0	0	0	0	0	398020	0	0	0	0	0	0	0	0	0	0	0	0	0	0	0	0	0	0	0	292480	0	0	0	0	0
CON__P02769	SWISS-PROT:P02769 (Bos taurus) Bovine serum albumin precursor	NA	69.293	7848800	0	0	0	0	0	0	0	0	0	0	137290	0	0	456660	262020	0	0	0	0	0	0	0	0	0	0	0	0	0	0	0	0	0	0	0	0	0	0	0	0	344200	0	0	0	0	0
Q6KB66;CON__Q6KB66-1	Keratin, type II cytoskeletal 80;SWISS-PROT:Q6KB66-1 Tax_Id=9606 Gene_Symbol=KRT80 Isoform 1 of Keratin, type II cytoskeletal 80;TREMBL:Q0VBK2;Q8C1M7 Tax_Id=10090 Gene_Symbol=Krt80 Keratin 80	KRT80;NA;NA	50.525	7098600	0	0	0	0	970270	0	0	0	0	0	0	0	0	0	0	0	0	0	0	0	0	0	0	0	0	0	0	0	0	2606600	0	0	0	0	0	0	0	0	0	0	0	0	0	0	0
CON__P19013;P19013	SWISS-PROT:P19013 Tax_Id=9606 Gene_Symbol=KRT4 keratin 4;Keratin, type II cytoskeletal 4	NA;KRT4	63.91	6495600	0	0	0	0	0	0	0	0	0	0	0	0	376310	0	0	122680	0	0	0	0	0	897220	0	0	0	0	0	0	0	582280	0	0	0	0	0	0	0	0	0	0	0	0	0	0	0
CON__O76013;O76013	SWISS-PROT:O76013 Keratin, type I cuticular HA6 (Hair keratin, type I HA6);Keratin, type I cuticular Ha6	NA;KRT36	52.247	5745100	0	0	0	0	0	0	0	102960	0	0	0	0	0	0	0	0	0	0	0	0	0	0	0	0	0	0	0	0	0	0	0	0	0	0	0	0	0	0	0	0	0	0	0	0	0
CON__P04258	SWISS-PROT:P04258 (Bos taurus) Similar to Collagen alpha 1(III) chain	NA	138.44	5672500	0	0	0	0	0	0	0	0	0	140430	0	0	0	0	117580	0	0	0	0	0	0	0	0	153930	50166	0	0	0	0	0	53329	0	0	0	0	0	0	0	0	0	0	40464	0	197540	0
CON__O76009;CON__Q6NTB9;O76009	SWISS-PROT:O76009 Keratin, type I cuticular HA3-I (Hair keratin, type I HA3-I);TREMBL:Q6NTB9 Type I hair keratin 3A - Homo sapiens (Human).;Keratin, type I cuticular Ha3-I	NA;NA;KRT33A	45.935	4089500	0	1119400	0	0	0	0	0	0	0	0	0	0	0	0	0	0	0	0	0	0	0	0	0	0	0	0	0	0	0	0	0	0	0	0	0	0	0	0	0	0	0	0	0	0	0
CON__P12035;P12035	SWISS-PROT:P12035 Tax_Id=9606 Gene_Symbol=KRT3 Keratin, type II cytoskeletal 3;Keratin, type II cytoskeletal 3	NA;KRT3	64.503	3699500	0	0	0	0	0	0	0	0	0	0	0	0	0	0	0	77078	0	0	0	0	0	156540	0	383870	0	0	0	0	0	460250	0	0	0	0	0	0	0	0	0	0	0	0	0	0	0
CON__A2A5Y0	TREMBL:A2A5Y0 Tax_Id=10090 Gene_Symbol=Krt31 keratin complex 1, acidic, gene 1;TREMBL:Q6IFU5 Type I hair keratin KA36 - Homo sapiens (Human).;Keratin, type I cytoskeletal 40	NA;NA;KRT40	47.117	2672100	0	0	0	0	0	0	0	0	0	0	0	0	0	0	0	0	0	0	0	0	0	0	0	0	0	0	0	0	0	0	0	0	0	0	0	0	0	0	0	0	0	0	0	0	0
CON__ENSEMBL:ENSBTAP00000024462	(Bos taurus) 47 kDa protein	NA	46.543	2656000	0	0	0	0	0	0	0	0	0	0	0	0	0	0	0	0	0	0	0	0	0	0	0	0	0	0	0	0	0	0	0	0	0	0	0	0	0	0	0	0	0	0	0	0	0
CON__ENSEMBL:ENSBTAP00000025008;Q9H4B7	(Bos taurus) hypothetical protein;Tubulin beta-1 chain	NA;TUBB1	59.299	2642500	0	0	0	0	0	0	0	0	0	0	0	0	0	0	0	0	0	0	0	0	0	0	0	0	0	0	0	0	0	0	0	0	0	0	0	0	0	0	0	0	0	0	0	0	0
CON__Q86YZ3;Q86YZ3	SWISS-PROT:Q86YZ3 Tax_Id=9606 Gene_Symbol=HRNR Hornerin;Hornerin	NA;HRNR	282.39	2101800	0	0	45497	7806.3	0	0	0	0	0	16192	353220	22122	0	0	0	53350	0	27010	0	0	160680	72381	0	0	0	198660	0	17808	19380	150350	15554	0	0	6647	0	0	43523	0	0	15033	0	0	0	0	19466
CON__Q8IUT8;CON__O76011;O76011	TREMBL:Q8IUT8 Type I hair keratin 4 - Homo sapiens (Human).;SWISS-PROT:O76011 Keratin, type I cuticular HA4 (Hair keratin, type I HA4);Keratin, type I cuticular Ha4	NA;NA;KRT34	49.411	1470000	0	0	0	0	0	0	0	0	0	0	0	0	0	0	0	0	0	0	0	0	0	0	0	0	0	0	0	0	0	0	0	0	0	0	0	0	0	0	0	0	0	0	0	0	0
CON__ENSEMBL:ENSBTAP00000024146	(Bos taurus) similar to alpha-2-macroglobulin isoform 1	NA	164.34	1025500	0	0	0	0	87096	0	0	0	0	0	0	0	0	0	0	0	0	0	0	0	0	0	0	0	0	0	0	0	0	0	0	0	0	0	0	0	0	0	0	225290	0	0	0	0	0
CON__P20930;P20930	SWISS-PROT:P20930 Tax_Id=9606 Gene_Symbol=FLG Filaggrin;Filaggrin	NA;FLG	435.16	611120	0	0	0	0	0	0	0	0	0	0	0	0	0	0	0	0	0	0	0	0	0	0	0	0	0	0	0	0	0	30059	0	0	0	0	0	0	0	0	0	0	0	0	0	0	0
CON__ENSEMBL:ENSBTAP00000031360	(Bos taurus) 55 kDa protein	NA	54.678	411590	0	0	0	0	0	0	0	0	0	0	0	0	0	0	0	0	0	0	0	0	0	0	0	0	0	0	0	0	0	0	0	0	0	0	0	0	0	0	0	0	0	0	0	0	0
CON__ENSEMBL:ENSP00000377550;P13646;CON__P13646-1	Tax_Id=9606 Gene_Symbol=KRT13 46 kDa protein;Keratin, type I cytoskeletal 13;SWISS-PROT:P13646-1 Tax_Id=9606 Gene_Symbol=KRT13 Isoform 1 of Keratin, type I cytoskeletal 13	NA;KRT13;NA	45.771	365690	0	0	0	0	0	0	0	0	0	0	0	0	0	0	0	0	0	0	0	0	0	0	0	0	0	95249	0	0	0	0	0	0	0	0	0	0	0	0	0	0	0	0	0	0	0
CON__Q29443;CON__Q0IIK2	SWISS-PROT:Q29443 Serotransferrin - Bos taurus (Bovine).;TREMBL:Q0IIK2 (Bos taurus) Transferrin	NA;NA	75.829	175520	0	0	0	0	0	0	0	0	0	0	0	0	0	0	0	0	0	0	0	0	0	0	0	0	0	0	0	0	0	0	0	0	0	0	0	0	0	0	0	0	0	0	0	0	0
[truncated: 84 more columns]

## Sheet: Filtered Data
Uniprot ID	Protein names	Gene names	Panther Protein Class	Molecular Function/Biological Process	Uhlen Human Secretome	Secretome Info	GO Subcellular Location	Granule location	Protein Atlas Subcellular Location	Surfaceome (TSCA + SURFME)	EV marker (MISEV, Hoshino, Kugeratski)	prt_ench_category	prt_ench_tissue_cnt	prt_ench_tissue_score	Mol. weight [kDa]	Total iBAQ	iBAQ 65	iBAQ 66	iBAQ 67	iBAQ 68	iBAQ 69	iBAQ 70	iBAQ 71	iBAQ 72	iBAQ 73	iBAQ 74	iBAQ 75	iBAQ 76	iBAQ 77	iBAQ 78	iBAQ 79	iBAQ 80	iBAQ 81	iBAQ 82	iBAQ 83	iBAQ 84	iBAQ 85	iBAQ 86	iBAQ 87	iBAQ 88	iBAQ 89	iBAQ 90	iBAQ 91	iBAQ 92	iBAQ 93	iBAQ 94	iBAQ 95	iBAQ 96	iBAQ 97
P09093	Chymotrypsin-like elastase family member 3A	CELA3A	serine protease(PC00203)	Hydrolase activity GO:0016787	1	Locally secreted to GI-tract						prt_specific	1	Pancreas:4.55	29.488	389790000000	3859700000	4528600000	3280100000	3787200000	417930000	2220200000	3930600000	1165100000	665840000	3610800000	4390700000	1797300000	2780500000	3291100000	2656200000	542350000	4508900000	2440000000	2380000000	1938000000	2406200000	3301300000	828490000	2268300000	3679200000	1034800000	3260500000	2794200000	1334200000	4724100000	4810400000	5488000000	1406500000
P01834	Immunoglobulin kappa constant	IGKC	immunoglobulin(PC00123)												11.765	312760000000	554320000	1685000000	1732000000	771390000	282720000	3054300000	1086900000	144030000	788710000	1390500000	1937300000	5619500000	2177400000	2609400000	760270000	196400000	4064700000	3404200000	4728800000	1694400000	1561100000	2899900000	487050000	1222600000	3017500000	301960000	1252700000	7028500000	2976900000	5950200000	657570000	1889000000	491870000
Q99895	Chymotrypsin-C	CTRC	serine protease(PC00203)	Hydrolase activity GO:0016787	1	Locally secreted to GI-tract			Secreted			prt_specific	1	Pancreas:4.93	29.483	122950000000	526960000	933860000	1126900000	408890000	1605400000	709630000	532450000	10519000	4500400	723240000	1369500000	659990000	2648900000	469940000	2088700000	214830000	2686900000	486790000	700410000	1090500000	340100000	722990000	29707000	157470000	371990000	216560000	228480000	1848500000	704930000	1353200000	2364500000	2811200000	1343300000
P01009	Alpha-1-antitrypsin;Alpha-1-antitrypsin-related protein	SERPINA1;SERPINA2	protease inhibitor(PC00191)	Enzyme inhibitor	1	Secreted to blood	Secretory Granules GO:30141								46.736	112940000000	60340000	120240000	223290000	112410000	168100000	69629000	12173000	25484000	13586000	9928300	85295000	123920000	406420000	281590000	123760000	4495900	112420000	111980000	91117000	13758000	53790000	95931000	9745000	43927000	17705000	372310000	40621000	26236000	87862000	101440000	63600000	220100000	69113000
P0DOX2	Immunoglobulin alpha-2 heavy chain;Immunoglobulin heavy variable 7-4-1	NA;IGHV7-4-1	Immunoglobulins												48.934	65461000000	304400000	1289400000	855750000	177090000	59553000	1549100000	497210000	66840000	277510000	712240000	541820000	1601400000	97940000	1612400000	360260000	63915000	746830000	851790000	1226800000	260190000	327480000	534010000	280290000	466210000	999740000	31762000	813460000	1731000000	1172600000	1521900000	124510000	2020100000	308900000
P01876	Immunoglobulin heavy constant alpha 1	IGHA1	Immunoglobulins							1					42.848	46748000000	118780000	1016900000	619040000	163120000	87565000	717590000	325420000	39279000	177950000	820010000	584680000	2076100000	153510000	1413500000	132090000	68608000	446340000	614750000	1016800000	224980000	255300000	377880000	221960000	111600000	710760000	13866000	371110000	1463100000	706310000	1268100000	167640000	1005600000	262830000
P15085	Carboxypeptidase A1	CPA1	metalloprotease(PC00153)	Hydrolase activity GO:0016787	1	Locally secreted to GI-tract						prt_specific	1	Pancreas:5.29	47.14	44887000000	4156000	44169000	19749000	27118000	917840	61810000	13846000	6743600	17137000	4956500	52331000	21638000	12707000	9091300	268330000	2225100	27914000	174890000	116350000	36711000	530800	15750000	14779000	39002000	13560000	7301600	8503600	19045000	33161000	25600000	13478000	17692000	20108000
P01591	Immunoglobulin J chain	JCHAIN	immunoglobulin(PC00123)		1	Secreted to blood			Secreted		1	prt_enriched_not_spec	1	Breast:2.71	18.098	42921000000	184740000	1094700000	534240000	108340000	80886000	663290000	316750000	34356000	141870000	438970000	445280000	1618600000	11624000	1591800000	158880000	56930000	347690000	399610000	1153000000	188710000	194470000	130550000	186490000	175500000	584490000	37400000	474050000	1622700000	829800000	863530000	74734000	871010000	171260000
O60844	Zymogen granule membrane protein 16	ZG16	Carbohydrate binding	Carbohydrate binding	1	Locally secreted to GI-tract	Zymogen Granule GO:0042588	Zymogen Granule membrane	Secreted			prt_enriched_not_spec	2	Colon Transverse:2.72;Small Intestine:2.72	18.132	42325000000	251450000	700620000	769700000	341420000	163620000	557860000	156820000	64032000	12382000	378550000	713530000	669900000	3015700000	735490000	586590000	10243000	441680000	742470000	1111700000	30548000	51792000	450790000	60163000	164570000	847920000	47803000	360130000	715980000	1459000000	1143600000	239410000	903840000	161320000
P07478	Trypsin-2	PRSS2	serine protease(PC00203)	Hydrolase activity GO:0016787	1	Locally secreted to GI-tract	Secretory Granules GO:30141								26.487	38346000000	69058000	586540000	23634000	313140000	77055000	281040000	10093000	4010300	5577100	34213000	208440000	82120000	317620000	58915000	48868000	26630000	863900000	163890000	76025000	34049000	92825000	924060000	18581000	165310000	415140000	23487000	73018000	156820000	178210000	263120000	96900000	88171000	36603000
P0DOY2;P0DOY3	Immunoglobulin lambda constant 2;Immunoglobulin lambda constant 3;Immunoglobulin lambda constant 6	IGLC2;IGLC3;IGLC6	Immunoglobulins												11.293	25753000000	179480000	247680000	140240000	89480000	42176000	463100000	207370000	18578000	58404000	222340000	145690000	622370000	170910000	514840000	248120000	21513000	352990000	219760000	655720000	164650000	127990000	279670000	108510000	57005000	364690000	25291000	346980000	693710000	278920000	515230000	19832000	376660000	91903000
P0DOX8;B9A064;P0CG04	Immunoglobulin lambda-1 light chain;Immunoglobulin lambda-like polypeptide 5;Immunoglobulin lambda constant 1	NA;IGLL5;IGLC1	Immunoglobulins												22.83	24579000000	60315000	573500000	190220000	44681000	29371000	322630000	27018000	15276000	16832000	141490000	308460000	828910000	137450000	748900000	147840000	21889000	233960000	227770000	609700000	173530000	200000000	191750000	16064000	37317000	333770000	13787000	218560000	1102400000	341300000	761570000	46184000	346440000	84993000
P09923	Intestinal-type alkaline phosphatase	ALPI	phosphatase(PC00181)	Hydrolase activity GO:0016787	1	Intracellular or membrane-bound			Plasma membrane	1		prt_specific	1	Small Intestine:10	56.811	15971000000	170900000	27146000	22503000	15450000	9472800	223870000	34294000	16484000	125000	17197000	17712000	9737300	319230000	56692000	200980000	1661000	885480000	5669000	122710000	179730000	1258300	6662600	10363000	89659000	351620000	132810	139770000	360320000	509120000	319240000	57036000	92162000	50412000
P01011	Alpha-1-antichymotrypsin	SERPINA3	protease inhibitor(PC00191)	Enzyme inhibitor	1	Secreted to blood	Secretory Granules GO:30141								47.65	15163000000	5869000	41612000	46048000	33505000	66847000	18497000	3977200	2799800	3598200	1482500	21222000	23927000	34908000	53460000	14453000	664760	17020000	53941000	31281000	3055500	12154000	24921000	3779700	26543000	13708000	43020000	7997800	4561500	5196900	42039000	9424300	28303000	23654000
P06731	Carcinoembryonic antigen-related cell adhesion molecule 5;Carcinoembryonic antigen-related cell adhesion molecule 3	CEACAM5;CEACAM3	immunoglobulin superfamily cell adhesion molecule(PC00125)	Cell Adhesion	1	Intracellular or membrane-bound			Plasma membrane	1		prt_enriched_not_spec	2	Esophagus Mucosa:4.21;Colon Transverse:3.64	76.795	11183000000	36224000	219380000	109120000	11910000	10787000	113290000	8500500	9690200	1173000	18215000	31388000	31245000	239630000	203660000	152250000	10014000	336460000	57973000	120010000	45716000	24131000	10111000	2573600	32358000	66218000	376370	19320000	174910000	49663000	294690000	28500000	47506000	48998000
P0DOX7	Immunoglobulin kappa light chain	NA	Immunoglobulins												23.379	10856000000	28656000	76541000	81044000	20171000	7346900	89477000	21140000	270520	2852800	41879000	70694000	178110000	57335000	165080000	37758000	2355400	116200000	63734000	151280000	34818000	26795000	69992000	8043800	15429000	111570000	7714500	40487000	269760000	69941000	164560000	14263000	156980000	5192000
P01833	Polymeric immunoglobulin receptor	PIGR	immunoglobulin receptor superfamily(PC00124)		1	Intracellular or membrane-bound	Secretory Granules GO:30141			1		prt_enriched_not_spec	4	Colon Transverse:3.7;Small Intestine:2.64;Breast:2.56;Minor Salivary:2.55	83.283	6973500000	14131000	193310000	84593000	15422000	8006400	181790000	36739000	5460800	17885000	123210000	66756000	353520000	7312300	390240000	15059000	4608300	37355000	74446000	63186000	19565000	27373000	19886000	30278000	15568000	47336000	3666200	44270000	163980000	90180000	88456000	6242500	139990000	20645000
Q9Y6R7	IgGFc-binding protein	FCGBP	extracellular matrix protein(PC00102)												572.01	2970200000	1217300	34651000	9731600	7704100	38118000	9681300	5548000	108070	765220	31400000	28735000	36474000	2157500	26580000	1605800	1139500	2162600	4846100	21911000	1146100	11627000	4849800	1639100	4516200	3923300	824380	885210	12982000	26873000	8686400	12121000	43305000	3367700
Q02817	Mucin-2	MUC2	extracellular matrix protein(PC00102)	Cellular Detoxification											550.84	2407600000	2973800	29427000	8720100	3943300	16149000	12151000	3060600	218880	1553200	87314000	50636000	26543000	4940000	125420000	9497900	1413200	5850400	11464000	45187000	13762000	56019000	6579700	1115500	4055300	1969500	170820	5170800	217160000	61928000	35680000	23863000	81707000	27632000
P04054	Phospholipase A2	PLA2G1B	phospholipase(PC00186)	Hydrolase activity GO:0016787	1	Locally secreted to GI-tract						prt_specific	1	Pancreas:5.63	16.36	28665000000	97850000	86334000	38303000	47806000	60563000	187700000	69216000	17106000	5627300	33397000	2434500000	89113000	278520000	571900000	25719000	78759000	1142600000	168290000	291010000	86360000	28806000	494700000	19724000	167640000	230620000	0	127660000	179190000	37394000	952330000	746940000	632660000	285720000
P08217	Chymotrypsin-like elastase family member 2A;Chymotrypsin-like elastase family member 2B	CELA2A;CELA2B	serine protease(PC00203)	Hydrolase activity GO:0016787	1	Locally secreted to GI-tract			Secreted			prt_enriched_not_spec	1	Pancreas:3.88	28.887	25898000000	5093800	52923000	24750000	20850000	15601000	27990000	19866000	598600	48380	15438000	10618000	12281000	136260000	19143000	182020000	12855000	193910000	4114400	15671000	96801000	187020	89120000	1338900	165650	27228000	9638700	24522000	21089000	2654600	90578000	12447000	35476000	0
A0A075B6P5;P01615	Immunoglobulin kappa variable 2-28;Immunoglobulin kappa variable 2D-28;Immunoglobulin kappa variable 2-40;Immunoglobulin kappa variable 2D-40	IGKV2-28;IGKV2D-28;IGKV2-40;IGKV2D-40	Immunoglobulins												12.957	17774000000	92394000	383570000	129110000	35239000	19073000	392790000	33446000	5958300	15739000	58898000	82766000	304580000	126320000	276600000	219870000	4426000	316850000	145010000	220230000	115850000	53163000	54169000	42563000	0	122690000	13683000	31013000	517950000	228800000	221050000	14244000	234500000	33965000
P01619	Immunoglobulin kappa variable 3-20	IGKV3-20	immunoglobulin(PC00123)						Plasma membrane			prt_enriched_not_spec	1	Breast:2.89	12.557	17618000000	39519000	254460000	161870000	55232000	27262000	234930000	64278000	12000000	26403000	71124000	71992000	346700000	35950000	373730000	98014000	6558500	378060000	162710000	274330000	51676000	64866000	146490000	42007000	12173000	190830000	38402000	83627000	613950000	96793000	259950000	22072000	152280000	37321000
P06702	Protein S100-A9	S100A9	calmodulin-related(PC00061)	Cell Adhesion	1	Secreted to blood	Secretory Granules GO:30141		Plasma membrane	1		prt_enriched_not_spec	3	Minor Salivary:3.59;Esophagus Mucosa:3.44;Spleen:3.35	13.242	10051000000	78369000	189130000	266130000	59240000	60077000	44439000	105680000	1946400	1692100	0	27324000	1001800000	182940000	1703700000	21197000	4157700	2708500	16114000	4175000	191220000	23769000	19288000	1271700	13667000	9182600	16338000	16127000	93488000	41409000	102030000	380470000	43369000	20482000
P05109	Protein S100-A8	S100A8	calmodulin-related(PC00061)	Cell Adhesion	1	Secreted to blood	Secretory Granules GO:30141					prt_enriched_not_spec	4	Minor Salivary:5.26;Spleen:4.04;Esophagus Mucosa:3.99;Vagina:2.89	10.834	9891500000	79502000	129780000	251610000	24757000	100570000	38937000	129370000	1838200	2961500	0	29711000	740590000	125990000	2568700000	21088000	4114600	11207000	30623000	13562000	234900000	29900000	14805000	692530	15625000	23804000	8705600	8557400	61639000	59288000	117180000	198390000	42996000	15616000
O43451	Maltase-glucoamylase	MGAM	glucosidase(PC00108)	Hydrolase activity GO:0016787			Secretory Granules GO:30141			1		prt_specific	1	Small Intestine:4.28	312.02	6186700000	3661300	5368700	3579600	266690	6772900	11938000	2382600	2039600	2907600	19537	2375300	103830	10714000	4078000	13896000	0	12951000	3604000	31236000	5173800	128190	69294	741060	13171000	31590	3587700	2045000	4018300	20111000	4786700	8194400	416450	2930500
P0DUB6;P0DTE8;P0DTE7	Alpha-amylase 1A;Alpha-amylase 1C;Alpha-amylase 1B	AMY1A;AMY1C;AMY1B	Hydrolase activity GO:0016787	Hydrolase activity GO:0016787											57.767	3573800000	9929400	32185000	28070000	46314000	15491000	17216000	16040000	3007500	730060	22746000	30612000	37845000	26371000	12441000	340600	73025	5952600	2070000	9937200	4445800	2849200	80020000	330640	647470	4664100	4465200	1172900	24261000	58282000	28698000	86897000	70014000	1415200
A8K7I4	Calcium-activated chloride channel regulator 1	CLCA1	ion channel(PC00133)	Hydrolase activity GO:0016787	1	Locally secreted to GI-tract	Zymogen Granule GO:0042588	Zymogen Granule membrane	Secreted	1		prt_specific	2	Small Intestine:5.09;Colon Transverse:5.02	100.22	1394100000	1990600	23359000	7240000	3694400	1395600	7820800	1217000	1993300	310790	1122900	21677000	32632000	1193600	9894500	1562100	94367	3723000	6412000	8821000	947260	3971700	5985700	481230	1903200	15948000	0	1527200	9651600	16431000	3417100	1455500	30970000	3550400
P59666;P59665	Neutrophil defensin 3;Neutrophil defensin 1	DEFA3;DEFA1	antimicrobial response protein(PC00051)												10.245	28380000000	2540900	66556000	1255800000	529900000	112880000	65076000	8794300	17908000	0	132580000	274610000	1260600000	750750000	3525800000	834700000	61130000	432890000	281400000	711450000	343080000	1342600000	516980000	0	143020000	406520000	9647800	326620000	315290000	631030000	524860000	339390000	936290000	282690000
P01871	Immunoglobulin heavy constant mu	IGHM	immunoglobulin receptor superfamily(PC00124)							1					51.923	5128000000	13829000	214700000	35536000	21092000	1473100	29326000	23566000	0	1274600	29573000	23740000	55194000	12024000	107460000	25858000	4622600	5695500	30269000	16710000	83549000	266930000	8787000	3393900	12017000	4723500	3475400	5255300	22565000	25558000	27096000	1445400	11558000	3469600
P01008	Antithrombin-III	SERPINC1	protease inhibitor(PC00191)	Enzyme inhibitor	1	Secreted to blood			Secreted						52.602	3843000000	4264800	3711900	20189000	5155000	11330000	6285200	1002500	1300600	0	856300	9880000	15376000	2230200	25215000	34278000	318660	2233900	4094300	4464200	0	5309900	6002200	390300	4275100	2429700	3835300	2384800	2372400	5128900	11033000	4604900	9131200	2868300
P02794	Ferritin heavy chain	FTH1	storage protein(PC00210)				Secretory Granules GO:30141					prt_enriched_not_spec	1	Brain Cortex:2.71	21.225	3420700000	8628200	46786000	54203000	14342000	31797000	9264300	4215900	5966900	4082300	4528700	492050	2447700	2658200	27339000	66502000	0	6385200	13656000	150480000	0	0	824270	0	18341000	32803000	80321000	24376000	10312000	4914300	3290400	15613000	1294400	6385100
Q04118	Basic salivary proline-rich protein 3	PRB3	antimicrobial response protein(PC00051)		1	Locally secreted to GI-tract			Secreted						30.98	1730100000	2657200	5915600	2586700	20440000	1696600	2536500	36806000	159160	477520	35068000	5244900	12602000	2709100	11715000	1324100	2809200	47291000	3312000	41425000	27866000	0	6712100	319550	101190	43522000	0	771960	608030	393440	81003000	31929000	314760000	1661000
Q9NR71	Neutral ceramidase;Putative inactive neutral ceramidase B	ASAH2;ASAH2B	Hydrolase activity GO:0016787	Hydrolase activity GO:0016787	1	Intracellular or membrane-bound				1					85.515	1550300000	14213000	1312800	15434000	20755000	3257500	21295000	5325300	3187800	188020	10704000	31511000	10050000	15399000	4087300	81268000	2074200	34750000	692010	9154900	10841000	11287000	565990	3390900	10872000	4009200	6039900	10950000	7180700	11704000	0	14255000	15502000	11992000
P08861	Chymotrypsin-like elastase family member 3B	CELA3B	serine protease(PC00203)	Hydrolase activity GO:0016787	1	Locally secreted to GI-tract						prt_specific	1	Pancreas:7.14	29.263	3237900000	2843800	21445000	1755000	19631000	291270	6353600	2106500	1972200	0	5352000	3219200	3972800	24619000	8267600	15344000	7821700	26323000	34720000	4907400	9955000	1556500	97735000	0	1396200	1668200	0	832350	12884000	6275800	67170000	4844900	5992100	1394400
P35237	Serpin B6	SERPINB6	protease inhibitor(PC00191)	Enzyme inhibitor			Secretory Granules GO:30141								42.621	11720000000	2145500	11995000	16955000	4159200	391070	5728000	1367500	1805800	575420	0	4834600	4443200	10000000	3021800	9602200	510850	13222000	7199200	15625000	9240700	377790	3628300	567130	2555000	473280	10495000	946820	2669300	2426600	2684800	0	1390100	3621100
P06331;P0DP08;P0DP06;A0A0C4DH41;P01825;P01824	Immunoglobulin heavy variable 4-34;Immunoglobulin heavy variable 4-38-2;Immunoglobulin heavy variable 4-30-4;Immunoglobulin heavy variable 4-61;Immunoglobulin heavy variable 4-59;Immunoglobulin heavy variable 4-39;Immunoglobulin heavy variable 4-31	IGHV4-34;IGHV4-38-2;IGHV4-30-4;IGHV4-61;IGHV4-59;IGHV4-39;IGHV4-31	Immunoglobulins												13.815	5592300000	15800000	58813000	39118000	8225700	15581000	51697000	34961000	0	8489800	24921000	7372800	13585000	17707000	102110000	39853000	1393500	98136000	34482000	43570000	0	4796100	24504000	6573900	17288000	38755000	9101500	30139000	81419000	36273000	40082000	5735700	112870000	8800600
P02814	Submaxillary gland androgen-regulated protein 3B	SMR3B	protease inhibitor(PC00191)	Enzyme inhibitor	1	Locally secreted to GI-tract			Secreted						8.1875	3713100000	181990000	64015000	151530000	196020000	30275000	49475000	28092000	9120200	22756000	74348000	31941000	30359000	0	34712000	12169000	13025000	180500000	42691000	44239000	126460000	0	11479000	53856000	30726000	119960000	0	73795000	53579000	0	119110000	127050000	177750000	8116400
P02788	Lactotransferrin	LTF	transfer/carrier protein(PC00219)	Hydrolase activity GO:0016787	1	Locally secreted	Secretory Granules GO:30141					prt_enriched_not_spec	4	Spleen:4.48;Prostate:4;Lung:3.56;Breast:2.57	78.181	2799600000	12090000	77989000	294870000	7812200	23263000	8573100	385030	434530	0	0	23373000	82364000	5688700	717200000	3278500	44177	742280	2006500	2626600	57027000	285990000	3342600	420700	1229400	651750	466280	0	98671000	7656800	13511000	1393400	582650	5529500
P16444	Dipeptidase 1	DPEP1	protease(PC00190)	Hydrolase activity GO:0016787	1	Intracellular or membrane-bound			Plasma membrane	1		prt_enriched_not_spec	3	Testis:5.18;Pancreas:4.99;Small Intestine:3.82	45.673	2155400000	5892500	25720000	11994000	970580	2225500	21605000	239640	10985000	0	10397000	43643000	1251500	33380000	83377000	298170000	1105200	55004000	8140200	15539000	6572100	2084500	3582600	1652100	5235400	7136800	0	11618000	28977000	74897000	10732000	12160000	79627000	28886000
P02810	Salivary acidic proline-rich phosphoprotein 1/2	PRH1	antimicrobial response protein(PC00051)		1	Locally secreted to GI-tract			Secreted						17.015	1197700000	3169400	5884700	19765000	49285000	1551400	4093500	11449000	0	1548400	9599300	866580	11184000	1496400	4178100	0	2757500	141180000	637130	61514000	24236000	0	9501800	861520	676000	24816000	0	1276600	657300	0	68962000	33959000	20714000	3705100
Q8WZ42	Titin	TTN	structural protein(PC00211)	Actin cytoskeleton organization								prt_enriched_not_spec	4	Muscle Skeletal:7.18;Heart Ventricle:6.01;Heart Atrial:5.33;Minor Salivary:2.81	3816	46107000	3251.8	32231	5259.9	37052	53233	18616	106210	1879.4	0	4921.9	57663	5111.6	11543	0	14547	4395	22402	74991	9358	46484	3677.8	5134.6	0	8074.1	0	87825	28039	19272	25967	7374	7341.1	24983	8439.8
P06312	Immunoglobulin kappa variable 4-1	IGKV4-1	Immunoglobulins						Secreted						13.38	6549200000	2534900	131940000	74949000	8905100	443910	34986000	2409400	959300	0	23164000	28949000	104190000	4585900	108830000	11271000	1699800	109150000	55661000	70405000	23437000	20877000	60751000	0	0	39097000	0	24586000	194240000	94774000	127940000	5452200	46173000	0
P27487	Dipeptidyl peptidase 4	DPP4	serine protease(PC00203)	Hydrolase activity GO:0016787	1	Locally secreted				1		prt_enriched_not_spec	2	Prostate:2.54;Small Intestine:2.52	88.278	5107000000	2784000	1466000	1796600	500390	1918600	5650200	132200	9333000	328910	119450	1650500	229070	6248300	1158500	14185000	0	18126000	89051	12950000	3894000	0	639850	322760	307840	196280	1864500	421470	6496600	2591200	430280	0	0	110620
Q6GPI1;P17538	Chymotrypsinogen B2;Chymotrypsinogen B	CTRB2;CTRB1	Hydrolase activity GO:0016787												27.923	4130700000	2825000	20611000	21346000	29064000	15478000	47648000	9382200	0	0	4036900	34688000	30528000	22634000	3829100	2983500	1382200	54727000	10820000	69801000	19870000	0	21929000	0	0	12726000	0	0	84088000	30494000	85325000	20313000	53581000	105760000
P01624	Immunoglobulin kappa variable 3-15;Immunoglobulin kappa variable 3D-7;Probable non-functional immunoglobulin kappa variable 3-7	IGKV3-15;IGKV3D-7;IGKV3-7	immunoglobulin(PC00123)						Plasma membrane						12.496	9280400000	13153000	102900000	72501000	5798700	9012900	92512000	0	0	0	27008000	37307000	249070000	25813000	192470000	15664000	2507700	64231000	113240000	182880000	29753000	43026000	96067000	3161400	0	105360000	6799300	53786000	172800000	55590000	158840000	17905000	92909000	18987000
Q86UP6	CUB and zona pellucida-like domain-containing protein 1	CUZD1	transmembrane signal receptor(PC00197)	Cell Adhesion			Zymogen Granule GO:0042588			1		prt_specific	1	Pancreas:6.37	68.152	2301600000	13223000	16007000	45193000	10867000	9957600	223500000	5368000	4445600	254960	0	77520000	0	3176300	26544000	4466100	104720	38557000	4853900	27334000	36267000	0	0	3202100	4735400	9270700	0	30973000	44930000	16457000	33271000	7135900	40472000	17402000
P22748	Carbonic anhydrase 4	CA4	dehydratase(PC00091)	Hydrolase activity GO:0016787			Secretory Granules GO:30141			1					35.032	1317600000	8522300	13154000	7779300	1254100	2332300	131230000	0	4718200	0	0	5103300	11302000	14360000	37146000	16413000	80225	205530000	12039000	8287000	0	410090	1090000	881870	0	1374100	0	1965000	24263000	44404000	20966000	3687800	12272000	6127800
Q6UWV6	Ectonucleotide pyrophosphatase/phosphodiesterase family member 7	ENPP7	hydrolase(PC00121)	Hydrolase activity GO:0016787	1	Intracellular or membrane-bound				1					51.477	784360000	0	2342700	9277300	12611000	18321000	3293700	0	3001000	0	0	28336000	18523000	22266000	17910000	11881000	0	16239000	4371200	349330	0	550540	979170	376540	5800100	0	374390	414640	1685400	7796300	918960	3167400	49178000	0
P06748	Nucleophosmin	NPM1	chaperone(PC00072)	Enzyme inhibitor											32.575	3306700000	1439600	7279300	12762000	878610	5476600	1500200	0	1251200	769200	300470	1812100	3381600	14356000	1828700	5255100	0	7885900	6204700	31232000	0	0	586090	0	2011000	1001000	3630900	0	0	5261500	4142400	3595200	2730100	11000000
P01780;A0A0B4J1V1;P01763;P01762	Immunoglobulin heavy variable 3-7;Immunoglobulin heavy variable 3-21;Immunoglobulin heavy variable 3-48;Immunoglobulin heavy variable 3-11;Immunoglobulin heavy variable 3-13	IGHV3-7;IGHV3-21;IGHV3-48;IGHV3-11;IGHV3-13	Immunoglobulins												12.943	2707300000	0	45653000	41414000	5916700	0	24856000	13001000	0	0	22038000	36699000	27559000	15166000	33175000	0	1245900	22521000	18051000	24559000	15608000	19355000	11238000	0	0	29140000	1008200	3289400	34900000	11737000	73790000	6427500	24920000	6901000
P56470	Galectin-4	LGALS4	extracellular matrix protein(PC00102)	Cell Adhesion					Plasma membrane			prt_enriched_not_spec	5	Colon Transverse:6.57;Small Intestine:6.27;Liver:3.32;Stomach:2.88;Pancreas:2.73	35.941	1262000000	26021000	46827000	38118000	2532100	0	3965000	0	0	0	4101800	1016200	4994600	136840000	13360000	180990000	0	68352000	3244700	29593000	5684400	0	2343100	5274400	1384400	3321100	0	14201000	24315000	3307200	132350000	1970500	20431000	0
P14555	Phospholipase A2, membrane associated	PLA2G2A	phospholipase(PC00186)	Hydrolase activity GO:0016787	1	Secreted to blood	Secretory Granules GO:30141			1					16.083	243970000	0	3970500	26953000	1292600	751670	941240	195050	0	0	11881000	30489000	3568900	9449300	10231000	0	2857100	512190	1311600	1502000	1449700	1887200	1851700	0	0	1407800	0	0	1804900	2094800	5507000	3566500	15349000	5061600
P98088	Mucin-5AC	MUC5AC	extracellular matrix protein(PC00102)		1	Locally secreted to GI-tract						prt_enriched_not_spec	1	Stomach:3.85	585.56	41479000	232490	197570	1205200	519010	327930	132360	0	0	0	0	616990	400700	198590	103930	0	120710	554800	35875	692240	0	40884	85940	0	31784	76304	0	176050	109290	227960	853390	427200	586620	281210
P0DOX5;P01857	Immunoglobulin gamma-1 heavy chain;Immunoglobulin heavy constant gamma 1	NA;IGHG1	Immunoglobulins												49.328	5315700000	2556700	2451500	24309000	5121400	2274400	16569000	2428700	0	0	2242600	23987000	3416500	4175200	159730000	8785200	8763900	2706600	3296300	6331700	4993800	96568000	614370	1862400	1799800	2563800	16802000	3516300	18675000	1901000	14925000	80338000	0	0
P20160	Azurocidin	AZU1	serine protease(PC00203)	Hydrolase activity GO:0016787	1	Secreted to blood	Secretory Granules GO:30141					prt_enriched_not_spec	2	Spleen:3.4;Lung:2.57	26.885	1520000000	10750000	20737000	140110000	936700	8221400	9778700	0	0	0	0	12704000	50902000	30062000	300680000	8814400	357240	1922700	8914800	3922200	5328700	151530000	1390800	0	4850400	1843200	798790	0	31098000	4708400	40264000	7647800	0	4951600
P02766	Transthyretin	TTR	hydrolase(PC00121)	Hydrolase activity GO:0016787	1	Secreted to blood	Secretory Granules GO:30141	Secretory Granule Lumen							15.887	17421000000	11977000	15622000	16350000	12638000	9319600	25993000	1145400	0	20050000	0	1993400	0	4687300	34642000	24763000	925140	23554000	10687000	65155000	1254000	2806600	0	5023300	44403000	3476000	4596300	10762000	0	16948000	16870000	1756800	14105000	6093900
P04433;A0A0A0MRZ8	Immunoglobulin kappa variable 3-11;Immunoglobulin kappa variable 3D-11	IGKV3-11;IGKV3D-11	Immunoglobulins												12.575	7116300000	37287000	100160000	50858000	6271900	27623000	127850000	13966000	4882600	5874400	21467000	43557000	141850000	52086000	132100000	90261000	1478300	39468000	89237000	79379000	33493000	29198000	41686000	0	21171000	0	6789200	0	63826000	53167000	83031000	25019000	89147000	16269000
A0A0C4DH34	Immunoglobulin heavy variable 4-28	IGHV4-28	immunoglobulin(PC00123)						Secreted						13.124	2117700000	4573700	16373000	17104000	0	0	18533000	13875000	2259800	1134600	6030100	12377000	27179000	0	43009000	8653700	373430	34295000	5596300	29219000	0	3715700	9118600	2936000	3079600	8789100	0	11619000	43809000	34901000	18304000	0	25002000	4745000
P04746	Pancreatic alpha-amylase	AMY2A	amylase(PC00048)	Hydrolase activity GO:0016787	1	Locally secreted to GI-tract			Secreted			prt_enriched_not_spec	1	Pancreas:3.17	57.706	1055500000	2042000	11743000	5912600	28072000	2682200	6248100	0	0	0	7577000	15332000	7922800	1993600	7708600	0	0	2509400	2937200	4326300	3296600	303000	31271000	0	0	1385800	270920	0	744800	3966600	11833000	26194000	27219000	0
P05164	Myeloperoxidase	MPO	peroxidase(PC00180)	Cellular Detoxification	1	Intracellular or membrane-bound	Secretory Granules GO:30141					prt_enriched_not_spec	2	Spleen:3.94;Lung:2.61	83.868	800930000	9621600	5405500	54772000	2002100	2700500	1706100	1911000	0	0	1371600	4979200	9577800	43235000	288690000	6595600	426100	0	143650	284410	18071000	170400000	1916100	0	1153100	109950	117910	4307800	8321400	158140	4076300	143180	0	243900
P55259	Pancreatic secretory granule membrane major glycoprotein GP2	GP2	transmembrane signal receptor(PC00197)		1	Intracellular or membrane-bound	Zymogen Granule GO:0042588	Zymogen Granule membrane		1		prt_specific	1	Pancreas:4.87	59.48	854450000	4258600	721220	14706000	298470	1571400	23540000	574350	0	1076800	2734800	35882000	14402000	0	14376000	0	0	369440	52414	7269700	1175200	0	0	0	717520	3025800	0	339760	6646500	1076700	1409200	1783900	548020	1835100
P01024	Complement C3	C3	protease inhibitor(PC00191)	Enzyme inhibitor	1	Secreted to blood	Secretory Granules GO:30141			1					187.15	744650000	346230	15922	2584400	447470	1464100	334760	919960	200420	0	0	20911	8812700	291270	15261000	755860	119710	0	363570	0	71300	1793300	0	0	232400	2684200	3766600	359420	284870	676750	113390	1444400	8453	0
P15924	Desmoplakin	DSP	intermediate filament binding protein(PC00130)	Cell Adhesion			Secretory Granules GO:30141		Plasma membrane	1		prt_enriched_not_spec	4	Skin SunExpo:3.29;Skin Unexpo:3.06;Esophagus Mucosa:2.82;Minor Salivary:2.78	331.77	38490000	60928	129410	189970	67804	513320	37121	195010	0	0	95781	0	12250	351760	213400	1284700	51240	0	84913	41196	1031500	53391	103620	31178	183630	0	419380	0	56954	1148100	90702	3180900	903600	18498
P40199	Carcinoembryonic antigen-related cell adhesion molecule 6	CEACAM6	immunoglobulin superfamily cell adhesion molecule(PC00125)				Secretory Granules GO:30141			1		prt_enriched_not_spec	2	Lung:4.06;Spleen:3.45	37.237	956280000	3979400	38180000	60770000	0	0	10298000	0	0	0	0	19774000	0	51072000	31127000	8142000	1908500	47513000	10125000	5899000	3841900	9463100	4735400	3442600	0	1343700	0	5808500	10600000	1832300	43838000	9883400	3208500	13125000
O43895	Xaa-Pro aminopeptidase 2	XPNPEP2	protease(PC00190)	Hydrolase activity GO:0016787	1	Intracellular or membrane-bound			Plasma membrane	1					75.624	707280000	783070	492890	2038000	1085000	969460	6872000	0	183180	0	0	156400	0	29593000	7198700	45604000	0	54002000	0	1061400	609550	0	0	0	1717900	1549500	0	331720	1911800	34075000	319970	508960	8954900	8793200
Q9HD89	Resistin	RETN			1	Secreted to blood	Secretory Granules GO:30141	Secretory Granule Lumen	Secreted			prt_enriched_not_spec	3	Spleen:4.11;Lung:2.77;Heart Atrial:2.62	11.419	696800000	0	4734000	14172000	32995000	37355000	3160600	0	0	0	6309500	9717000	45563000	0	77458000	3050100	0	2850100	2117900	18889000	9243300	19239000	17920000	0	0	0	0	6336300	10944000	2877000	20098000	43318000	3048000	14916000
P13688	Carcinoembryonic antigen-related cell adhesion molecule 1	CEACAM1	cell adhesion molecule(PC00069)	Cell Adhesion	1	Intracellular or membrane-bound	Secretory Granules GO:30141			1		prt_enriched_not_spec	1	Colon Transverse:2.53	57.56	445960000	846700	4876800	6363200	612570	2076100	2915600	0	0	0	0	690820	2890900	13536000	6308600	7351300	444690	16179000	1454300	2900600	4774300	1155900	0	0	0	2625900	0	369440	27797000	1592100	13204000	3364100	739550	589790
A0A0B4J1Y9	Immunoglobulin heavy variable 3-72	IGHV3-72	immunoglobulin(PC00123)						Secreted						13.203	3552300000	14224000	81673000	39400000	2671800	3091500	77665000	0	0	0	0	56588000	42907000	0	79290000	53206000	179340	51847000	52682000	0	0	1262400	1421300	0	16680000	6118500	0	0	43569000	34663000	57840000	0	74390000	4358700
P01764	Immunoglobulin heavy variable 3-23	IGHV3-23	immunoglobulin(PC00123)						Secreted						12.582	879440000	0	7854600	7261800	0	0	0	0	0	0	7857800	12549000	16102000	4487500	20009000	4529900	1823900	17438000	14875000	26478000	3371700	6132900	6041200	963800	2502500	8794600	0	1624300	22337000	11739000	31522000	0	11201000	2865500
P01023	Alpha-2-macroglobulin	A2M	protease inhibitor(PC00191)	Enzyme inhibitor	1	Secreted to blood	Secretory Granules GO:30141		Secreted		1				163.29	510170000	2855500	515370	18923000	209940	5339300	4810700	395830	0	0	90106	1098300	211200	0	17614000	4956900	0	0	684420	613320	1303800	9706100	38997	0	2780600	0	2722200	271700	159810	0	11347000	143070	542150	0
Q8WWU7	Intelectin-2	ITLN2	Carbohydrate binding	Carbohydrate binding	1	Locally secreted to GI-tract			Secreted						36.211	251010000	0	0	14623000	1137100	0	411120	0	0	0	38574000	12442000	1813100	6312400	5713100	0	673380	0	482910	2167100	1835700	612620	19644000	0	2244000	1549300	1018700	1079900	0	11739000	1423600	2817100	28309000	22419000
Q08380	Galectin-3-binding protein	LGALS3BP	defense/immunity protein(PC00090)	Cell Adhesion	1	Secreted to blood	Secretory Granules GO:30141		Secreted		1	prt_enriched_not_spec	1	Artery Aorta:2.86	65.33	165560000	281890	5916300	1925200	188090	1307900	2095500	0	880620	347370	6509100	2643100	10062000	639310	16000000	0	0	0	310290	0	0	0	0	0	1983000	469930	0	0	0	1716000	172540	401720	4502900	241780
P01700	Immunoglobulin lambda variable 1-47	IGLV1-47	immunoglobulin(PC00123)						Secreted						12.283	1877600000	5489300	25931000	32315000	0	0	18414000	0	0	0	10635000	6268300	43395000	12126000	0	20250000	0	15213000	15741000	18763000	5188200	3937500	5750900	0	0	25178000	901990	14279000	104110000	0	42850000	0	43234000	7207600
A0A0B4J1X5	Immunoglobulin heavy variable 3-74	IGHV3-74	immunoglobulin(PC00123)						Secreted						12.839	1795400000	2611200	32789000	25896000	1485600	1489900	61692000	2969700	0	0	21047000	10739000	42096000	18531000	16480000	7460200	0	9212200	13794000	36532000	30183000	0	7159700	0	0	16066000	0	8135300	41028000	22237000	70962000	0	7090700	0
A0A075B6K5	Immunoglobulin lambda variable 3-9	IGLV3-9	immunoglobulin(PC00123)						Secreted						12.332	881820000	1369200	6583300	7001500	0	1139200	3179300	10548000	1663300	0	2588000	1601900	74763000	1018400	37313000	0	0	10819000	16170000	22298000	0	1015600	9343400	0	246840	7001900	0	2681500	18485000	15784000	13839000	0	15262000	1056700
P30740	Leukocyte elastase inhibitor;Serpin I2	SERPINB1;SERPINI2	protease inhibitor(PC00191)	Enzyme inhibitor			Secretory Granules GO:30141					prt_enriched_not_spec	7	Esophagus Mucosa:7.72;Small Intestine:6.52;Spleen:6.52;Pancreas:6.07;Minor Salivary:5.03;Lung:4.76;Stomach:3.93	42.741	3910600000	1338700	6441300	39243000	596530	1858200	4085000	1578600	452170	0	6627300	3155400	10563000	231570	9970200	0	0	0	820910	4773900	499870	8193400	0	0	765940	2149700	1952700	1252400	1196400	2429800	1401600	0	4133600	1741200
P02792	Ferritin light chain	FTL	storage protein(PC00210)				Secretory Granules GO:30141	Secretory Granule Lumen							20.019	2522600000	8459000	18279000	49120000	265060	35476000	0	0	3744800	0	7880000	3870500	2176900	6821200	42108000	0	0	14703000	0	105050000	0	1983500	588220	1762400	5651500	9486600	63392000	9283000	3454700	214470	310790	11249000	0	0
Q13228	Methanethiol oxidase	SELENBP1	defense/immunity protein(PC00090)												52.39	2511400000	0	4238900	9786200	2323000	351510	285050	322940	0	96734	0	483640	1634400	1830800	0	0	0	652910	701300	0	162580	0	0	174120	0	3283700	912300	251770	286790	0	905860	0	2597900	814880
Q92485	Acid sphingomyelinase-like phosphodiesterase 3b	SMPDL3B	phosphodiesterase(PC00185)	Hydrolase activity GO:0016787	1	Secreted to blood				1		prt_enriched_not_spec	3	Thyroid:4.68;Pancreas:4.36;Brain Cerebellum:3.28	50.813	461690000	0	1992600	0	0	0	1259500	0	1358400	1019200	0	203330	0	17444000	3447500	10988000	0	9293800	1856900	2718500	427760	0	1853200	0	897730	180350	387750	1094000	1877800	1937800	3122300	0	1645300	734750
A0A0B4J1V0	Immunoglobulin heavy variable 3-15	IGHV3-15	immunoglobulin(PC00123)						Secreted						12.926	370940000	0	3524900	8843500	0	607100	2550300	1773600	333610	0	0	3026600	2321800	1924000	8427200	4765900	298070	3194100	2004100	5547200	1670000	2134400	3220300	810680	2274600	0	0	0	0	5249800	8176600	0	5325900	696020
P04406	Glyceraldehyde-3-phosphate dehydrogenase	GAPDH	dehydrogenase(PC00092)	Enzyme inhibitor					Plasma membrane		1	prt_enriched_not_spec	1	Muscle Skeletal:2.84	36.053	7073600000	0	2409700	8664800	768590	2449500	2617400	4197700	410200	1495400	3287300	0	14169000	7722700	0	4501200	1272400	3949900	1075100	22709000	0	0	0	0	6865400	0	0	0	626480	5617500	9040000	12483000	7248700	4142500
A0A0C4DH68;A0A075B6R9	Immunoglobulin kappa variable 2-24;Probable non-functional immunoglobulin kappa variable 2D-24	IGKV2-24;IGKV2D-24	Immunoglobulins												13.079	2807400000	0	42617000	16121000	0	0	70731000	5942100	0	0	8627100	7463900	19814000	24771000	0	47993000	1141600	65908000	11812000	0	0	13969000	9789400	18602000	14702000	49209000	2646400	0	45353000	0	19296000	2546300	34112000	0
Q14002	Carcinoembryonic antigen-related cell adhesion molecule 7	CEACAM7	cell adhesion molecule(PC00069)	Cell Adhesion	1	Intracellular or membrane-bound			Plasma membrane	1		prt_enriched_not_spec	4	Colon Transverse:6.62;Vagina:5.81;Colon Sigmoid:3.12;Minor Salivary:2.61	29.345	836240000	14842000	15387000	14026000	0	0	7166400	0	0	0	2989700	0	3479900	18088000	16513000	34051000	844240	36855000	9020600	14532000	546220	0	0	0	10144000	0	0	0	16129000	15347000	19456000	0	9640300	1744100
P05090	Apolipoprotein D	APOD	apolipoprotein(PC00052)		1	Secreted to blood			Plasma membrane			prt_enriched_not_spec	2	Nerve Tibial:4.42;Breast:3.16	21.275	940480000	34531000	0	9157700	2884300	4783200	11046000	0	1023400	0	9101000	4859400	8907500	10991000	168190000	21558000	0	2203900	0	1037400	3031300	61364000	7005000	0	0	4216000	0	4285500	4761400	77681000	0	0	0	642120
O43280	Trehalase	TREH	Hydrolase activity GO:0016787	Hydrolase activity GO:0016787	1	Intracellular or membrane-bound				1					66.567	444380000	0	0	756770	0	0	5498800	0	550490	283490	492290	1057800	1556200	11662000	2266100	9514700	106740	6743900	1028800	600440	575140	0	729960	0	0	701360	0	0	2430400	3642100	713080	693780	0	787350
P11678	Eosinophil peroxidase	EPX	peroxidase(PC00180)	Cellular Detoxification			Secretory Granules GO:30141								81.04	221920000	253610	0	14954000	3974500	897280	478090	338670	0	0	302750	3214600	13188000	9316700	35421000	2241800	0	2411500	0	8616700	0	239000	23746000	0	0	1184500	1852400	0	11712000	0	780860	951080	0	0
P05783	Keratin, type I cytoskeletal 18	KRT18	intermediate filament(PC00129)	Cell Adhesion								prt_enriched_not_spec	7	Liver:3.72;Pancreas:3.72;Thyroid:2.83;Pituitary:2.81;Stomach:2.75;Prostate:2.59;Small Intestine:2.58	48.057	872180000	0	8073100	3328800	4308400	0	14654000	0	647950	0	3228400	1708300	8770100	4582100	39997000	11446000	281460	15054000	4623700	9083400	668880	1806200	3034000	0	3725700	8774200	378540	5593800	17441000	968310	6432500	2726700	0	1346400
P01714	Immunoglobulin lambda variable 3-19	IGLV3-19	immunoglobulin(PC00123)						Secreted						12.042	794320000	0	36392000	10603000	2244400	1001700	9142800	1715500	0	0	3186800	2958200	6927800	1209300	25154000	9414600	469350	0	0	19250000	6524200	1630700	18233000	0	4490000	27719000	0	368420	28582000	2282200	8381900	471640	5721400	51533000
P61626	Lysozyme C	LYZ	glycosidase(PC00110)	Hydrolase activity GO:0016787	1	Secreted to blood	Secretory Granules GO:30141					prt_enriched_not_spec	2	Artery Aorta:3.05;Spleen:2.99	16.537	252180000	4729100	0	20292000	0	1910600	1549500	0	0	0	4101500	6331800	3622400	2251800	9908200	0	748100	1739100	0	2575800	1387700	0	20290000	0	0	2508900	0	0	0	1370900	13294000	3413500	14852000	689070
Q7L5L3	Lysophospholipase D GDPD3	GDPD3	phospholipase(PC00186)	Hydrolase activity GO:0016787								prt_enriched_not_spec	2	Colon Transverse:2.72;Esophagus Mucosa:2.69	36.596	254740000	1788100	4686000	519000	3010400	1565000	3249800	0	0	0	0	1720500	1555600	3492500	0	2687200	0	2417300	2498900	597480	0	0	0	1228700	1448600	866030	1219400	811470	1076000	0	1628700	0	0	785890
Q9UKX2;P12882	Myosin-2;Myosin-1;Myosin-13	MYH2;MYH1;MYH13													223.04	19985000	483860	300630	686290	0	14304	33265	0	0	0	420560	827760	1550400	123980	284970	1476600	0	731190	0	0	52602	0	532860	60580	2837500	441930	131690	122090	136130	802600	38834	94944	0	0
P06870	Kallikrein-1	KLK1	serine protease(PC00203)	Hydrolase activity GO:0016787	1	Locally secreted to GI-tract	Secretory Granules GO:30141		Secreted			prt_enriched_not_spec	2	Pancreas:5.55;Colon Transverse:2.76	28.889	24790000000	1479500	1129700	11433000	0	9343400	0	5077500	9582500	1768300	774930	0	0	43454000	0	26813000	0	1277000	1676200	6957200	6481100	0	0	0	12404000	0	2831900	1596000	1194700	3295400	2426100	0	0	6464300
A0A075B6S2	Immunoglobulin kappa variable 2D-29;Immunoglobulin kappa variable 2D-26	IGKV2D-29;IGKV2D-26	immunoglobulin(PC00123)						Secreted						13.143	1819400000	16826000	26564000	11366000	5884300	6631300	45116000	5924100	1802900	0	9790100	0	0	20609000	47110000	53976000	766560	33911000	11294000	18735000	10716000	12305000	5075300	21605000	13278000	32991000	0	6965500	19063000	29194000	311100	0	24448000	2683700
P02452	Collagen alpha-1(I) chain	COL1A1	extracellular matrix structural protein(PC00103)		1	Locally secreted to extracellular matrix	Secretory Granules GO:30141					prt_enriched_not_spec	4	Skin SunExpo:4.45;Skin Unexpo:4.06;Breast:3.03;Artery Coronary:2.58	138.91	146690000	0	56264	0	202050	490010	53972	0	87129	0	381410	0	258630	0	3365600	188130	32427	453780	1229900	533730	0	24201	480510	0	330660	1458200	0	0	821270	982430	730470	0	279490	0
P24158	Myeloblastin	PRTN3	serine protease(PC00203)	Hydrolase activity GO:0016787	1	Secreted to blood	Secretory Granules GO:30141					prt_enriched_not_spec	1	Spleen:3.89	27.807	671650000	0	11532000	18894000	981450	2422300	0	776410	0	0	0	9343100	27098000	20341000	81963000	0	191950	0	6185200	0	9316800	58056000	2262400	0	0	851680	0	622690	2264400	0	8751500	1590800	0	0
Q8IVL8	Carboxypeptidase O	CPO	metalloprotease(PC00153)	Hydrolase activity GO:0016787	1	Intracellular or membrane-bound				1		prt_enriched_not_spec	1	Small Intestine:3.24	42.529	206820000	0	614430	382670	0	0	18759000	113910	394050	0	1156600	2027600	0	0	2027400	308840	0	5834400	1606800	407250	0	1418600	400640	0	0	0	0	0	737890	1115100	866730	280010	0	3081200
P17174	Aspartate aminotransferase, cytoplasmic	GOT1	transaminase(PC00216)									prt_enriched_not_spec	9	Heart Ventricle:8.43;Muscle Skeletal:7.62;Heart Atrial:7.12;Brain Cortex:6.15;Liver:5.43;Brain Cerebellum:4.62;Minor Salivary:2.64;Stomach:2.64;Esophagus Muscle:2.6	46.247	114310000	765640	631750	1289000	0	450520	0	0	0	0	0	658440	561360	6597600	0	0	0	3217000	11167000	602240	0	0	9254100	0	0	3395900	3627200	0	990200	2416900	1880200	1072800	607080	0
Q9UGM3	Deleted in malignant brain tumors 1 protein	DMBT1	serine protease(PC00203)	Hydrolase activity GO:0016787	1	Locally secreted	Zymogen Granule GO:0042588								260.73	104390000	0	527530	3785600	70800	0	233930	3828900	0	0	1262500	5842400	375530	1033400	1924800	345300	0	0	563510	0	0	289890	202150	0	0	122680	0	0	0	0	0	0	405320	0
P01859	Immunoglobulin heavy constant gamma 2	IGHG2	immunoglobulin receptor superfamily(PC00124)							1					43.805	2476800000	4592300	0	34052000	3842900	0	6968600	0	0	0	0	19491000	7247000	58249000	180220000	4032300	903290	8799000	3217600	1744800	0	139400000	0	0	8161600	4232700	6575000	0	35322000	0	40573000	16295000	0	0
P04118	Colipase	CLPS	protein-binding activity modulator(PC00095)		1	Locally secreted to GI-tract						prt_specific	1	Pancreas:4.95	11.954	415170000	0	0	816610	0	0	0	0	0	0	962440	6425900	5652100	0	833390	0	354780	2404400	270020	6930800	2256700	0	741050	0	0	2797200	0	0	2986900	1296100	847790	9859300	2201700	1177300
P48052	Carboxypeptidase A2	CPA2	metalloprotease(PC00153)	Hydrolase activity GO:0016787	1	Locally secreted to GI-tract						prt_specific	1	Pancreas:5.37	47.03	1389400000	0	0	430750	3205900	0	783490	0	0	0	0	10485000	0	2913300	0	13299000	0	1830600	15758000	28386000	794790	0	1211800	0	1055000	1422400	371780	0	987020	6566600	2674200	5497400	0	0
A0A0C4DH38	Immunoglobulin heavy variable 5-51	IGHV5-51	immunoglobulin(PC00123)						Secreted						12.674	1090900000	0	9116300	12924000	0	6218000	1668200	0	0	1566400	15607000	0	50841000	5625700	11175000	0	0	1441900	0	8831800	0	0	11289000	0	6018100	15299000	2393300	0	12481000	4835700	23540000	0	10580000	0
Q9UQQ1	Aminopeptidase NAALADL1	NAALADL1	metalloprotease(PC00153)	Hydrolase activity GO:0016787						1		prt_specific	1	Small Intestine:10	80.557	630950000	1181600	390730	288520	0	207340	0	243910	0	0	0	0	0	1073400	0	658940	0	2582600	0	2072800	5612400	0	187560	0	0	0	586270	377750	6148000	0	0	0	88077	329360
P62805	Histone H4	H4C1	chromatin/chromatin-binding, or -regulatory protein(PC00077)												11.367	299970000	2650300	4024500	8483100	2470000	3082600	0	0	0	0	13784000	7227700	1364600	5633100	0	4455000	258660	0	0	0	5360500	25682000	10257000	0	0	6392400	0	0	0	2893900	2969800	8520800	3744900	0
Q13642	Four and a half LIM domains protein 1	FHL1							Plasma membrane						36.263	209010000	5584300	0	0	0	0	3608800	0	0	0	0	5714500	0	7713500	0	18498000	0	174210	0	17972000	0	0	0	0	1742700	0	0	0	25213000	695090	0	7799200	1232600	7127600
P08603	Complement factor H	CFH	complement component(PC00078)		1	Secreted to blood						prt_enriched_not_spec	1	Artery Aorta:2.52	139.09	104940000	418270	425390	0	0	503890	324390	0	290380	162840	185900	0	767550	237120	3125200	0	0	0	10697000	0	3136700	11368000	41894	0	467820	0	99125	0	0	0	0	0	706830	110430
A0M8Q6	Immunoglobulin lambda constant 7	IGLC7	Immunoglobulins												11.253	53926000	0	255580	0	158480	129710	707470	272380	0	195170	208770	259430	310450	169800	2261100	1995100	0	0	108010	6720700	403980	0	300770	0	0	0	0	883360	571480	246350	566730	0	3008200	0
P02751	Fibronectin	FN1	extracellular matrix protein(PC00102)	Cell Adhesion	1	Secreted to blood	Secretory Granules GO:30141				1	prt_enriched_not_spec	3	Artery Coronary:4.13;Artery Tibial:4.05;Artery Aorta:3.67	272.32	593630000	54224	0	77434	0	325080	0	0	0	455660	0	55259	0	168390	1597400	92957	0	0	32836	0	48404	823720	113040	0	33687	0	246390	0	0	56482	42592	0	0	26493
P63261;P60709	Actin, cytoplasmic 2;Actin, cytoplasmic 1;POTE ankyrin domain family member I;Putative beta-actin-like protein 3;POTE ankyrin domain family member J	ACTG1;ACTB;POTEI;POTEKP;POTEJ													41.792	407850000	7399800	4529400	22573000	2120000	0	0	0	0	0	608820	2638000	5205100	628900	1815200	0	122560	0	0	1429000	0	0	2593000	0	8058500	30758000	1642700	2469100	1359000	32492000	629620	68350000	0	0
P80188	Neutrophil gelatinase-associated lipocalin	LCN2	transfer/carrier protein(PC00219)		1	Locally secreted	Secretory Granules GO:30141	Secretory Granule Lumen				prt_enriched_not_spec	1	Spleen:2.87	22.588	4618600000	0	11961000	5144000	7624600	3299800	1112900	0	0	2720300	0	1266100	1539100	24840000	2352600	2125400	0	0	0	1362000	0	3267700	11730000	0	963810	0	0	0	0	0	2187900	41210000	1628900	0
P04280	Basic salivary proline-rich protein 1	PRB1	antimicrobial response protein(PC00051)												38.561	24386000	0	160480	0	1490700	0	0	509750	0	0	1751300	0	305710	0	855040	0	0	341080	0	1243300	600030	0	0	0	0	769170	0	0	123590	0	516700	1281100	2082400	0
P35030	Trypsin-3	PRSS3	serine protease(PC00203)	Hydrolase activity GO:0016787	1	Locally secreted to GI-tract	Secretory Granules GO:30141					prt_specific	1	Pancreas:4.96	32.528	1679200000	0	0	5424700	4544900	0	0	0	0	343370	0	3043800	0	4790800	0	68012000	567660	3088600	7351100	5724600	2813500	0	4156400	0	0	0	0	0	11151000	6170100	4282200	2663800	6719400	0
P01717;P01718	Immunoglobulin lambda variable 3-25;Immunoglobulin lambda variable 3-27	IGLV3-25;IGLV3-27	Immunoglobulins												12.011	377460000	1382600	4745900	4741900	0	0	3091800	3069800	0	2690900	967220	0	3823100	1320700	0	0	0	981250	12541000	3093100	0	0	1354900	0	6319000	1960500	0	0	8330600	0	17836000	0	0	4952900
Q14315	Filamin-C	FLNC	Actin cytoskeleton organization	Actin cytoskeleton organization					Plasma membrane						291.02	336770000	62652	0	0	11211	24411	0	0	0	0	0	20691	0	2087100	0	5951.6	0	0	455910	0	0	0	15714	0	314060	0	81741	0	0	226580	42511	47689	0	0
P22531;Q96RM1;P35326;P35325;P22532;Q9BYE4	Small proline-rich protein 2E;Small proline-rich protein 2F;Small proline-rich protein 2A;Small proline-rich protein 2B;Small proline-rich protein 2D;Small proline-rich protein 2G	SPRR2E;SPRR2F;SPRR2A;SPRR2B;SPRR2D;SPRR2G													7.8553	154510000	0	0	1410100	1536200	584060	0	770550	0	0	1157100	1083100	0	1582800	500270	942040	0	2803900	0	898730	0	0	0	0	0	1772900	0	0	0	0	7340300	3279700	11872000	272690
P23083	Immunoglobulin heavy variable 1-2	IGHV1-2	immunoglobulin(PC00123)						Secreted						13.085	258780000	0	1093300	3083500	0	0	0	0	0	0	2499300	1403800	2836800	1685400	6144800	1124200	0	7001000	1067800	10649000	0	1027500	2035400	0	0	1819700	0	1798400	2756000	8507900	6044200	0	0	1148300
P01701	Immunoglobulin lambda variable 1-51	IGLV1-51	immunoglobulin(PC00123)						Secreted	1					12.249	952180000	8885600	13999000	0	0	0	0	0	0	0	0	0	17927000	0	0	63025000	0	25883000	0	14810000	0	0	31813000	11227000	8422300	13432000	0	23753000	27134000	17417000	22703000	0	22671000	0
P98073	Enteropeptidase	TMPRSS15	serine protease(PC00203)	Hydrolase activity GO:0016787					Plasma membrane	1					112.93	398930000	0	0	669890	274640	678270	0	0	0	0	0	577990	516860	447160	0	0	0	308570	0	0	0	0	807660	0	0	735270	327370	0	0	0	0	442050	1106800	0
P10163	Basic salivary proline-rich protein 4	PRB4	antimicrobial response protein(PC00051)												31.325	7582100	0	896730	996970	8226900	0	0	0	0	0	286120	116890	0	0	0	0	0	732010	0	787460	875390	0	0	0	0	503190	0	0	0	0	1265200	192740	903910	0
P14410	Sucrase-isomaltase, intestinal	SI	glucosidase(PC00108)	Hydrolase activity GO:0016787						1		prt_specific	1	Small Intestine:5.33	209.45	630040000	0	0	4367000	0	0	2886100	0	0	115170	0	2876600	0	395650	0	0	187550	0	393410	0	436000	322770	239570	0	254680	626720	0	991290	1530700	0	659520	913970	0	0
P08473	Neprilysin	MME	metalloprotease(PC00153)	Hydrolase activity GO:0016787			Secretory Granules GO:30141			1		prt_enriched_not_spec	2	Nerve Tibial:2.89;Prostate:2.5	85.513	168370000	207240	0	0	0	0	0	0	0	0	231460	0	184000	6096500	240690	6060200	0	3756900	0	0	3815500	0	0	0	0	152700	536480	0	2704800	488260	0	0	0	0
P0C0L5	Complement C4-B	C4B	Complement		1	Secreted to blood									192.75	112560000	0	0	1182200	151170	266230	0	0	0	0	0	283840	400170	0	10015000	0	0	0	0	0	3857200	1333200	395320	0	0	0	710720	0	260050	0	0	37003	728420	737240
P15144	Aminopeptidase N	ANPEP	metalloprotease(PC00153)	Hydrolase activity GO:0016787			Secretory Granules GO:30141		Plasma membrane	1		prt_enriched_not_spec	1	Small Intestine:3.03	109.54	61485000	0	2310800	0	0	1288300	0	2089400	0	2347900	218660	0	0	185340	529360	0	0	229650	0	0	437700	0	1428700	0	1347900	5059000	223850	0	953730	27891	0	0	12470000	0
P05154	Plasma serine protease inhibitor	SERPINA5	protease inhibitor(PC00191)	Enzyme inhibitor	1	Secreted to blood	Secretory Granules GO:30141		Secreted	1		prt_enriched_not_spec	1	Artery Aorta:2.58	45.674	42133000	0	0	776710	1228300	385780	0	0	0	0	289510	1059300	348900	0	1264400	2886300	0	878940	0	355600	0	0	0	0	838420	1736400	0	0	0	1400900	0	0	4886700	0
A0A0A0MT36;A0A0C4DH26	Immunoglobulin kappa variable 6D-21;Probable non-functional immunoglobulin kappa variable 6D-41	IGKV6D-21;IGKV6D-41	Immunoglobulins												12.34	554420000	0	1526000	0	0	0	0	1035100	0	0	4345100	1396900	54718000	0	20328000	2420000	0	8177200	8454500	3731300	1396100	0	3499800	0	0	19410000	0	0	2546600	0	1525000	0	3322900	0
P01743	Immunoglobulin heavy variable 1-46	IGHV1-46	immunoglobulin(PC00123)						Secreted						12.933	374740000	0	6959800	7754100	0	0	6548200	0	0	2718200	7424200	0	6453500	0	5996300	0	0	13653000	0	6982200	0	5261800	3074500	0	0	10658000	0	1467400	1796600	2259000	8986300	0	0	0
Q04609;Q9HBA9	Glutamate carboxypeptidase 2;Putative N-acetylated-alpha-linked acidic dipeptidase;N-acetylated-alpha-linked acidic dipeptidase 2	FOLH1;FOLH1B;NAALAD2													84.33	22089000	0	227330	0	0	0	16221000	0	0	0	4421800	0	0	5268000	1597700	0	0	5629100	0	27235000	0	0	0	0	0	450030	0	7307500	0	42248000	0	12409000	7831300	0
P01877	Immunoglobulin heavy constant alpha 2	IGHA2	immunoglobulin receptor superfamily(PC00124)									prt_enriched_not_spec	1	Breast:2.51	42.333	10694000	0	4331500	2881700	0	0	0	1214600	0	1359100	0	2172700	1154000	0	2083400	0	0	2641100	0	0	0	621920	594300	0	0	0	0	0	0	1760300	3729100	0	4977000	0
Q03403	Trefoil factor 2	TFF2	intercellular signal molecule(PC00207)	Intestinal epithelium maintenance	1	Locally secreted to GI-tract			Secreted			prt_specific	1	Stomach:10	14.284	3976500000	0	0	18967000	3026300	0	0	4819700	0	0	0	8536600	0	17036000	0	9092400	570890	1242800	0	13641000	4972300	0	4899300	0	0	0	0	0	0	25301000	78573000	0	8627400	0
A0A075B6J9	Immunoglobulin lambda variable 2-18	IGLV2-18	immunoglobulin(PC00123)						Secreted			prt_enriched_not_spec	1	Breast:3.95	12.412	662440000	0	16446000	5979000	0	0	6699500	0	0	0	9727200	4523500	0	5939900	8501100	4620800	0	5279100	0	6794800	3440400	0	6838200	5242300	6832100	6945900	0	0	29645000	8160800	8716200	0	20289000	0
P0DP04;P01782	Immunoglobulin heavy variable 3-43D;Immunoglobulin heavy variable 3-9	IGHV3-43D;IGHV3-9	Immunoglobulins												13.017	298520000	0	3293100	2950300	0	0	0	0	0	0	1055600	4715200	10496000	0	3589100	1966500	421660	0	0	5789000	1419600	0	0	0	0	0	0	0	10860000	5247700	8136700	0	0	0
P07358	Complement component C8 beta chain	C8B	complement component(PC00078)		1	Secreted to blood			Secreted						66.947	112000000	413780	3670900	1542800	0	0	647000	0	0	9819100	5630100	0	4764800	0	21870000	136230	0	0	0	0	0	4177000	455590	0	0	0	0	0	0	4344700	2910400	0	0	0
Q53GD3	Choline transporter-like protein 4	SLC44A4	secondary carrier transporter(PC00258)							1					79.253	71348000	0	2826700	811750	0	890540	0	0	0	0	0	0	2169200	0	5623200	0	0	0	0	0	380230	0	0	0	0	1784300	0	0	4341500	0	0	0	200400	0
P08238	Heat shock protein HSP 90-beta;Putative heat shock protein HSP 90-beta-3;Putative heat shock protein HSP 90-beta 2	HSP90AB1;HSP90AB3P;HSP90AB2P	Hsp90 family chaperone(PC00028)	Hydrolase activity GO:0016787	1	Intracellular or membrane-bound	Secretory Granules GO:30141			1	1	prt_enriched_not_spec	1	Adrenal Gland:2.95	83.263	51726000	0	1980300	0	613390	382700	442880	764730	0	0	1115100	0	2214000	0	1396800	0	86071	487530	375270	1331400	0	0	1065800	0	0	0	0	0	781290	0	1045300	6186300	1563900	0
P16233	Pancreatic triacylglycerol lipase	PNLIP	lipase(PC00143)	Hydrolase activity GO:0016787	1	Locally secreted to GI-tract			Secreted			prt_specific	1	Pancreas:5.06	51.156	21662000	0	0	1379500	2959300	651270	0	0	0	0	301920	668800	351680	0	0	255820	0	177180	213430	0	167530	0	0	0	0	630390	0	0	0	0	183760	186410	605480	0
P00738;P00739	Haptoglobin;Haptoglobin-related protein	HP;HPR													45.205	946540000	0	0	0	2405800	11175000	0	0	234800	0	0	0	0	0	61453000	0	627320	0	76433	1014500	0	6483400	0	0	641560	0	14413000	4141700	0	0	0	0	2404900	0
P62987;P62979;P0CG47;P0CG48	Ubiquitin-ribosomal protein eL40 fusion protein;Ubiquitin-ribosomal protein eS31 fusion protein;Polyubiquitin-B;Polyubiquitin-C	UBA52;RPS27A;UBB;UBC													14.728	769200000	0	0	11034000	3658700	0	0	0	0	1839500	4312700	1608000	3084500	0	43969000	0	1414300	0	0	12638000	0	29442000	656910	0	0	0	4920200	0	4471500	0	11488000	65538000	0	0
A0A0C4DH72	Immunoglobulin kappa variable 1-6	IGKV1-6	immunoglobulin(PC00123)						Secreted						12.697	1231100000	0	3993600	15484000	0	0	4516900	0	0	0	5505300	0	28097000	1994300	14259000	0	0	0	8678900	21558000	5056000	0	0	0	1811600	0	0	0	35979000	10095000	40012000	2905300	5242100	0
P04114	Apolipoprotein B-100	APOB	apolipoprotein(PC00052)		1	Secreted to blood						prt_enriched_not_spec	1	Artery Coronary:3.11	515.6	24604000	542790	51044	0	0	1584700	0	34485	0	0	0	67097	941080	0	209700	0	0	0	0	51820	0	0	67256	0	15498	0	42509	0	0	0	236860	0	145820	0
O14983	Sarcoplasmic/endoplasmic reticulum calcium ATPase 1;Sarcoplasmic/endoplasmic reticulum calcium ATPase 3	ATP2A1;ATP2A3	primary active transporter(PC00068)	Hydrolase activity GO:0016787								prt_specific	1	Muscle Skeletal:5.18	110.25	17533000	207100	0	1234600	86212	0	0	0	0	0	788290	869570	806820	0	0	259890	0	0	41790	0	0	0	342190	0	0	2071400	0	1032800	135540	2349100	0	420600	0	0
P29401	Transketolase	TKT	transketolase(PC00221)												67.877	1169300000	0	0	0	9410300	0	0	0	100800	0	306500	18202000	0	0	100460000	0	0	853340	0	603520	3145100	0	0	0	14404000	0	0	0	0	254660000	0	389340	0	0
A0A0J9YXX1	Immunoglobulin heavy variable 5-10-1	IGHV5-10-1	Immunoglobulins						Secreted						12.772	641050000	0	0	0	0	1448900	8948200	4189700	0	0	5470300	7109000	7818100	3600000	4726500	0	0	4154100	5238500	5549500	0	0	11210000	0	0	4834500	0	9682300	12731000	0	16338000	2478600	0	0
P05155	Plasma protease C1 inhibitor	SERPING1	protease inhibitor(PC00191)	Enzyme inhibitor	1	Secreted to blood	Secretory Granules GO:30141								55.154	284550000	1814500	260040	8884000	2458300	0	0	0	0	0	0	962290	2405300	0	16399000	0	65915	0	0	0	0	6534100	272470	0	757560	875770	1087200	929820	0	0	2911500	0	0	0
Q9HC84	Mucin-5B	MUC5B	extracellular matrix protein(PC00102)		1	Locally secreted						prt_enriched_not_spec	2	Minor Salivary:4.03;Stomach:2.62	596.33	13247000	72300	108560	0	0	154690	0	0	0	52641	2768000	37861	0	0	419210	0	25596	0	0	16165	0	136670	0	68677	0	0	14277	0	437710	0	0	0	262590	0
P04040	Catalase	CAT	peroxidase(PC00180)	Hydrolase activity GO:0016787			Secretory Granules GO:30141					prt_specific	1	Liver:4.96	59.755	274960000	172600	108420	2617400	705420	2143600	0	0	0	0	215370	0	0	0	872080	0	0	627370	0	0	685150	116780	0	0	264700	99173	2058500	112650	0	0	0	0	616640	0
Q16819	Meprin A subunit alpha	MEP1A	metalloprotease(PC00153)	Hydrolase activity GO:0016787						1		prt_enriched_not_spec	2	Small Intestine:4.56;Colon Transverse:3.12	84.418	132600000	0	835720	579040	0	1563300	0	0	335960	0	754340	8905400	938140	0	0	788900	0	0	1095700	0	0	201440	23858000	0	0	0	0	0	0	0	0	0	1076000	0
P0DOX3	Immunoglobulin delta heavy chain;Immunoglobulin heavy constant delta	NA;IGHD	Immunoglobulins												56.224	71634000	0	0	0	0	0	418330	170730	0	0	0	294630	9816400	331850	1063200	528550	0	579140	0	0	0	0	0	0	0	1811300	0	0	1317800	0	0	0	1087900	0
P05451	Lithostathine-1-alpha;Lithostathine-1-beta	REG1A;REG1B	membrane trafficking regulatory protein(PC00151)	Carbohydrate binding	1	Locally secreted to GI-tract			Secreted			prt_enriched_not_spec	2	Pancreas:4.54;Small Intestine:2.75	18.731	2419300000	0	36405000	0	1342400	0	0	900800	0	1337000	0	1142400	1711900	1628400	0	1169500	228010	0	3477700	1144500	10467000	0	0	0	0	0	0	0	7460600	0	0	0	0	0
A0A0C4DH25	Immunoglobulin kappa variable 3D-20	IGKV3D-20	immunoglobulin(PC00123)						Plasma membrane						12.515	803130000	0	0	17884000	30197000	0	0	0	0	0	0	6709000	0	10314000	32217000	0	0	38855000	19854000	0	0	0	0	5626700	0	34437000	0	0	0	0	0	2609600	0	0
P68871;P02042	Hemoglobin subunit beta;Hemoglobin subunit delta;Hemoglobin subunit gamma-2;Hemoglobin subunit gamma-1;Hemoglobin subunit epsilon	HBB;HBD;HBG2;HBG1;HBE1													15.998	491050000	0	0	3124700	462650	9911900	0	0	0	0	2077300	2145400	0	0	64082000	0	0	0	412510	0	0	17481000	0	0	0	0	4340000	1158000	0	0	466780	2137200	0	467550
P81605	Dermcidin	DCD	Hydrolase activity GO:0016787	Hydrolase activity GO:0016787	1	Locally secreted			Secreted			prt_specific	2	Skin SunExpo:7.51;Skin Unexpo:6.49	11.284	163810000	0	0	913700	0	729970	1141800	0	0	0	0	2989300	0	0	0	1473200	551530	0	0	1746600	0	0	7466600	0	0	0	0	870850	0	3377500	1307700	20814000	0	0
Q92542	Nicastrin	NCSTN	Hydrolase activity GO:0016787	Hydrolase activity GO:0016787			Secretory Granules GO:30141			1					78.41	96092000	0	1149900	554520	0	0	0	0	0	0	0	0	279750	0	0	0	0	182070	0	0	0	0	0	739360	0	370620	0	0	2605500	433140	557990	0	0	0
P09848	Lactase/phlorizin hydrolase	LCT	glycosidase(PC00110)	Hydrolase activity GO:0016787						1					218.58	53888000	0	0	409180	91778	872100	0	0	0	0	0	0	2862800	0	0	0	0	183730	0	0	106890	0	0	0	39460	0	75685	0	32497	2423300	0	0	0	0
P25311	Zinc-alpha-2-glycoprotein	AZGP1	major histocompatibility complex protein(PC00149)	Hydrolase activity GO:0016787	1	Secreted to blood				1		prt_enriched_not_spec	2	Breast:3.29;Prostate:2.89	34.258	1511900000	0	212660	0	0	0	0	0	0	0	470120	0	2336500	0	1278400	0	0	0	0	338690	632000	0	572650	0	450150	0	0	257700	0	0	946190	1947200	0	0
P02652	Apolipoprotein A-II	APOA2	Apolipoprotein		1	Secreted to blood									11.175	500280000	0	0	0	0	0	0	1622900	0	0	0	0	0	0	17410000	0	0	0	0	0	0	0	0	1130400	0	3914200	6169700	3231300	0	0	0	0	0	0
P02743	Serum amyloid P-component	APCS	Carbohydrate binding	Carbohydrate binding	1	Secreted to blood			Secreted			prt_enriched_not_spec	1	Artery Aorta:2.75	25.387	246660000	0	0	3768600	0	7459000	4272900	5093100	0	0	0	2593500	0	3464400	31277000	0	77086	0	0	0	0	9221700	0	0	659800	0	0	0	0	0	570530	0	1702500	1628900
A0A0A0MS15	Immunoglobulin heavy variable 3-49	IGHV3-49	immunoglobulin(PC00123)						Secreted						13.056	200840000	0	6382100	1271200	0	0	6769500	0	0	0	2194700	0	1309600	0	1202300	0	356640	4862600	0	2336100	0	0	0	0	0	1348600	0	0	3925400	6327100	11201000	0	0	0
P01903	HLA class II histocompatibility antigen, DR alpha chain;HLA class II histocompatibility antigen, DQ alpha 2 chain	HLA-DRA;HLA-DQA2	Antigen presentation	Antigen presentation						1		prt_enriched_not_spec	1	Lung:2.89	28.621	111180000	0	4333900	0	0	0	0	0	0	0	4954600	0	0	11587000	3798400	0	0	0	0	0	2460800	712560	0	0	0	0	0	4419500	3314700	1434100	0	1262400	0	0
P00450	Ceruloplasmin	CP	oxidase(PC00175)	Cellular Detoxification	1	Secreted to blood									122.2	73816000	0	0	287190	0	422880	412040	147070	0	0	0	0	0	0	9884000	0	312060	0	56210	0	255400	7111900	718270	0	183540	180970	414130	72965	0	0	1309600	209050	0	0
P25705	ATP synthase subunit alpha, mitochondrial	ATP5F1A	ATP synthase(PC00002)	Hydrolase activity GO:0016787								prt_enriched_not_spec	5	Heart Ventricle:7.24;Heart Atrial:6.06;Muscle Skeletal:4.36;Brain Cortex:3.34;Stomach:2.96	59.75	62139000	0	0	663040	282410	758820	835210	641810	0	0	0	876480	0	0	0	0	0	0	0	0	35395000	0	0	0	0	0	0	0	0	0	0	2175800	372750	0
P28838	Cytosol aminopeptidase	LAP3	metalloprotease(PC00153)	Hydrolase activity GO:0016787								prt_specific	1	Liver:5	56.166	462270000	682800	674560	337880	0	0	0	0	0	0	0	0	232340	0	1619500	555880	0	0	0	0	0	10634000	0	0	3869400	396780	7020100	730030	0	0	0	0	0	0
P12532	Creatine kinase U-type, mitochondrial	CKMT1A	amino acid kinase(PC00045)		1	Intracellular or membrane-bound						prt_enriched_not_spec	2	Brain Cortex:3.43;Brain Cerebellum:3.28	47.036	336750000	0	2894900	0	1906900	367690	0	0	0	0	0	0	0	0	0	0	0	0	0	230410	0	0	0	0	0	0	0	6778200	0	0	3027000	2246400	739460	0
P01599	Immunoglobulin kappa variable 1-17	IGKV1-17	immunoglobulin(PC00123)						Secreted						12.778	276350000	0	4800000	4297100	0	0	0	0	0	0	0	0	7212100	0	13488000	0	0	0	3143600	4601200	0	1527500	0	0	0	3528200	0	0	5073600	5686700	15906000	0	4077200	0
Q9ULA0	Aspartyl aminopeptidase	DNPEP	metalloprotease(PC00153)	Hydrolase activity GO:0016787											53.41	141430000	0	306260	0	0	474540	0	0	0	0	0	788730	537300	402710	0	0	0	0	0	0	0	0	0	0	1287800	0	0	347780	776360	0	0	0	2092300	0
A0A0C4DH36	Probable non-functional immunoglobulin heavy variable 3-38	IGHV3-38	immunoglobulin(PC00123)						Secreted			prt_enriched_not_spec	2	Breast:3.18;Nerve Tibial:3.01	12.758	125650000	0	3692400	5440600	0	0	0	0	0	5105400	0	2199900	2749000	3062700	0	0	0	6265300	0	3228300	1858500	0	0	0	0	0	0	679170	5725200	0	2621600	0	0	0
P01709	Immunoglobulin lambda variable 2-8	IGLV2-8	immunoglobulin(PC00123)						Secreted						12.382	1209700000	0	70577000	0	0	0	43578000	4567300	0	0	0	0	0	31555000	42557000	40194000	0	0	0	0	0	0	0	0	0	0	0	0	0	0	16624000	0	34596000	0
P29508	Serpin B3	SERPINB3	protease inhibitor(PC00191)	Enzyme inhibitor			Secretory Granules GO:30141		Plasma membrane			prt_enriched_not_spec	4	Esophagus Mucosa:6.11;Minor Salivary:5.98;Vagina:5;Skin Unexpo:2.91	44.564	790560000	1400700	0	0	925450	0	0	0	0	296700	1571600	0	0	648740	0	0	0	0	0	1090500	0	0	0	0	0	1949800	204080	0	283460	0	1092900	93125000	0	0
A0A087WSY6	Immunoglobulin kappa variable 3D-15	IGKV3D-15	immunoglobulin(PC00123)						Plasma membrane						12.534	753370000	0	11538000	4439800	0	0	3551400	0	0	0	0	3950400	18802000	0	18845000	0	0	0	11238000	4515300	0	0	4880100	0	0	3948100	0	0	18717000	0	13216000	0	0	0
A0A0J9YX35	Immunoglobulin heavy variable 3-64D	IGHV3-64D	immunoglobulin(PC00123)						Secreted						12.822	353900000	0	1206100	0	0	0	0	0	0	0	0	3097400	0	0	0	0	0	0	1141400	0	0	0	0	0	0	0	0	0	2916000	0	6673300	0	0	0
P00390	Glutathione reductase, mitochondrial	GSR	reductase(PC00198)	Cellular Detoxification								prt_enriched_not_spec	1	Stomach:2.57	56.256	189900000	336960	117180	5703400	0	0	0	1873100	0	0	0	0	0	0	0	0	0	0	0	435620	0	0	0	965230	295150	0	0	0	0	0	532910	0	0	0
P27105	Stomatin	STOM	cytoskeletal protein(PC00085)				Secretory Granules GO:30141		Plasma membrane	1	1				31.73	135150000	3032300	528260	14557000	472280	559320	0	0	0	0	0	3249400	0	0	64572000	1203300	0	687620	0	0	330730	5246900	0	0	0	396490	0	0	1406300	0	0	0	0	0
P08311	Cathepsin G	CTSG	serine protease(PC00203)	Hydrolase activity GO:0016787	1	Intracellular or membrane-bound	Secretory Granules GO:30141			1					28.837	85551000	864930	584760	11634000	0	1929700	0	1074000	0	0	0	443300	4575100	6653000	15242000	0	0	0	0	0	2948600	12808000	0	0	0	0	153200	0	0	0	0	0	0	0
P19961	Alpha-amylase 2B	AMY2B	amylase(PC00048)	Hydrolase activity GO:0016787	1	Locally secreted to GI-tract			Secreted			prt_enriched_not_spec	1	Pancreas:3.56	57.709	52568000	0	2109400	977290	2344300	981520	0	0	0	0	0	1068300	808430	0	2277700	0	0	0	0	0	468140	0	2649300	0	0	0	0	0	0	0	1588400	1882000	2227200	0
Q8TE77	Protein phosphatase Slingshot homolog 3	SSH3	protein phosphatase(PC00195)	Hydrolase activity GO:0016787					Plasma membrane						72.995	24299000	0	435720	0	296430	0	0	0	0	0	0	1118900	403890	470870	0	0	0	0	0	1040400	0	0	0	0	0	245190	0	0	0	0	0	0	0	0
Q09666	Neuroblast differentiation-associated protein AHNAK	AHNAK							Plasma membrane	1					629.09	3081400	0	48429	0	22156	0	25074	0	0	0	0	0	0	99174	73091	0	0	0	0	19191	0	0	85486	41055	0	0	0	0	17512	0	144440	391630	0	37608
P04179	Superoxide dismutase [Mn], mitochondrial	SOD2	oxidoreductase(PC00176)	Cellular Detoxification											24.75	499160000	0	206640	0	1749700	0	0	0	0	0	0	0	0	6905600	0	949810	1377700	0	0	0	0	1459700	0	0	0	0	0	0	0	2045600	344470	1492700	0	630520
P01860	Immunoglobulin heavy constant gamma 3	IGHG3	immunoglobulin receptor superfamily(PC00124)												49.092	298140000	0	0	0	0	0	1287100	0	0	0	0	0	0	0	477290	17802000	233000	0	0	0	0	1124500	0	0	0	1526300	245720	0	0	0	0	762050	0	70744000
Q30154	HLA class II histocompatibility antigen, DR beta 5 chain;HLA class II histocompatibility antigen, DR beta 3 chain;HLA class II histocompatibility antigen, DR beta 4 chain	HLA-DRB5;HLA-DRB3;HLA-DRB4	major histocompatibility complex protein(PC00149)	Antigen presentation						1					30.056	52221000	0	1518400	0	0	0	0	0	0	0	0	0	0	1102600	0	0	0	992670	0	0	1790800	0	0	0	384150	1140100	0	0	2279700	0	0	0	0	0
P14923	Junction plakoglobin	JUP	Cell Adhesion	Cell Adhesion			Secretory Granules GO:30141		Plasma membrane	1		prt_enriched_not_spec	5	Skin SunExpo:3.82;Skin Unexpo:3.64;Esophagus Mucosa:3.63;Minor Salivary:3.46;Heart Ventricle:2.92	81.744	35440000	0	0	0	0	0	41599	0	0	0	73838	0	159550	0	0	212620	0	0	0	221150	0	0	651920	67011	0	0	329660	0	31449	0	360780	4895700	0	0
P47989	Xanthine dehydrogenase/oxidase	XDH	oxidoreductase(PC00176)		1	Intracellular or membrane-bound						prt_enriched_not_spec	2	Liver:3.19;Small Intestine:2.9	146.42	95091000	0	0	874310	0	386500	0	150420	0	0	0	20338	2958900	194890	0	0	0	0	270960	566520	0	0	0	67204	564830	0	0	0	1232300	30053	0	0	0	0
P08246	Neutrophil elastase	ELANE	serine protease(PC00203)	Hydrolase activity GO:0016787	1	Secreted to blood	Secretory Granules GO:30141		Secreted			prt_enriched_not_spec	2	Spleen:4;Lung:3.5	28.518	64153000	0	0	1469800	1278100	0	0	0	0	0	0	5823600	1017300	1128200	2012300	0	780110	0	0	0	1635500	46548000	0	0	0	0	0	0	901910	0	0	0	0	0
P00338	L-lactate dehydrogenase A chain;L-lactate dehydrogenase A-like 6A	LDHA;LDHAL6A	dehydrogenase(PC00092)	Glycolysis								prt_enriched_not_spec	1	Muscle Skeletal:3.49	36.688	52437000	0	0	0	0	0	0	0	0	0	0	0	399770	0	0	0	0	469260	107730	0	7108800	0	0	0	0	506680	467500	431620	0	0	0	1964600	0	0
Q13643	Four and a half LIM domains protein 3	FHL3	transcription cofactor(PC00217)	Actin cytoskeleton organization								prt_enriched_not_spec	4	Muscle Skeletal:5.09;Artery Aorta:3.68;Artery Tibial:3.39;Artery Coronary:2.59	31.192	34602000	3401600	0	0	0	0	0	0	0	0	0	1400200	0	0	0	9450200	0	0	0	1059000	0	0	0	362820	0	0	0	763190	523970	0	0	582230	0	1046700
Q9UKN1	Mucin-12	MUC12	cell adhesion molecule(PC00069)	Cell Adhesion						1		prt_specific	1	Colon Transverse:10	558.16	5764200	156530	0	0	0	0	0	0	0	0	46140	168760	125400	0	294050	0	9233.3	0	0	0	0	0	0	0	0	0	0	0	0	0	0	0	0	0
P00441	Superoxide dismutase [Cu-Zn]	SOD1	oxidoreductase(PC00176)	Cellular Detoxification					Plasma membrane			prt_enriched_not_spec	1	Liver:2.68	15.936	3341400000	0	2909100	444960000	0	0	603460	0	0	0	0	0	0	2046200	0	1225200	0	0	0	0	0	0	0	0	1362700	9436600	0	0	0	0	0	0	0	0
O43653	Prostate stem cell antigen	PSCA	protein-binding activity modulator(PC00095)						Plasma membrane	1		prt_enriched_not_spec	2	Stomach:6.53;Prostate:3.26	11.959	390890000	0	0	0	0	0	1901600	0	0	0	0	15714000	4501600	0	0	0	0	0	0	0	14312000	0	0	0	0	21742000	0	0	6389000	0	0	0	0	0
P0DOX6	Immunoglobulin mu heavy chain	NA	Immunoglobulins												63.485	43662000	0	0	846540	0	0	803480	0	0	0	0	0	4673500	828090	496450	0	0	0	0	0	286450	0	0	0	0	831310	0	491570	0	0	512890	0	2227000	0
Q6P1J6	Phospholipase B1, membrane-associated	PLB1	phospholipase(PC00186)	Hydrolase activity GO:0016787						1		prt_enriched_not_spec	1	Small Intestine:3.48	163.08	26273000	0	0	0	0	0	0	0	0	0	0	0	69428	0	0	0	44888	0	182800	0	147090	0	126300	0	0	0	0	0	0	433320	121870	0	0	0
P09622	Dihydrolipoyl dehydrogenase, mitochondrial	DLD	oxidoreductase(PC00176)				Secretory Granules GO:30141					prt_enriched_not_spec	8	Heart Ventricle:9.74;Heart Atrial:7.44;Muscle Skeletal:5.58;Brain Cortex:4.7;Stomach:4.3;Liver:3.91;Adrenal Gland:3.6;Brain Cerebellum:3.12	54.177	302030000	0	0	588900	0	0	0	643280	0	0	0	0	0	0	0	0	0	237780	0	620790	0	0	0	0	0	0	0	0	0	103040	0	0	1287400	0
P02774	Vitamin D-binding protein	GC	transfer/carrier protein(PC00219)		1	Secreted to blood			Secreted						52.917	53518000	0	0	0	0	0	0	0	0	0	0	0	0	0	530760	0	73566	0	0	134790	451870	0	0	0	0	0	987020	598360	0	0	0	0	0	0
Q6P4A8	Phospholipase B-like 1	PLBD1	phospholipase(PC00186)	Hydrolase activity GO:0016787	1	Intracellular or membrane-bound						prt_enriched_not_spec	1	Spleen:3.07	63.254	48425000	0	280780	0	1312900	0	0	0	0	0	0	0	812220	809710	369270	0	0	0	0	684240	0	0	919630	0	0	0	0	0	0	0	0	0	0	0
P68104;Q5VTE0;Q05639	Elongation factor 1-alpha 1;Putative elongation factor 1-alpha-like 3;Elongation factor 1-alpha 2	EEF1A1;EEF1A1P5;EEF1A2													50.14	45181000	0	0	1035400	0	0	0	0	0	0	611490	315190	0	0	333220	0	0	0	0	0	0	164370	0	0	0	511370	0	0	0	0	0	9956400	0	0
O15162	Phospholipid scramblase 1	PLSCR1	transporter(PC00227)	Hydrolase activity GO:0016787					Plasma membrane	1					35.049	41826000	0	4578700	2880400	0	0	0	0	0	0	920320	0	1306500	0	0	0	0	234130	0	0	8352300	0	0	0	0	0	0	0	0	0	0	0	0	2938000
P80748	Immunoglobulin lambda variable 3-21	IGLV3-21	immunoglobulin(PC00123)						Secreted						12.446	15848000	0	1917000	0	0	0	1509100	0	0	0	0	696140	2039100	0	0	0	0	0	0	627900	0	0	0	0	0	4532300	0	0	9053900	0	0	0	10740000	0
P02763	Alpha-1-acid glycoprotein 1	ORM1			1	Secreted to blood	Secretory Granules GO:30141	Secretory Granule Lumen							23.539	3355400000	0	0	0	0	8438700	0	0	1027600	0	0	0	0	894770	166620000	2616300	1254700	0	0	0	0	1955300	0	1602900	0	0	4525500	0	0	0	0	0	0	0
P13473	Lysosome-associated membrane glycoprotein 2	LAMP2	membrane trafficking regulatory protein(PC00151)				Secretory Granules GO:30141			1					44.96	892300000	0	786570	0	0	0	858040	0	0	0	0	0	0	0	0	0	0	1168400	0	471390	0	934540	0	0	0	0	0	0	2321100	0	0	0	0	0
P04430	Immunoglobulin kappa variable 1-16	IGKV1-16	immunoglobulin(PC00123)						Secreted						12.618	256530000	0	1640300	0	0	0	7791500	0	0	0	0	2146300	0	0	0	0	0	4003000	3327300	26888000	0	0	0	0	0	9276800	0	0	8766100	0	2990600	0	0	0
P08236	Beta-glucuronidase	GUSB	Hydrolase activity GO:0016787	Hydrolase activity GO:0016787	1	Intracellular or membrane-bound	Secretory Granules GO:30141								74.731	188240000	0	252830	0	0	839800	1116200	0	0	0	0	0	0	509300	0	0	0	0	0	0	0	0	0	0	0	0	911060	0	0	0	0	0	0	796930
Q8WWA0	Intelectin-1	ITLN1	Carbohydrate binding	Carbohydrate binding	1	Secreted to blood			Secreted	1		prt_enriched_not_spec	4	Colon Transverse:3.53;Artery Tibial:3.18;Small Intestine:2.72;Artery Aorta:2.54	34.961	70828000	0	0	3129800	0	0	0	0	0	0	1504800	0	1092000	0	0	0	0	0	0	2146600	0	0	13708000	0	0	0	0	0	0	2119400	0	0	1431700	19177000
A6NKT7;Q99666;O14715;P0DJD0;P0DJD1;Q7Z3J3	RanBP2-like and GRIP domain-containing protein 3;RANBP2-like and GRIP domain-containing protein 5/6;RANBP2-like and GRIP domain-containing protein 8;RANBP2-like and GRIP domain-containing protein 1;RANBP2-like and GRIP domain-containing protein 2;RanBP2-like and GRIP domain-containing protein 4	RGPD3;RGPD5;RGPD8;RGPD1;RGPD2;RGPD4													197.48	63819000	0	0	0	0	0	0	111560	0	0	0	0	1493400	0	0	0	0	0	0	0	0	0	0	0	0	0	0	0	0	0	0	0	0	0
P13671	Complement component C6	C6	complement component(PC00078)		1	Secreted to blood			Secreted			prt_enriched_not_spec	2	Artery Aorta:2.51;Artery Coronary:2.5	104.79	29668000	0	0	962900	0	0	565640	338490	0	0	0	0	250870	0	12637000	197410	0	0	0	0	0	3619500	0	0	1077000	0	0	0	0	0	1104200	0	0	0
P05187;P10696	Alkaline phosphatase, placental type;Alkaline phosphatase, germ cell type	ALPP;ALPG													57.953	23113000	0	0	0	0	0	1942300	0	0	0	0	0	0	0	0	0	0	0	0	0	0	0	133310	0	0	271620	0	0	0	0	403880	0	1969200	0
P16422	Epithelial cell adhesion molecule	EPCAM	Cell Adhesion	Cell Adhesion					Plasma membrane	1		prt_enriched_not_spec	3	Colon Transverse:3.53;Small Intestine:3.52;Pancreas:2.93	34.932	20785000	1420800	0	4262800	0	0	0	0	0	0	0	0	934010	0	3307100	0	0	0	0	0	0	344330	0	0	0	0	0	0	3767200	0	0	0	0	0
P12273	Prolactin-inducible protein	PIP	Hydrolase activity GO:0016787	Hydrolase activity GO:0016787	1	Locally secreted			Secreted			prt_enriched_not_spec	3	Breast:5.87;Skin SunExpo:3.44;Minor Salivary:3.06	16.572	105010000	0	884200	0	0	0	0	3024100	0	0	0	0	967630	0	0	0	0	0	0	0	7568300	0	1563100	0	0	0	0	0	1505500	0	0	3236000	0	0
P29622	Kallistatin	SERPINA4	protease inhibitor(PC00191)	Enzyme inhibitor	1	Secreted to blood	Secretory Granules GO:30141								48.541	78572000	0	0	700790	331270	0	0	0	0	604640	0	663340	0	0	6222000	0	0	0	0	0	0	694320	0	0	0	0	0	0	0	0	513410	0	0	0
P10909	Clusterin	CLU			1	Secreted to blood	Secretory Granules GO:30141	Secretory Granule Lumen				prt_enriched_not_spec	4	Artery Aorta:4.25;Artery Coronary:3.98;Thyroid:3.22;Artery Tibial:2.54	52.494	56036000	0	1335100	0	0	0	0	477390	383030	0	0	0	0	0	0	0	0	0	2141500	0	720200	0	0	589410	0	1094900	751320	0	0	0	0	0	0	0
P11021	Endoplasmic reticulum chaperone BiP	HSPA5	Hsp70 family chaperone(PC00027)	Hydrolase activity GO:0016787	1	Intracellular or membrane-bound				1		prt_enriched_not_spec	7	Pancreas:6.74;Liver:4.21;Thyroid:3.82;Stomach:3.62;Pituitary:3.46;Artery Coronary:2.92;Heart Atrial:2.51	72.332	34486000	0	0	0	0	0	776570	0	0	0	0	225730	0	0	0	0	0	0	0	146910	0	0	0	0	0	0	310330	0	106020	0	0	4541800	0	421810
O75882	Attractin	ATRN	basic leucine zipper transcription factor(PC00056)	Carbohydrate binding	1	Secreted to blood				1					158.54	13491000	0	3113300	11004	308580	0	0	0	0	0	0	142670	4841200	0	0	0	0	0	0	0	0	0	0	0	0	0	0	0	0	0	0	0	251990	0
P06396	Gelsolin	GSN	non-motor actin binding protein(PC00165)	Actin cytoskeleton organization	1	Secreted to blood	Secretory Granules GO:30141	Secretory Granule Lumen			1				85.696	13464000	0	915390	0	0	0	0	0	0	41375	0	0	0	0	236320	0	0	0	0	0	0	0	0	0	84978	0	0	58065	64376	122760	0	84907	0	0
Q15149	Plectin	PLEC	intermediate filament binding protein(PC00130)	Actin cytoskeleton organization											531.78	1233500	172700	0	0	0	0	0	0	0	70256	0	0	0	0	0	0	0	16216	0	0	0	0	41804	0	0	0	0	0	0	0	0	0	0	0
P02790	Hemopexin	HPX	metalloprotease(PC00153)	Hydrolase activity GO:0016787	1	Secreted to blood			Secreted						51.676	485460000	0	407340	3174000	0	770310	0	0	0	0	0	0	0	0	9281500	0	0	0	0	0	192940	530580	0	0	0	0	1089900	492170	0	0	0	468690	0	0
P02679	Fibrinogen gamma chain	FGG	intercellular signal molecule(PC00207)	Cell Adhesion	1	Secreted to blood	Secretory Granules GO:30141								51.511	142580000	0	0	0	0	0	0	0	0	0	0	0	0	0	7236600	0	1422500	0	0	0	0	1274300	0	165720	0	0	626930	0	0	0	0	0	0	0
P08962	CD63 antigen	CD63	scaffold/adaptor protein(PC00226)	Cell Adhesion	1	Intracellular or membrane-bound	Secretory Granules GO:30141			1	1	prt_enriched_not_spec	1	Pituitary:2.77	25.636	129900000	0	0	0	0	0	0	0	0	0	0	0	0	0	14909000	0	599780	0	0	0	0	23440000	0	0	0	0	0	0	7959500	0	0	0	0	0
P07355;A6NMY6	Annexin A2;Putative annexin A2-like protein	ANXA2;ANXA2P2													38.604	116710000	0	3637200	0	0	0	0	0	110430	0	570730	0	0	0	0	235000	0	381750	0	0	0	0	172530	0	0	0	624850	0	0	0	0	33371000	0	0
P01911	HLA class II histocompatibility antigen, DRB1 beta chain	HLA-DRB1	Antigen presentation	Antigen presentation						1		prt_enriched_not_spec	1	Artery Coronary:2.86	29.966	58633000	0	2071700	1939500	0	0	0	0	0	0	0	1252800	5011900	0	0	0	0	0	0	0	962580	0	0	0	0	0	0	0	2019200	0	0	0	0	0
Q9BYE9	Cadherin-related family member 2	CDHR2	cadherin(PC00057)	Cell Adhesion						1		prt_specific	1	Small Intestine:10	141.54	22341000	0	0	0	0	0	0	0	0	489890	0	0	339200	0	687220	1494600	0	3153900	0	0	3021500	0	0	0	0	0	0	0	0	0	0	730670	0	0
P10643	Complement component C7	C7	Complement		1	Secreted to blood			Secreted						93.517	21467000	0	0	1098300	0	125780	0	0	0	0	0	0	0	587440	11349000	64866	0	0	0	0	0	2150900	0	0	0	0	0	0	505520	0	1718200	0	0	0
Q14624	Inter-alpha-trypsin inhibitor heavy chain H4	ITIH4	protease inhibitor(PC00191)	Enzyme inhibitor	1	Secreted to blood	Secretory Granules GO:30141								103.36	17699000	94775	0	0	0	0	0	0	0	0	0	0	0	107200	712650	0	0	0	0	0	0	0	0	0	0	0	0	0	0	0	0	0	0	0
A8K2U0	Alpha-2-macroglobulin-like protein 1	A2ML1	protease inhibitor(PC00191)	Enzyme inhibitor	1	Locally secreted						prt_enriched_not_spec	5	Esophagus Mucosa:6.05;Minor Salivary:5.76;Skin Unexpo:4.09;Skin SunExpo:3.57;Vagina:2.57	161.1	16257000	0	0	0	0	0	317830	260810	0	0	0	0	0	0	0	0	16148	0	0	0	0	0	0	0	0	0	0	0	0	0	0	8563700	0	0
O95497	Pantetheinase	VNN1	hydrolase(PC00121)	Hydrolase activity GO:0016787	1	Intracellular or membrane-bound	Secretory Granules GO:30141			1		prt_enriched_not_spec	1	Liver:3.09	57.011	14809000	0	0	0	0	0	0	0	0	405710	0	0	0	0	0	0	0	296970	0	0	0	406940	0	1022900	809120	0	0	0	0	411060	831770	0	0	0
P35579	Myosin-9;Myosin-11;Myosin-10	MYH9;MYH11;MYH10	actin or actin-binding cytoskeletal protein(PC00041)	Cell Adhesion			Secretory Granules GO:30141		Plasma membrane	1		prt_enriched_not_spec	5	Artery Tibial:5.19;Artery Aorta:5.17;Artery Coronary:3.9;Spleen:2.9;Uterus:2.74	226.53	7449600	0	49122	0	0	0	0	0	0	85673	0	0	183070	0	0	0	0	0	0	46684	0	147010	63841	0	0	204770	0	0	0	0	0	610930	0	0
P12955	Xaa-Pro dipeptidase	PEPD	metalloprotease(PC00153)	Hydrolase activity GO:0016787								prt_specific	1	Small Intestine:5.33	54.548	511400000	0	0	5943400	0	0	0	0	0	0	0	0	0	0	0	0	0	0	0	0	0	340110	0	0	0	0	0	0	0	0	1877000	0	0	0
Q9NZT1	Calmodulin-like protein 5	CALML5	calmodulin-related(PC00061)	Cell Adhesion			Secretory Granules GO:30141		Plasma membrane			prt_specific	2	Skin SunExpo:5.29;Skin Unexpo:4.15	15.892	280670000	0	0	0	4579300	0	0	0	0	0	0	0	17488000	0	1064200	0	0	0	0	1301800	0	0	0	0	0	0	11490000	0	0	0	0	54629000	0	0
P61604	10 kDa heat shock protein, mitochondrial	HSPE1	chaperonin(PC00073)									prt_enriched_not_spec	4	Adrenal Gland:5.08;Liver:4.16;Heart Ventricle:2.85;Heart Atrial:2.74	10.932	137650000	0	0	12122000	0	0	0	0	0	0	0	0	0	0	0	0	0	0	0	0	0	339910	0	0	0	0	0	7786200	0	3075800	0	0	4856500	0
P31944	Caspase-14	CASP14	protease(PC00190)	Hydrolase activity GO:0016787								prt_specific	2	Skin SunExpo:5.52;Skin Unexpo:5.43	27.679	93897000	0	0	0	593140	0	0	0	0	0	3427600	0	244890	0	2622500	0	0	0	0	0	0	0	1065400	0	0	0	0	0	1894400	0	0	4349900	2841000	0
P07357	Complement component C8 alpha chain	C8A	complement component(PC00078)		1	Secreted to blood			Secreted						65.163	59452000	0	0	1323900	0	574410	0	0	0	0	0	0	0	0	28661000	253760	0	0	0	0	0	6320400	0	0	0	0	0	6268200	0	0	999240	0	0	0
Q92820	Gamma-glutamyl hydrolase	GGH	cysteine protease(PC00081)	Hydrolase activity GO:0016787	1	Intracellular or membrane-bound	Secretory Granules GO:30141					prt_enriched_not_spec	3	Liver:2.9;Spleen:2.52;Adrenal Gland:2.51	35.964	35015000	0	0	0	2147800	0	0	0	0	0	1628100	505570	0	0	0	0	0	0	0	0	0	91646	0	0	0	0	0	0	848780	0	0	0	0	0
P05546	Heparin cofactor 2	SERPIND1	protease inhibitor(PC00191)	Enzyme inhibitor	1	Secreted to blood									57.07	32118000	0	0	5353800	0	0	2223300	0	0	0	0	0	0	0	1412500	0	0	0	0	0	0	1322200	0	0	0	0	215230	0	0	0	0	637280	0	0
Q10588	ADP-ribosyl cyclase/cyclic ADP-ribose hydrolase 2	BST1	cyclase(PC00079)	Hydrolase activity GO:0016787	1	Intracellular or membrane-bound	Secretory Granules GO:30141			1					35.724	14884000	0	0	0	342330	0	0	0	0	0	0	0	0	0	1839000	0	101970	522410	745630	0	0	0	0	0	308070	0	0	0	0	0	0	0	0	0
Q8IY17	Patatin-like phospholipase domain-containing protein 6	PNPLA6	esterase(PC00097)	Hydrolase activity GO:0016787								prt_enriched_not_spec	1	Brain Cortex:2.52	150.95	2781200	0	0	0	272050	0	0	190700	0	0	0	246950	759920	0	0	0	0	0	0	0	0	0	0	0	0	0	0	0	0	0	0	0	0	0
O14556	Glyceraldehyde-3-phosphate dehydrogenase, testis-specific	GAPDHS	dehydrogenase(PC00092)	Glycolysis								prt_specific	1	Testis:10	44.501	280440000	0	331740	0	0	0	2788400	7477600	0	0	0	365370	0	0	0	3773200	0	0	0	0	0	0	0	0	0	408460	0	0	0	0	0	0	0	0
A0A0C4DH31	Immunoglobulin heavy variable 1-18	IGHV1-18	immunoglobulin(PC00123)						Secreted						12.82	162990000	0	0	0	0	0	3498600	0	0	0	0	0	17388000	0	0	2459300	0	0	0	0	0	0	0	0	0	0	0	0	8896200	0	0	0	0	0
Q01469	Fatty acid-binding protein 5	FABP5	transfer/carrier protein(PC00219)		1	Intracellular or membrane-bound	Secretory Granules GO:30141	Secretory Granule Lumen	Plasma membrane			prt_enriched_not_spec	1	Esophagus Mucosa:3.74	15.164	83904000	0	0	0	1995700	0	0	0	0	0	0	0	1845400	0	0	113000	0	0	0	0	0	0	713480	0	0	0	17386000	0	0	0	835950	26654000	0	0
P04003	C4b-binding protein alpha chain	C4BPA	complement component(PC00078)		1	Secreted to blood			Secreted			prt_enriched_not_spec	1	Artery Coronary:2.85	67.033	82258000	828900	0	326050	0	0	0	0	0	0	0	0	513390	0	24767000	1132500	0	0	0	0	0	34506000	0	0	0	0	1799900	0	0	0	0	0	0	0
Q9HCY8	Protein S100-A14	S100A14	calmodulin-related(PC00061)	Cell Adhesion					Plasma membrane			prt_enriched_not_spec	5	Minor Salivary:7.35;Esophagus Mucosa:5.4;Skin SunExpo:4.16;Skin Unexpo:3.21;Vagina:2.57	11.662	78254000	0	0	0	0	0	0	0	0	0	11719000	6994600	0	0	0	0	0	5433100	0	0	0	0	0	0	2994300	0	0	0	0	0	0	22994000	0	0
Q07065	Cytoskeleton-associated protein 4	CKAP4					Secretory Granules GO:30141			1		prt_enriched_not_spec	1	Stomach:3.31	66.022	72041000	0	0	327190	0	0	0	0	0	0	0	0	0	0	0	0	93011	0	0	0	57954000	0	0	0	0	0	0	0	0	0	0	213760	0	0
P10153	Non-secretory ribonuclease	RNASE2	endoribonuclease(PC00094)	Hydrolase activity GO:0016787	1	Secreted to blood	Secretory Granules GO:30141		Secreted			prt_enriched_not_spec	6	Spleen:5.26;Stomach:4.16;Small Intestine:3.59;Liver:3.45;Colon Transverse:3.17;Lung:2.74	18.354	60341000	0	4049900	0	0	0	0	0	0	0	0	3010500	0	0	0	0	0	2718900	0	9315800	0	738430	2445600	0	0	0	0	0	0	0	0	0	0	0
Q9H3R2	Mucin-13	MUC13	Intestinal epithelium maintenance	Intestinal epithelium maintenance	1	Locally secreted to GI-tract				1		prt_enriched_not_spec	3	Small Intestine:6.09;Colon Transverse:5.53;Artery Tibial:3.16	54.603	29058000	0	0	0	0	0	0	0	0	0	538930	0	633150	0	2359000	0	122520	0	0	0	686140	0	0	0	0	0	0	0	0	0	0	0	0	0
P02760	Protein AMBP	AMBP	Enzyme inhibitor	Enzyme inhibitor	1	Secreted to blood									38.999	21820000	0	0	0	0	0	0	0	0	0	0	0	0	0	509160	0	0	0	0	0	382480	5691500	1384700	0	0	0	0	0	0	0	0	8525700	0	0
Q02413	Desmoglein-1;Desmoglein-4	DSG1;DSG4	cadherin(PC00057)	Cell Adhesion			Secretory Granules GO:30141			1		prt_enriched_not_spec	4	Skin SunExpo:5.43;Skin Unexpo:5.01;Minor Salivary:3.61;Esophagus Mucosa:2.57	113.75	11839000	131250	1469100	0	0	0	0	0	0	0	294860	0	0	0	0	0	0	0	0	0	0	0	264400	0	0	0	219890	0	0	0	0	4006400	0	0
P31151	Protein S100-A7	S100A7	calmodulin-related(PC00061)	Cell Adhesion	1	Locally secreted	Secretory Granules GO:30141	Secretory Granule Lumen				prt_specific	2	Esophagus Mucosa:10;Skin Unexpo:10	11.471	543010000	0	0	0	7230100	0	0	0	0	0	0	0	2657800	0	0	0	0	0	0	0	0	2610700	0	0	0	0	0	0	0	0	15550000	248520000	0	0
P27482	Calmodulin-like protein 3	CALML3	calmodulin-related(PC00061)	Cell Adhesion								prt_enriched_not_spec	5	Minor Salivary:6.64;Esophagus Mucosa:5.92;Skin SunExpo:3.92;Vagina:3.7;Skin Unexpo:3.43	16.891	121500000	0	0	0	0	0	0	0	0	0	0	0	2269400	0	0	5433900	0	0	0	0	1137300	0	0	0	0	0	0	0	0	1576500	0	17420000	0	0
P10599	Thioredoxin	TXN	oxidoreductase(PC00176)	Cellular Detoxification	1	Intracellular or membrane-bound						prt_enriched_not_spec	1	Minor Salivary:2.66	11.737	81361000	0	0	0	0	0	889960	0	0	0	3722200	0	0	0	0	0	0	0	0	0	0	0	1233700	0	0	0	2004800	0	0	0	0	15205000	0	0
P06727	Apolipoprotein A-IV	APOA4	apolipoprotein(PC00052)		1	Secreted to blood									45.371	33606000	0	0	0	0	0	0	214330	0	0	0	2299100	0	0	423900	0	0	0	0	0	423820	0	0	0	0	0	85017	0	0	50964	0	0	0	0
P40879	Chloride anion exchanger	SLC26A3	transporter(PC00227)							1		prt_specific	1	Colon Transverse:10	84.504	32553000	0	0	611440	0	0	0	0	0	0	192100	0	0	0	1009600	0	0	0	0	0	0	0	0	162330	0	0	0	0	0	0	0	0	0	0
P19652	Alpha-1-acid glycoprotein 2	ORM2			1	Secreted to blood	Secretory Granules GO:30141	Secretory Granule Lumen							23.602	979400000	0	0	0	0	0	1676500	0	0	1753700	0	0	0	0	10692000	0	317870	0	0	0	0	1280000	0	0	0	0	0	1421700	0	0	0	0	0	0
P17900	Ganglioside GM2 activator	GM2A	transfer/carrier protein(PC00219)	Hydrolase activity GO:0016787	1	Intracellular or membrane-bound	Secretory Granules GO:30141					prt_enriched_not_spec	1	Skin Unexpo:2.61	20.838	553880000	0	0	0	626010	0	0	0	0	0	0	0	0	0	0	0	0	0	0	0	0	0	4280300	0	0	0	0	0	0	0	0	10471000	0	0
Q9HAT2	Sialate O-acetylesterase	SIAE	esterase(PC00097)	Hydrolase activity GO:0016787	1	Intracellular or membrane-bound						prt_enriched_not_spec	2	Thyroid:3.68;Heart Ventricle:3.3	58.314	363440000	0	274620	614680	0	0	0	0	0	0	0	0	0	222960	0	0	0	0	0	0	0	0	0	0	610070	0	0	0	0	0	0	0	267290	0
A0A075B6S5	Immunoglobulin kappa variable 1-27	IGKV1-27	immunoglobulin(PC00123)						Secreted						12.711	232050000	0	0	8279100	0	0	0	0	0	0	0	0	0	0	0	0	0	0	7093000	5536200	0	0	0	0	0	0	0	0	7072800	20417000	3848700	0	0	0
A0A0C4DH24	Immunoglobulin kappa variable 6-21	IGKV6-21	immunoglobulin(PC00123)						Secreted			prt_specific	4	Skin Unexpo:6.57;Breast:5.58;Skin SunExpo:5.03;Nerve Tibial:4.95	12.43	134440000	0	7338600	0	0	0	0	0	0	0	2260000	0	4353200	0	0	0	0	8999100	0	0	0	0	0	0	0	0	0	0	0	0	14190000	0	0	0
P31947	14-3-3 protein sigma	SFN	scaffold/adaptor protein(PC00226)	Enzyme inhibitor	1	Locally secreted						prt_enriched_not_spec	4	Esophagus Mucosa:3.58;Minor Salivary:3.56;Skin SunExpo:3.46;Skin Unexpo:3.39	27.774	80935000	0	0	0	0	0	0	448440	0	0	0	0	0	0	0	0	0	0	0	0	0	0	0	0	0	0	0	0	0	0	0	21569000	0	0
P07437;Q9BVA1;Q13885	Tubulin beta chain;Tubulin beta-2B chain;Tubulin beta-2A chain	TUBB;TUBB2B;TUBB2A													49.67	69229000	0	0	0	2253600	0	0	0	0	0	0	0	0	0	0	0	0	0	0	0	0	0	164210	0	0	0	0	9814600	0	0	0	16607000	0	0
Q99880;Q99879;Q99877;Q93079;Q8N257;Q5QNW6;Q16778;P62807;P58876;P57053;P33778;P23527;P06899;O60814;Q96A08	Histone H2B type 1-L;Histone H2B type 1-M;Histone H2B type 1-N;Histone H2B type 1-H;Histone H2B type 3-B;Histone H2B type 2-F;Histone H2B type 2-E;Histone H2B type 1-C/E/F/G/I;Histone H2B type 1-D;Histone H2B type F-S;Histone H2B type 1-B;Histone H2B type 1-O;Histone H2B type 1-J;Histone H2B type 1-K;Histone H2B type 1-A;Histone H2B type 2-K1	H2BC13;H2BC14;H2BC15;H2BC9;H2BC26;H2BC18;H2BC21;H2BC4;H2BC5;H2BC12L;H2BC3;H2BC17;H2BC11;H2BC12;H2BC1;H2BK1													13.952	56421000	0	0	927730	0	0	0	0	0	0	637990	0	0	0	5711000	0	0	0	0	0	0	2043900	0	0	0	0	0	0	0	0	0	0	0	0
P04792	Heat shock protein beta-1	HSPB1	chaperone(PC00072)	Enzyme inhibitor					Plasma membrane						22.782	41941000	0	0	0	979600	0	0	0	3283200	0	0	0	1540900	0	0	0	0	0	0	0	0	0	0	0	0	0	555250	0	1075000	0	0	11875000	0	0
P60174	Triosephosphate isomerase	TPI1	isomerase(PC00135)	Glycolysis								prt_specific	1	Muscle Skeletal:5.06	26.669	35497000	0	0	0	42166	0	0	0	0	0	46419	0	0	0	0	0	56464	0	0	0	0	0	3250000	0	0	0	0	0	0	0	0	3084100	0	0
P48741;P17066	Putative heat shock 70 kDa protein 7;Heat shock 70 kDa protein 6	HSPA7;HSPA6													40.244	25489000	0	0	0	0	0	0	0	0	0	385240	0	0	0	596820	0	0	0	0	0	0	0	0	0	0	0	3492200	0	0	0	0	1802800	0	0
P62258	14-3-3 protein epsilon	YWHAE	scaffold/adaptor protein(PC00226)									prt_enriched_not_spec	1	Brain Cortex:3.59	29.174	16511000	0	0	0	0	0	0	0	0	0	0	0	0	0	0	0	0	0	0	0	2545600	0	0	0	0	355950	0	0	0	0	0	1174800	0	0
P05186	Alkaline phosphatase, tissue-nonspecific isozyme	ALPL	phosphatase(PC00181)	Hydrolase activity GO:0016787	1	Intracellular or membrane-bound				1		prt_enriched_not_spec	1	Adrenal Gland:3.77	57.304	12543000	0	0	0	0	0	0	0	0	0	0	0	0	4117500	0	0	0	476750	0	0	0	0	0	0	0	0	0	0	0	0	0	0	318570	0
P01040	Cystatin-A	CSTA	protease inhibitor(PC00191)	Enzyme inhibitor								prt_enriched_not_spec	4	Esophagus Mucosa:4.55;Minor Salivary:3.99;Skin SunExpo:3.61;Skin Unexpo:3.48	11.006	455790000	0	0	0	0	0	0	0	0	0	0	0	1752500	0	0	0	0	0	0	0	0	0	2063800	0	0	0	3671200	0	0	0	5817000	11081000	0	0
P02654	Apolipoprotein C-I	APOC1	apolipoprotein(PC00052)		1	Secreted to blood			Secreted			prt_enriched_not_spec	2	Artery Aorta:2.93;Artery Coronary:2.5	9.3318	156750000	0	0	0	0	0	0	0	0	0	0	0	0	0	9196100	0	0	0	0	0	0	0	0	0	0	0	1764400	0	0	0	0	0	0	8846600
P01601	Immunoglobulin kappa variable 1D-16	IGKV1D-16	immunoglobulin(PC00123)						Secreted						12.73	136260000	0	0	0	0	0	0	0	0	0	0	0	0	0	0	0	0	0	5380900	6015400	0	0	0	0	0	5572900	0	0	0	0	0	0	0	0
P01703	Immunoglobulin lambda variable 1-40	IGLV1-40	immunoglobulin(PC00123)						Secreted						12.301	88965000	0	0	0	0	0	4023300	0	0	0	0	0	0	0	0	0	0	6735700	0	0	0	0	0	0	0	0	0	0	0	4524200	0	0	12220000	0
Q16820	Meprin A subunit beta	MEP1B	metalloprotease(PC00153)	Hydrolase activity GO:0016787	1	Locally secreted to GI-tract				1		prt_specific	1	Small Intestine:10	79.57	82012000	0	0	0	0	0	0	0	0	0	0	2002800	0	0	0	0	502470	0	0	0	0	0	0	0	0	0	0	0	0	0	0	0	0	0
P27169	Serum paraoxonase/arylesterase 1	PON1	hydrolase(PC00121)	Hydrolase activity GO:0016787	1	Secreted to blood			Secreted						39.731	81820000	0	0	0	0	607030	0	0	0	0	0	0	653590	0	0	0	0	0	0	0	0	0	0	0	0	0	0	0	1526100	0	0	0	0	0
P05089	Arginase-1	ARG1	hydrolase(PC00121)	Hydrolase activity GO:0016787			Secretory Granules GO:30141					prt_enriched_not_spec	2	Liver:5.25;Skin SunExpo:2.81	34.735	62660000	0	0	0	897190	0	0	0	0	0	0	0	0	0	0	0	132690	0	0	0	32216000	0	0	0	0	0	550520	1278600	0	0	0	10047000	0	0
P12724	Eosinophil cationic protein	RNASE3	endoribonuclease(PC00094)	Hydrolase activity GO:0016787	1	Secreted to blood	Secretory Granules GO:30141		Secreted			prt_enriched_not_spec	2	Spleen:4.23;Lung:2.59	18.385	50372000	0	0	3135700	0	0	0	0	0	0	0	1032500	0	0	14203000	0	0	0	0	0	0	0	8954800	0	0	0	0	0	0	0	0	0	0	0
P63104	14-3-3 protein zeta/delta	YWHAZ	scaffold/adaptor protein(PC00226)									prt_enriched_not_spec	1	Brain Cortex:3.57	27.745	23379000	0	0	0	0	0	0	0	0	0	0	0	0	0	0	0	0	0	0	0	0	0	0	0	0	0	0	0	0	138820	0	8815300	0	0
A0A2R8Y4L2;Q32P51;P09651	Heterogeneous nuclear ribonucleoprotein A1-like 3;Heterogeneous nuclear ribonucleoprotein A1-like 2;Heterogeneous nuclear ribonucleoprotein A1	HNRNPA1L3;HNRNPA1L2;HNRNPA1													29.173	12154000	0	0	0	0	0	0	0	0	0	0	0	427590	829850	0	0	0	0	0	0	0	0	0	0	1499700	0	0	0	0	0	0	2404200	0	0
A0A087WSY4	Immunoglobulin heavy variable 4-30-2	IGHV4-30-2	immunoglobulin(PC00123)						Secreted						13.025	204740000	0	0	0	0	0	0	0	0	0	0	0	0	0	0	8494800	0	0	0	0	0	0	0	0	0	0	0	0	12420000	11972000	0	0	0	0
P07339	Cathepsin D	CTSD	aspartic protease(PC00053)	Hydrolase activity GO:0016787	1	Secreted to blood	Secretory Granules GO:30141					prt_enriched_not_spec	2	Adrenal Gland:3.44;Liver:2.58	44.552	161530000	0	0	0	0	0	0	0	0	0	0	0	0	451540	0	0	0	445460	0	0	0	0	0	0	0	0	22993000	0	0	0	0	25009000	0	0
P02656	Apolipoprotein C-III	APOC3	apolipoprotein(PC00052)		1	Secreted to blood			Plasma membrane						10.852	140700000	0	0	0	1154200	0	0	0	0	0	0	0	0	6624400	6493700	0	0	0	0	0	0	0	0	0	0	0	5476700	0	0	0	0	0	0	0
P02753	Retinol-binding protein 4	RBP4	transfer/carrier protein(PC00219)	Intestinal epithelium maintenance	1	Secreted to blood									23.01	103940000	0	0	0	0	0	0	0	0	0	0	0	0	0	0	0	0	951590	0	0	0	928930	0	0	0	0	0	0	0	0	0	0	0	0
P69905	Hemoglobin subunit alpha	HBA1	globin(PC00107)	Cellular Detoxification											15.257	89995000	0	0	0	0	0	0	0	0	0	0	0	0	0	23490000	0	0	0	0	0	0	0	0	0	0	873540	770140	0	0	0	0	0	0	0
P12821	Angiotensin-converting enzyme	ACE	metalloprotease(PC00153)	Hydrolase activity GO:0016787	1	Secreted to blood				1					149.71	53388000	0	0	0	0	0	0	0	0	0	599170	0	0	0	0	0	0	0	0	0	0	0	0	0	215970	0	0	474400	0	0	0	249090	0	0
P00505	Aspartate aminotransferase, mitochondrial	GOT2	transaminase(PC00216)		1	Intracellular or membrane-bound						prt_enriched_not_spec	6	Heart Ventricle:6.15;Heart Atrial:5.18;Muscle Skeletal:4.25;Brain Cortex:4.14;Liver:3.88;Brain Cerebellum:3.06	47.517	53017000	659740	0	0	0	0	0	0	0	0	0	0	0	0	0	0	0	0	0	0	0	0	0	0	0	178780	0	0	0	0	0	0	0	0
P04196	Histidine-rich glycoprotein	HRG	protease inhibitor(PC00191)	Enzyme inhibitor	1	Secreted to blood	Secretory Granules GO:30141		Secreted						59.578	23888000	0	0	1225200	0	0	0	0	0	0	0	0	0	0	5334900	0	0	0	0	0	0	7467500	0	0	0	0	0	0	0	0	2274000	0	0	0
P07476	Involucrin	IVL										prt_enriched_not_spec	5	Minor Salivary:5.54;Esophagus Mucosa:5.37;Skin SunExpo:4.34;Skin Unexpo:4.17;Vagina:3.8	68.478	17576000	0	0	0	0	0	0	0	0	0	0	0	0	0	0	0	0	0	0	0	0	0	0	0	0	0	0	0	0	637740	0	3001300	0	0
Q8N6Q3	CD177 antigen	CD177	Cell Adhesion	Cell Adhesion	1	Intracellular or membrane-bound	Secretory Granules GO:30141			1		prt_enriched_not_spec	2	Spleen:3.2;Prostate:2.65	46.363	12853000	0	0	0	0	0	0	390310	0	0	0	0	0	0	975130	0	0	0	0	0	0	0	979700	0	0	0	0	0	0	0	0	0	0	0
P60842	Eukaryotic initiation factor 4A-I	EIF4A1	RNA helicase(PC00032)	Hydrolase activity GO:0016787								prt_enriched_not_spec	1	Esophagus Mucosa:3.03	46.153	10610000	0	0	0	0	0	0	0	0	0	0	0	0	0	0	0	0	0	0	0	0	0	0	0	0	0	0	0	0	0	0	1822900	0	0
P01042	Kininogen-1	KNG1	protease inhibitor(PC00191)	Enzyme inhibitor	1	Secreted to blood	Secretory Granules GO:30141		Secreted						71.957	8349300	0	0	0	964150	0	0	0	0	0	0	0	0	0	0	0	0	0	0	0	0	0	0	0	0	0	545490	0	0	0	0	0	0	0
Q96HC4	PDZ and LIM domain protein 5	PDLIM5	actin or actin-binding cytoskeletal protein(PC00041)	Actin cytoskeleton organization					Plasma membrane	1		prt_enriched_not_spec	6	Muscle Skeletal:6.97;Heart Ventricle:5.72;Heart Atrial:4.8;Artery Tibial:3.43;Artery Aorta:3.32;Artery Coronary:3.3	63.944	6028200	0	0	0	0	0	0	0	0	0	0	0	0	0	0	0	0	0	0	0	0	0	0	0	0	425480	0	0	0	0	0	2777600	0	0
Q9Y6N5	Sulfide:quinone oxidoreductase, mitochondrial	SQOR	oxidoreductase(PC00176)									prt_enriched_not_spec	1	Colon Transverse:3.07	49.96	5534900	0	0	0	0	0	0	0	0	0	0	718330	0	0	0	0	0	0	0	0	0	0	0	0	0	0	181470	0	2618300	0	0	966890	0	0
P43490	Nicotinamide phosphoribosyltransferase	NAMPT	transferase(PC00220)		1	Secreted to blood			Plasma membrane			prt_enriched_not_spec	1	Liver:2.84	55.52	4958200	123380	0	0	0	0	0	0	0	0	0	377880	0	0	0	0	0	0	310040	0	0	0	0	0	0	384890	0	0	0	0	0	2626600	0	0
P36952	Serpin B5	SERPINB5	protease inhibitor(PC00191)	Enzyme inhibitor	1	Intracellular or membrane-bound						prt_enriched_not_spec	7	Skin SunExpo:5.02;Skin Unexpo:4.95;Minor Salivary:4.57;Esophagus Mucosa:4.51;Vagina:3.1;Breast:3.09;Small Intestine:2.93	42.1	4663500	0	0	0	0	0	2214100	0	0	0	0	0	0	0	0	0	0	0	0	0	0	0	0	0	0	0	0	0	0	0	0	415020	0	0
P13533	Myosin-6	MYH6	actin or actin-binding cytoskeletal protein(PC00041)	Hydrolase activity GO:0016787								prt_specific	1	Heart Atrial:4.37	223.73	796090	0	207450	0	0	0	0	0	0	0	0	0	173410	0	0	0	0	0	0	0	0	0	0	0	0	0	0	0	0	0	0	0	0	0
Q9BS40	Latexin	LXN	protease inhibitor(PC00191)	Enzyme inhibitor											25.75	176350000	0	0	0	0	0	0	0	0	0	0	0	0	0	0	0	0	0	0	0	0	0	0	0	0	0	0	5835600	0	0	0	0	2239800	0
P01721	Immunoglobulin lambda variable 6-57	IGLV6-57	immunoglobulin(PC00123)						Secreted						12.566	100650000	0	5767400	0	0	0	0	0	0	0	0	0	4883400	0	0	0	0	0	0	0	0	0	0	0	0	0	0	0	0	0	0	0	0	0
Q16651	Prostasin	PRSS8	serine protease(PC00203)	Hydrolase activity GO:0016787	1	Secreted - unknown location				1		prt_enriched_not_spec	1	Thyroid:3.7	36.431	100470000	0	0	0	0	0	0	0	0	0	0	0	0	0	1856100	0	0	0	0	0	0	1168800	0	0	0	0	0	0	0	0	525620	0	0	0
P47929	Galectin-7	LGALS7	extracellular matrix protein(PC00102)	Cell Adhesion	1	Intracellular or membrane-bound						prt_enriched_not_spec	4	Skin SunExpo:3.98;Skin Unexpo:3.71;Minor Salivary:3.09;Esophagus Mucosa:3	15.075	97137000	0	0	0	529870	0	0	0	0	0	0	0	0	967200	0	0	0	0	0	0	0	0	0	0	0	0	0	0	0	0	0	30262000	0	0
P09211	Glutathione S-transferase P	GSTP1	transferase(PC00220)	Cellular Detoxification			Secretory Granules GO:30141								23.356	90490000	0	0	0	1385100	0	0	0	0	0	0	0	0	0	0	0	0	0	0	0	0	0	0	0	798870	0	0	0	0	0	0	18902000	0	0
P67936	Tropomyosin alpha-4 chain	TPM4	actin binding motor protein(PC00040)	Actin cytoskeleton organization								prt_enriched_not_spec	3	Artery Aorta:4.08;Artery Coronary:3.91;Artery Tibial:3.72	28.521	30300000	827300	295550	0	0	0	0	0	0	0	0	0	0	0	0	1726200	0	0	0	0	0	0	0	0	0	0	0	0	0	0	0	1203000	0	0
A0A075B6K0	Immunoglobulin lambda variable 3-16	IGLV3-16	immunoglobulin(PC00123)						Secreted						12.466	26264000	0	0	0	0	0	0	0	0	0	0	0	0	0	0	0	0	0	0	0	0	0	0	0	0	0	0	0	0	0	5112200	0	0	0
P11310	Medium-chain specific acyl-CoA dehydrogenase, mitochondrial	ACADM	dehydrogenase(PC00092)									prt_enriched_not_spec	4	Heart Ventricle:5.21;Heart Atrial:4.13;Liver:3.92;Muscle Skeletal:3.44	46.588	23465000	0	338280	0	0	231880	0	0	0	0	0	0	0	0	0	0	0	0	0	0	0	0	0	0	0	255190	0	0	0	0	0	0	0	0
P00751	Complement factor B	CFB	Complement	Hydrolase activity GO:0016787	1	Secreted to blood			Plasma membrane						85.532	20686000	0	0	0	0	0	0	991720	0	0	0	0	0	0	690940	0	0	0	0	0	0	0	0	0	0	0	249960	0	0	0	0	0	0	0
P23280	Carbonic anhydrase 6	CA6	dehydratase(PC00091)	Hydrolase activity GO:0016787	1	Locally secreted to GI-tract			Secreted						35.366	16807000	0	4539000	0	0	0	0	0	0	0	0	0	0	0	0	0	0	0	0	0	0	0	0	0	0	0	0	0	0	0	0	0	0	0
P01861	Immunoglobulin heavy constant gamma 4	IGHG4	immunoglobulin receptor superfamily(PC00124)							1					43.831	13589000	0	0	0	0	0	0	0	0	0	0	92955	49022	0	0	0	0	0	0	0	0	0	0	0	0	0	0	0	169510	0	0	0	0	0
P06576	ATP synthase subunit beta, mitochondrial	ATP5F1B	ATP synthase(PC00002)	Hydrolase activity GO:0016787								prt_enriched_not_spec	7	Heart Ventricle:8.51;Heart Atrial:7.16;Muscle Skeletal:5.12;Brain Cortex:4.3;Stomach:3.51;Brain Cerebellum:3.09;Liver:2.84	56.559	13077000	0	0	0	0	0	0	0	0	0	0	0	0	0	0	0	0	0	0	0	6142100	0	0	0	0	0	0	0	0	1020400	0	2264200	0	0
P05107	Integrin beta-2	ITGB2	integrin(PC00126)	Cell Adhesion			Secretory Granules GO:30141		Plasma membrane	1		prt_enriched_not_spec	2	Spleen:3.98;Lung:3.38	84.781	12230000	0	0	127270	0	0	0	0	0	0	0	0	0	0	7554200	0	0	0	0	0	0	1302300	0	0	0	0	0	0	0	0	0	0	0	335050
P31997	Carcinoembryonic antigen-related cell adhesion molecule 8	CEACAM8	immunoglobulin superfamily cell adhesion molecule(PC00125)	Cell Adhesion	1	Intracellular or membrane-bound	Secretory Granules GO:30141			1		prt_enriched_not_spec	2	Spleen:5.14;Lung:3.41	38.153	12223000	0	0	3065300	0	0	0	0	0	0	0	0	0	0	2694700	0	0	0	0	0	790950	2124800	0	0	0	0	0	0	0	0	0	0	0	0
P28066	Proteasome subunit alpha type-5	PSMA5	protease(PC00190)	Hydrolase activity GO:0016787			Secretory Granules GO:30141	Secretory Granule Lumen				prt_enriched_not_spec	1	Liver:2.69	26.411	10484000	0	0	0	0	4365600	0	0	0	0	1345700	0	0	0	0	0	0	0	0	0	0	0	0	0	0	0	0	0	0	0	0	499430	0	0
P04083	Annexin A1	ANXA1	calcium-binding protein(PC00060)	Enzyme inhibitor	1	Secreted to blood			Plasma membrane	1		prt_enriched_not_spec	1	Esophagus Mucosa:2.73	38.714	8148000	0	0	0	0	0	0	0	0	0	0	0	0	0	0	0	36961	0	0	0	0	0	0	0	0	0	0	0	0	0	0	5696900	0	0
O75112	LIM domain-binding protein 3	LDB3	actin or actin-binding cytoskeletal protein(PC00041)	Actin cytoskeleton organization								prt_enriched_not_spec	2	Muscle Skeletal:2.96;Heart Ventricle:2.73	77.134	7798500	0	0	0	0	0	0	0	0	0	0	0	0	0	0	0	0	0	1113300	0	0	0	0	0	0	0	0	0	0	0	0	2590800	0	0
P54802	Alpha-N-acetylglucosaminidase	NAGLU	Hydrolase activity GO:0016787	Hydrolase activity GO:0016787	1	Intracellular or membrane-bound									82.265	4466300	0	0	0	0	0	0	0	0	0	0	680770	0	0	0	0	0	0	0	0	0	0	0	0	336890	0	0	0	0	0	0	0	0	0
P12814	Alpha-actinin-1	ACTN1	actin or actin-binding cytoskeletal protein(PC00041)	Cell Adhesion			Secretory Granules GO:30141		Plasma membrane	1		prt_enriched_not_spec	7	Colon Sigmoid:4.63;Artery Tibial:4.18;Esophagus Muscle:3.89;GE junction:3.6;Artery Aorta:3.59;Artery Coronary:2.89;Prostate:2.85	103.06	3315900	0	0	0	0	685970	0	0	0	0	0	0	0	0	0	0	0	0	0	0	760650	0	0	0	0	0	0	0	0	0	0	235740	0	0
P21333	Filamin-A	FLNA	Cell Adhesion	Cell Adhesion					Plasma membrane	1	1	prt_enriched_not_spec	7	Colon Sigmoid:4.54;GE junction:4.35;Esophagus Muscle:4.32;Artery Tibial:4.29;Artery Aorta:3.91;Artery Coronary:3.6;Prostate:3.13	280.74	1873100	0	0	0	0	0	79068	0	0	0	0	0	0	0	0	107130	0	0	0	0	0	26799	0	0	0	0	0	0	0	0	0	0	0	0
P35555	Fibrillin-1	FBN1	extracellular matrix structural protein(PC00103)	Cell Adhesion	1	Secreted to blood			Plasma membrane						312.3	1403700	0	0	0	0	0	0	0	0	0	0	0	0	0	0	0	0	0	0	0	0	0	0	0	0	0	0	0	0	0	0	0	0	27559
P02812	Basic salivary proline-rich protein 2	PRB2	antimicrobial response protein(PC00051)		1	Locally secreted to GI-tract			Secreted						40.809	785720	0	0	0	0	0	0	0	0	0	0	0	0	0	0	0	0	0	0	0	0	0	0	0	0	0	0	0	0	0	0	0	38499	0
P25774	Cathepsin S	CTSS	cysteine protease(PC00081)	Hydrolase activity GO:0016787	1	Intracellular or membrane-bound	Secretory Granules GO:30141					prt_enriched_not_spec	2	Small Intestine:2.67;Colon Transverse:2.59	37.495	255030000	0	0	0	0	0	0	0	0	0	0	0	0	0	0	0	0	0	0	0	0	0	0	0	337060	0	0	1260500	0	0	0	0	0	0
P01602	Immunoglobulin kappa variable 1-5	IGKV1-5	immunoglobulin(PC00123)						Secreted						12.781	87300000	0	0	0	0	0	0	0	0	0	0	0	0	0	0	0	0	0	0	0	0	0	0	0	0	0	0	0	0	0	0	0	3549800	0
Q9BQE3;Q71U36;P68363;P0DPH8;P0DPH7;Q6PEY2	Tubulin alpha-1C chain;Tubulin alpha-1A chain;Tubulin alpha-1B chain;Tubulin alpha-3D chain;Tubulin alpha-3C chain;Tubulin alpha-3E chain;Tubulin alpha-8 chain	TUBA1C;TUBA1A;TUBA1B;TUBA3D;TUBA3C;TUBA3E;TUBA8													49.895	57142000	0	0	0	0	0	0	0	0	0	0	0	0	0	0	0	0	0	0	0	0	0	0	0	0	0	4359500	0	0	0	0	24740000	0	0
A0A0C4DH67;A0A0C4DH69	Immunoglobulin kappa variable 1-8;Immunoglobulin kappa variable 1-9	IGKV1-8;IGKV1-9	Immunoglobulins												12.537	35234000	0	0	0	0	0	0	0	0	0	0	0	0	0	0	0	0	0	0	0	0	0	0	0	0	0	0	0	0	2395900	0	0	0	0
P31025;Q5VSP4	Lipocalin-1;Putative lipocalin 1-like protein 1	LCN1;LCN1P1													19.25	33307000	0	0	1600200	0	0	0	0	0	0	0	5843800	0	0	0	0	0	0	0	0	0	0	12638000	0	0	0	0	0	0	0	0	0	0	0
Q9HBB8	Cadherin-related family member 5	CDHR5	cadherin(PC00057)	Cell Adhesion	1	Intracellular or membrane-bound				1		prt_enriched_not_spec	2	Small Intestine:4.21;Colon Transverse:2.73	88.222	28775000	0	0	0	0	0	0	0	0	0	0	0	0	0	0	0	0	0	0	203880	0	0	0	0	0	0	0	0	0	0	0	0	0	0
Q6W4X9	Mucin-6	MUC6	extracellular matrix protein(PC00102)	Intestinal epithelium maintenance	1	Locally secreted to GI-tract						prt_specific	1	Stomach:4.34	257.05	24077000	0	0	0	0	0	0	0	0	0	0	0	0	0	0	0	0	0	0	0	0	0	0	0	0	0	0	0	0	0	0	0	0	0
A0A0B4J1X8	Immunoglobulin heavy variable 3-43	IGHV3-43	immunoglobulin(PC00123)						Secreted						13.077	23183000	0	0	0	0	0	0	0	0	0	0	0	0	0	0	0	0	0	0	0	0	0	0	0	0	0	0	0	0	2729700	0	0	0	0
P06310;A0A075B6S6	Immunoglobulin kappa variable 2-30;Immunoglobulin kappa variable 2D-30	IGKV2-30;IGKV2D-30	Immunoglobulins												13.185	22805000	0	0	0	2520200	0	0	0	0	0	0	0	0	0	0	0	0	0	0	0	0	0	0	0	0	5075600	0	0	0	0	4371800	0	0	0
O75594	Peptidoglycan recognition protein 1	PGLYRP1	defense/immunity protein(PC00090)	Hydrolase activity GO:0016787	1	Secreted to blood	Secretory Granules GO:30141					prt_enriched_not_spec	1	Spleen:3.46	21.731	21269000	0	0	0	0	0	0	0	0	0	0	0	0	0	4588200	0	0	0	0	0	0	14435000	0	0	0	0	0	0	0	0	2245800	0	0	0
P02649	Apolipoprotein E	APOE	Apolipoprotein		1	Secreted to blood						prt_enriched_not_spec	1	Artery Coronary:3.78	36.154	17679000	0	0	0	0	0	0	0	0	0	0	0	0	0	329550	0	0	0	0	0	0	0	0	0	0	0	275530	0	0	0	0	0	0	0
P07360	Complement component C8 gamma chain	C8G	complement component(PC00078)		1	Secreted to blood			Secreted						22.277	13254000	0	0	0	0	0	0	0	0	0	0	0	0	0	7543900	0	0	0	0	0	0	3907000	0	0	0	0	0	0	0	0	0	0	0	0
Q02505;Q9H195	Mucin-3A;Mucin-3B	MUC3A;MUC3B	extracellular matrix protein(PC00102)												345.12	11097000	0	0	0	0	0	0	0	0	0	0	0	0	0	0	0	0	0	0	0	0	0	0	0	0	0	0	0	0	0	0	0	0	0
P63267;P68133;P68032;P62736	Actin, gamma-enteric smooth muscle;Actin, alpha skeletal muscle;Actin, alpha cardiac muscle 1;Actin, aortic smooth muscle	ACTG2;ACTA1;ACTC1;ACTA2													41.876	9676900	0	0	0	0	0	0	0	0	0	0	0	0	0	0	0	0	0	0	0	0	0	0	0	0	0	0	0	0	4643100	0	2031600	0	0
P04259	Keratin, type II cytoskeletal 6B	KRT6B										prt_enriched_not_spec	4	Esophagus Mucosa:5.68;Minor Salivary:5.05;Skin Unexpo:4.15;Skin SunExpo:3.25	60.066	9312200	0	0	0	0	0	0	0	0	0	0	0	0	0	0	0	55914	0	0	0	0	0	0	0	0	0	0	0	0	0	0	6902200	0	0
P04075	Fructose-bisphosphate aldolase A	ALDOA	aldolase(PC00044)	Glycolysis			Secretory Granules GO:30141	Secretory Granule Lumen				prt_enriched_not_spec	4	Muscle Skeletal:6.81;Heart Ventricle:3.5;Brain Cortex:3.15;Heart Atrial:3.03	39.42	7048300	0	0	0	0	0	0	0	0	0	228860	0	0	0	0	0	0	0	0	0	0	0	0	0	0	0	0	0	0	0	0	0	0	0
Q92484	Acid sphingomyelinase-like phosphodiesterase 3a	SMPDL3A	phosphodiesterase(PC00185)	Hydrolase activity GO:0016787	1	Secreted to blood						prt_enriched_not_spec	1	Colon Transverse:2.66	51.26	6026400	0	0	0	0	0	0	0	0	0	0	0	0	0	0	0	0	1183700	0	0	0	0	0	0	0	0	0	654500	0	0	0	0	0	0
Q9GZP4	PITH domain-containing protein 1	PITHD1	oxidoreductase(PC00176)									prt_specific	2	Brain Cerebellum:4.37;Brain Cortex:4.17	24.178	4722300	0	0	0	0	0	0	0	0	0	0	0	0	0	0	0	0	0	0	0	0	0	1419000	0	0	0	0	0	0	1409700	0	0	0	0
P00915	Carbonic anhydrase 1	CA1	dehydratase(PC00091)	Hydrolase activity GO:0016787											28.87	682980000	0	0	1982600	0	0	0	0	0	0	0	0	0	0	0	0	0	0	0	0	0	0	0	0	0	0	0	0	0	0	0	0	0	0
Q13867	Bleomycin hydrolase	BLMH	cysteine protease(PC00081)	Hydrolase activity GO:0016787								prt_specific	2	Skin SunExpo:6.54;Skin Unexpo:5.33	52.562	139500000	0	309920	0	0	0	0	0	0	0	0	0	0	0	0	0	0	0	0	0	0	0	0	0	0	0	0	0	0	0	0	0	0	0
P62937	Peptidyl-prolyl cis-trans isomerase A	PPIA	chaperone(PC00072)	Cell Adhesion	1	Secreted to blood	Secretory Granules GO:30141								18.012	55250000	0	0	0	0	0	0	0	0	0	0	0	0	0	0	0	0	0	0	0	0	378900	0	0	0	0	0	0	0	0	0	19438000	0	0
P27348	14-3-3 protein theta	YWHAQ	scaffold/adaptor protein(PC00226)									prt_enriched_not_spec	1	Brain Cortex:2.52	27.764	39235000	0	0	0	0	0	0	0	0	0	0	0	0	0	0	0	0	0	0	0	0	0	0	0	0	0	0	0	0	0	0	4562900	0	0
P01742;P0DP01;A0A0B4J2H0	Immunoglobulin heavy variable 1-69;Immunoglobulin heavy variable 1-8;Immunoglobulin heavy variable 1-69D	IGHV1-69;IGHV1-8;IGHV1-69D	Immunoglobulins												12.659	36266000	0	0	0	0	0	0	0	0	0	0	0	0	0	0	0	0	0	0	0	0	0	0	0	0	0	0	0	7158000	0	0	0	0	0
P61916	NPC intracellular cholesterol transporter 2	NPC2			1	Secreted to blood	Secretory Granules GO:30141	Secretory Granule Lumen							16.57	28136000	0	0	0	0	0	0	0	0	0	647470	0	0	0	0	346240	0	0	0	0	0	0	0	0	0	0	0	0	0	0	0	0	0	0
P02765	Alpha-2-HS-glycoprotein	AHSG	protease inhibitor(PC00191)	Enzyme inhibitor	1	Secreted to blood	Secretory Granules GO:30141								39.34	26073000	0	0	0	0	0	0	0	0	0	0	0	0	0	0	0	0	0	0	0	0	0	0	0	0	0	2729100	0	0	0	0	0	0	0
P04080	Cystatin-B	CSTB	protease inhibitor(PC00191)	Enzyme inhibitor			Secretory Granules GO:30141					prt_specific	2	Esophagus Mucosa:6.28;Minor Salivary:5.15	11.139	21225000	0	0	0	0	0	0	0	0	0	0	0	0	0	0	0	0	0	0	0	0	0	0	0	0	0	0	0	0	0	0	16635000	0	0
P01019	Angiotensinogen	AGT	protease inhibitor(PC00191)	Enzyme inhibitor	1	Secreted to blood			Secreted						53.154	20922000	0	0	0	0	0	0	0	0	0	0	0	0	0	0	0	0	0	0	0	0	0	0	0	0	0	488820	0	0	0	0	0	0	0
P13798	Acylamino-acid-releasing enzyme	APEH	serine protease(PC00203)	Hydrolase activity GO:0016787			Secretory Granules GO:30141								81.224	18073000	0	0	0	0	0	0	0	0	0	0	0	0	0	0	0	0	0	0	0	0	0	4149800	0	0	0	0	0	0	0	0	139290	0	0
Q15828	Cystatin-M	CST6	Enzyme inhibitor	Enzyme inhibitor	1	Locally secreted			Plasma membrane			prt_enriched_not_spec	3	Skin Unexpo:5.02;Skin SunExpo:5.02;Thyroid:3.21	16.511	17661000	2516800	0	0	0	0	0	0	0	0	0	0	0	466290	0	0	0	0	0	0	0	0	0	0	0	0	0	0	0	0	0	0	0	0
A2NJV5	Immunoglobulin kappa variable 2-29	IGKV2-29	immunoglobulin(PC00123)												13.085	16803000	0	0	0	0	0	0	0	0	0	0	0	0	0	0	0	0	0	0	0	5426700	0	0	0	0	0	0	0	0	0	0	0	0	0
Q96FQ6	Protein S100-A16	S100A16	calmodulin-related(PC00061)	Cell Adhesion					Plasma membrane			prt_enriched_not_spec	3	Minor Salivary:5.98;Esophagus Mucosa:4.99;Skin SunExpo:2.93	11.801	14135000	0	0	0	0	0	0	0	0	0	0	0	0	0	0	0	0	1150500	0	0	0	0	0	0	0	0	0	0	0	0	0	7060200	0	0
Q86SG5	Protein S100-A7A	S100A7A	calmodulin-related(PC00061)	Cell Adhesion											11.305	13014000	0	0	0	0	0	0	0	0	0	0	0	0	0	0	0	0	0	0	0	0	0	0	0	0	0	0	0	0	0	5144500	7869200	0	0
O75223	Gamma-glutamylcyclotransferase	GGCT										prt_enriched_not_spec	5	Skin SunExpo:5.42;Skin Unexpo:4.38;Brain Cortex:3.17;Breast:2.73;Muscle Skeletal:2.52	21.007	11024000	0	0	0	0	0	0	0	0	0	0	0	0	0	0	0	0	0	0	0	0	0	0	0	0	0	0	0	0	0	0	1501000	0	0
P02747	Complement C1q subcomponent subunit C	C1QC	scaffold/adaptor protein(PC00226)		1	Secreted to blood						prt_enriched_not_spec	3	Artery Aorta:4.72;Artery Coronary:3.57;Artery Tibial:2.66	25.773	10924000	0	0	0	0	0	0	0	0	0	0	0	0	0	0	0	0	0	0	0	0	3156600	0	0	0	0	0	0	0	0	0	0	0	0
P48594	Serpin B4	SERPINB4	protease inhibitor(PC00191)	Enzyme inhibitor					Plasma membrane			prt_enriched_not_spec	3	Esophagus Mucosa:3.93;Minor Salivary:3.75;Vagina:3.21	44.853	9113300	0	0	0	0	0	0	0	0	0	0	0	0	0	0	0	0	0	0	0	0	0	0	0	0	0	0	0	0	0	0	3876800	0	0
Q6ZVX7	F-box only protein 50	NCCRP1	ubiquitin-protein ligase(PC00234)									prt_enriched_not_spec	4	Skin SunExpo:4.83;Esophagus Mucosa:3.95;Skin Unexpo:3.68;Vagina:3.3	30.847	8059900	0	0	0	0	0	0	0	0	0	0	0	0	0	0	0	0	0	0	0	0	0	0	0	0	0	0	0	0	0	0	2017800	0	0
Q03591	Complement factor H-related protein 1	CFHR1	complement component(PC00078)		1	Secreted to blood									37.65	6321900	0	0	1934900	0	0	0	0	0	0	0	0	0	0	0	0	0	0	0	0	0	517490	0	0	0	0	0	0	0	0	0	0	0	0
P68366	Tubulin alpha-4A chain	TUBA4A	tubulin(PC00228)	Hydrolase activity GO:0016787								prt_enriched_not_spec	3	Brain Cortex:6.2;Brain Cerebellum:3.92;Muscle Skeletal:2.62	49.924	6080700	0	0	0	0	0	0	0	0	0	0	0	0	0	0	0	0	0	0	0	0	0	0	0	0	0	0	0	0	0	0	2428300	223800	0
O00764	Pyridoxal kinase	PDXK	kinase(PC00137)				Secretory Granules GO:30141	Secretory Granule Lumen				prt_enriched_not_spec	2	Brain Cortex:4.9;Brain Cerebellum:2.7	35.102	4808200	0	0	0	0	0	0	0	718840	0	0	0	0	0	0	0	0	0	0	0	0	0	0	0	0	0	0	0	0	0	0	0	0	265570
P02746	Complement C1q subcomponent subunit B	C1QB	scaffold/adaptor protein(PC00226)		1	Secreted to blood									26.721	4496400	0	0	0	0	0	0	0	0	0	0	0	0	0	0	0	0	0	0	0	0	1434400	0	0	0	0	0	0	0	0	0	0	0	0
P63244	Small ribosomal subunit protein RACK1	RACK1	Enzyme inhibitor	Enzyme inhibitor								prt_enriched_not_spec	3	Pancreas:5.42;Stomach:2.67;Esophagus Mucosa:2.53	35.076	2916700	0	0	0	0	0	0	0	0	0	0	0	0	0	0	0	0	0	0	0	0	0	0	0	0	0	0	0	0	0	0	1017400	0	0
O43866	CD5 antigen-like	CD5L	Hydrolase activity GO:0016787	Hydrolase activity GO:0016787	1	Secreted to blood			Secreted						38.087	2375300	0	0	0	0	0	0	0	0	0	0	0	0	0	234650	0	0	0	0	0	0	1824300	0	0	0	0	0	0	0	0	0	0	0	0
Q96DA0	Zymogen granule protein 16 homolog B	ZG16B	Carbohydrate binding	Carbohydrate binding	1	Locally secreted to GI-tract	Zymogen Granule GO:0042588	Zymogen Granule membrane				prt_specific	1	Minor Salivary:10	22.739	2083200	0	0	0	0	0	0	0	0	0	0	0	792700	0	0	0	0	0	0	0	0	0	2083200	0	0	0	0	0	0	0	0	0	0	0
A0A0C4DH32	Immunoglobulin heavy variable 3-20	IGHV3-20	immunoglobulin(PC00123)						Secreted						12.673	1325600	0	0	0	0	0	0	0	0	272970	0	0	0	0	0	0	0	0	0	0	0	0	0	0	0	0	0	0	0	0	0	0	0	0
P27824	Calnexin	CANX	chaperone(PC00072)	Carbohydrate binding											67.567	627780	0	0	0	0	0	0	0	0	0	0	0	0	0	0	0	0	0	0	0	0	0	0	0	0	0	0	0	0	0	0	406990	0	0
Q14240	Eukaryotic initiation factor 4A-II	EIF4A2	RNA helicase(PC00032)	Hydrolase activity GO:0016787											46.402	502970000	0	0	0	0	0	0	0	0	0	0	0	0	0	0	0	0	0	0	0	0	0	0	0	0	0	0	0	0	0	0	0	0	0
Q9UM22	Mammalian ependymin-related protein 1	EPDR1	Cell Adhesion	Cell Adhesion	1	Intracellular or membrane-bound									25.437	199710000	0	0	0	0	0	0	0	0	0	0	0	0	0	0	0	0	0	0	0	0	0	0	0	0	0	0	1567700	0	0	0	0	0	0
P32320	Cytidine deaminase	CDA	deaminase(PC00088)	Hydrolase activity GO:0016787			Secretory Granules GO:30141					prt_enriched_not_spec	3	Spleen:3.03;Liver:2.64;Minor Salivary:2.5	16.185	149110000	0	0	0	0	0	0	0	0	0	0	0	0	0	0	0	0	0	0	0	0	0	0	0	0	0	0	0	1499300	0	0	0	0	0
P02741	C-reactive protein	CRP			1	Secreted to blood									25.038	143780000	0	0	0	0	0	0	0	0	0	0	1917000	0	0	0	0	0	0	0	0	0	0	0	0	0	0	0	0	0	0	0	0	0	0
P22352	Glutathione peroxidase 3	GPX3	peroxidase(PC00180)	Cellular Detoxification	1	Secreted to blood									25.552	126740000	0	0	0	0	0	0	0	0	0	0	0	0	0	0	0	0	0	0	0	0	0	0	0	0	0	0	0	0	0	0	686160	0	0
O15273	Telethonin	TCAP	Actin cytoskeleton organization	Actin cytoskeleton organization								prt_specific	3	Muscle Skeletal:8.24;Heart Ventricle:7.27;Heart Atrial:5.2	19.051	59816000	0	0	0	0	0	0	0	0	0	0	0	0	0	0	0	0	0	0	0	0	0	0	0	0	0	0	0	0	0	0	0	0	0
P09668	Pro-cathepsin H	CTSH	cysteine protease(PC00081)	Hydrolase activity GO:0016787	1	Intracellular or membrane-bound	Secretory Granules GO:30141								37.393	50618000	0	0	0	0	0	0	0	0	0	0	0	0	0	0	0	0	0	0	0	0	0	0	0	0	0	0	0	0	0	0	0	0	0
P01704	Immunoglobulin lambda variable 2-14	IGLV2-14	immunoglobulin(PC00123)						Secreted						12.597	37969000	0	0	0	0	0	0	0	0	0	0	0	0	0	0	0	0	0	0	0	0	0	0	0	0	0	0	0	0	0	0	0	0	0
P48595	Serpin B10	SERPINB10	protease inhibitor(PC00191)	Enzyme inhibitor			Secretory Granules GO:30141					prt_specific	2	Lung:10;Spleen:10	45.402	32380000	0	0	0	0	0	0	0	0	0	0	0	0	0	0	0	0	0	0	0	0	0	0	0	0	0	0	0	0	0	0	0	0	0
P50452	Serpin B8	SERPINB8	protease inhibitor(PC00191)	Enzyme inhibitor								prt_enriched_not_spec	1	Skin SunExpo:2.79	42.766	23658000	0	0	0	0	0	0	0	0	0	0	0	0	0	3368800	0	0	0	0	0	0	0	0	0	0	0	0	0	0	0	0	0	0	0
P50443	Sulfate transporter	SLC26A2	transporter(PC00227)							1		prt_enriched_not_spec	1	Colon Transverse:3.68	81.661	18976000	0	0	0	0	0	0	0	0	0	0	0	0	0	0	0	0	0	0	0	0	0	0	0	0	0	0	0	0	0	0	0	0	0
P23528;Q9Y281	Cofilin-1;Cofilin-2	CFL1;CFL2													18.502	18796000	0	0	0	0	0	0	0	0	0	0	0	0	0	0	0	0	0	0	0	0	0	0	0	0	0	0	0	0	0	0	7215700	0	0
P29373	Cellular retinoic acid-binding protein 2	CRABP2	transfer/carrier protein(PC00219)									prt_enriched_not_spec	5	Esophagus Mucosa:4.64;Minor Salivary:3.04;Skin Unexpo:2.85;Skin SunExpo:2.65;Vagina:2.51	15.693	18683000	0	0	0	0	0	0	0	0	0	0	0	0	0	0	0	0	0	0	0	0	0	0	0	0	0	0	0	0	0	0	9331000	0	0
A6NCN2	Putative keratin-87 protein	KRT87P													29.117	18453000	0	0	0	0	0	0	0	0	0	0	0	0	0	0	0	0	0	0	0	9290800	0	0	0	0	0	0	0	0	0	0	0	0	0
P37802	Transgelin-2	TAGLN2	Actin cytoskeleton organization	Actin cytoskeleton organization	1	Intracellular or membrane-bound						prt_enriched_not_spec	2	Artery Aorta:3.8;Artery Coronary:2.8	22.391	14419000	0	0	0	0	0	0	0	0	0	0	0	0	0	0	0	0	0	0	0	0	0	0	0	0	0	0	0	0	0	0	1402800	0	0
Q9UKK9	ADP-sugar pyrophosphatase	NUDT5	pyrophosphatase(PC00196)	Hydrolase activity GO:0016787								prt_enriched_not_spec	1	Liver:3.05	24.327	13631000	0	0	0	0	0	0	0	0	0	0	0	0	0	0	0	0	0	0	0	0	0	0	0	0	0	0	0	0	0	0	0	0	0
P18669;P15259;Q8N0Y7	Phosphoglycerate mutase 1;Phosphoglycerate mutase 2;Probable phosphoglycerate mutase 4	PGAM1;PGAM2;PGAM4													28.804	13540000	0	0	0	0	0	0	0	0	0	0	0	0	0	0	0	0	0	0	0	0	0	0	0	0	0	0	0	0	0	0	9051600	0	0
Q9H0W9	Ester hydrolase C11orf54	C11orf54	Hydrolase activity GO:0016787	Hydrolase activity GO:0016787								prt_enriched_not_spec	1	Liver:3.54	35.117	11857000	0	0	0	0	0	0	0	0	0	0	0	0	0	0	0	0	0	0	0	0	0	0	0	0	0	0	0	0	0	0	0	0	281750
P01699	Immunoglobulin lambda variable 1-44	IGLV1-44	immunoglobulin(PC00123)						Secreted						12.201	9549100	0	0	0	0	0	0	0	0	0	0	3707600	0	0	0	0	0	0	0	0	0	0	0	0	0	0	0	0	0	0	0	0	0	0
P01036	Cystatin-S	CST4	protease inhibitor(PC00191)	Enzyme inhibitor	1	Locally secreted to GI-tract			Secreted			prt_specific	1	Prostate:6.71	16.214	7412900	0	0	0	0	0	0	0	0	0	0	0	0	0	0	0	0	0	0	0	0	0	0	0	0	0	0	0	0	0	0	0	0	0
P68371;P04350	Tubulin beta-4B chain;Tubulin beta-4A chain;Tubulin beta-8 chain	TUBB4B;TUBB4A;TUBB8													49.83	6914700	0	0	0	0	0	0	0	0	0	0	0	0	0	0	0	0	0	0	0	0	0	0	0	0	0	0	0	0	0	0	4376000	0	0
P52566	Rho GDP-dissociation inhibitor 2	ARHGDIB	G-protein modulator(PC00022)	Hydrolase activity GO:0016787								prt_enriched_not_spec	1	Spleen:3.09	22.988	6827400	0	0	0	0	0	0	0	0	0	0	0	0	0	0	0	0	0	0	0	0	1894500	0	0	0	0	0	0	0	0	0	0	0	0
P34059	N-acetylgalactosamine-6-sulfatase	GALNS	hydrolase(PC00121)	Hydrolase activity GO:0016787	1	Intracellular or membrane-bound	Secretory Granules GO:30141								58.025	6697000	0	0	0	0	0	0	0	0	0	0	0	0	0	0	0	0	0	0	0	0	0	0	0	0	0	297010	0	0	0	0	0	0	0
P22735	Protein-glutamine gamma-glutamyltransferase K	TGM1	transferase(PC00220)						Plasma membrane			prt_enriched_not_spec	4	Esophagus Mucosa:6.06;Minor Salivary:5.15;Skin SunExpo:3.67;Skin Unexpo:3.43	89.786	6227900	0	0	0	0	0	0	0	0	0	0	0	0	0	0	0	0	0	0	0	0	0	0	0	0	0	0	0	0	0	0	2156200	0	0
Q13835	Plakophilin-1	PKP1	intermediate filament binding protein(PC00130)	Cell Adhesion			Secretory Granules GO:30141		Plasma membrane			prt_specific	4	Skin SunExpo:4.45;Skin Unexpo:4.31;Esophagus Mucosa:4.13;Minor Salivary:4.01	82.86	6224300	0	0	0	0	0	0	0	0	0	0	0	0	0	0	0	0	0	0	0	0	0	0	0	0	0	0	0	0	0	0	1588400	0	0
Q01518	Adenylyl cyclase-associated protein 1	CAP1	actin or actin-binding cytoskeletal protein(PC00041)	Actin cytoskeleton organization			Secretory Granules GO:30141	Secretory Granule Lumen							51.901	5119900	0	0	0	0	0	0	0	0	0	0	0	0	0	0	0	0	0	0	0	0	879140	0	0	0	0	0	0	0	0	0	0	0	0
P0DP25;P0DP24;P0DP23	Calmodulin-3;Calmodulin-2;Calmodulin-1	CALM3;CALM2;CALM1													16.837	4967300	0	0	0	0	0	0	0	0	0	0	0	0	0	0	0	0	0	0	0	0	0	0	0	0	0	0	0	0	0	0	1005800	0	0
P22626	Heterogeneous nuclear ribonucleoproteins A2/B1	HNRNPA2B1	RNA processing factor(PC00147)		1	Intracellular or membrane-bound									37.429	4134900	0	0	0	0	0	0	0	0	0	0	0	0	0	0	0	0	0	0	0	0	0	0	0	0	0	0	0	0	0	0	1764700	0	0
A0A0B4J1V6	Immunoglobulin heavy variable 3-73	IGHV3-73	Immunoglobulins						Secreted						12.858	3389500	0	0	0	0	0	0	0	0	0	0	0	0	0	0	0	0	0	0	0	0	0	0	0	0	0	0	0	0	0	0	0	0	0
P12544	Granzyme A	GZMA	serine protease(PC00203)	Hydrolase activity GO:0016787	1	Secreted to blood			Secreted	1		prt_enriched_not_spec	1	Spleen:2.71	28.999	3237800	0	0	0	0	0	0	0	0	0	0	0	0	0	0	0	0	0	0	0	0	0	0	0	0	0	0	0	0	0	0	0	0	0
P04839;Q9Y5S8	Cytochrome b-245 heavy chain;NADPH oxidase 1	CYBB;NOX1													65.335	3102400	0	0	0	0	0	0	0	0	0	0	0	0	0	3102400	0	0	0	0	0	0	0	0	0	0	0	0	0	0	0	0	0	0	0
P11142;P54652	Heat shock cognate 71 kDa protein;Heat shock-related 70 kDa protein 2	HSPA8;HSPA2													70.897	2479000	0	0	0	0	0	0	0	0	0	0	0	0	0	0	0	0	0	0	0	0	0	0	0	0	0	0	0	0	0	0	356850	0	0
Q13231	Chitotriosidase-1	CHIT1	glycosidase(PC00110)	Hydrolase activity GO:0016787	1	Secreted to blood	Secretory Granules GO:30141		Secreted			prt_specific	2	Lung:10;Spleen:10	51.681	1946500	0	0	0	0	0	0	0	0	0	0	0	0	0	0	0	0	0	0	0	0	0	0	0	0	0	0	0	0	0	0	0	0	0
P28074	Proteasome subunit beta type-5	PSMB5	protease(PC00190)	Hydrolase activity GO:0016787											28.48	1929300	0	0	0	0	0	0	0	0	0	0	0	0	0	0	0	0	0	0	0	0	0	0	0	0	0	0	0	0	0	0	491450	0	0
O15455	Toll-like receptor 3	TLR3	transmembrane signal receptor(PC00197)		1	Intracellular or membrane-bound				1					103.83	1875200	0	0	0	0	0	0	0	99035	0	0	0	0	0	0	0	0	0	0	0	0	0	0	0	0	0	0	0	0	0	0	0	0	0
Q96QA5	Gasdermin-A	GSDMA	transporter(PC00227)						Plasma membrane			prt_enriched_not_spec	2	Skin SunExpo:4.56;Skin Unexpo:3.99	49.364	1805700	0	0	0	0	0	0	0	0	0	0	0	0	0	0	0	0	0	0	0	0	0	0	0	0	0	0	0	0	0	0	539870	0	0
Q6UWP8	Suprabasin	SBSN			1	Secreted - unknown location						prt_enriched_not_spec	4	Skin SunExpo:5.23;Skin Unexpo:5.01;Minor Salivary:3.95;Esophagus Mucosa:3.84	60.54	1792300	0	0	0	0	0	0	0	0	0	0	0	0	0	0	0	0	0	0	0	0	0	0	0	0	0	0	0	0	0	0	1406400	0	0
P24534	Elongation factor 1-beta	EEF1B2	translation elongation factor(PC00222)									prt_enriched_not_spec	1	Pancreas:2.62	24.763	1672000	0	0	0	0	0	0	0	0	0	0	0	0	0	0	0	0	0	0	0	0	0	0	0	0	0	0	0	0	0	0	883260	0	0
P20851	C4b-binding protein beta chain	C4BPB			1	Secreted to blood						prt_enriched_not_spec	1	Artery Coronary:2.99	28.357	1485000	0	0	0	0	0	0	0	0	0	0	0	0	0	0	0	0	0	0	0	0	1485000	0	0	0	0	0	0	0	0	0	0	0	0
P15309	Prostatic acid phosphatase	ACP3	phosphatase(PC00181)	Hydrolase activity GO:0016787	1	Secreted to blood	Secretory Granules GO:30141			1		prt_specific	1	Prostate:7.15	44.566	1417100	0	0	0	0	0	0	0	0	0	0	0	0	0	0	0	0	0	0	0	0	0	0	0	0	0	0	0	0	0	0	1417100	0	0
P60900	Proteasome subunit alpha type-6	PSMA6	protease(PC00190)	Hydrolase activity GO:0016787											27.399	1099100	0	0	0	0	0	0	0	0	0	0	0	0	0	0	0	0	0	0	0	0	0	0	0	0	0	0	0	0	0	0	795710	0	0
A0A8I5KQE6;P08865	Small ribosomal subunit protein uS2B;Small ribosomal subunit protein uS2	RPSA2;RPSA													32.909	1020300	0	0	0	0	0	0	0	0	0	0	0	0	0	0	0	0	0	0	0	0	0	0	0	0	0	0	0	0	0	0	1020300	0	0
P08670	Vimentin	VIM	intermediate filament(PC00129)												53.651	557450	0	0	0	0	0	0	0	0	0	0	0	0	0	0	0	0	0	0	0	0	0	0	0	0	0	0	0	0	0	0	557450	0	0
Q2M2H8	Probable maltase-glucoamylase 2	MGAM2	glucosidase(PC00108)	Hydrolase activity GO:0016787											277.99	546950	0	0	0	0	0	0	0	0	0	0	0	0	0	0	0	0	0	0	0	0	0	0	0	0	0	0	0	0	0	0	0	0	0
Q00839	Heterogeneous nuclear ribonucleoprotein U	HNRNPU													90.583	496230	0	0	0	0	0	0	0	0	0	0	0	0	0	0	0	0	0	0	0	0	175650	0	0	0	0	0	0	0	0	0	0	0	0
P12830	Cadherin-1	CDH1	cadherin(PC00057)	Cell Adhesion					Plasma membrane	1					97.455	447000	0	0	0	0	0	0	0	0	0	0	0	0	0	0	0	0	0	0	0	0	0	0	0	0	0	0	0	0	0	0	447000	0	0
P49327	Fatty acid synthase	FASN	Hydrolase activity GO:0016787	Hydrolase activity GO:0016787					Plasma membrane	1					273.42	139880	0	0	0	0	0	0	0	0	0	0	0	0	0	0	0	0	0	0	0	0	0	0	0	0	0	0	0	0	0	0	139880	0	0
P20933	N(4)-(beta-N-acetylglucosaminyl)-L-asparaginase	AGA	protease(PC00190)	Hydrolase activity GO:0016787	1	Intracellular or membrane-bound	Secretory Granules GO:30141								37.208	99278000	0	0	0	0	0	0	0	0	0	0	0	0	0	0	0	0	0	0	0	0	0	0	0	0	0	0	0	0	0	0	0	0	0
Q6P587	Acylpyruvase FAHD1, mitochondrial	FAHD1	hydrolase(PC00121)	Hydrolase activity GO:0016787											24.843	51711000	0	0	0	0	0	0	0	0	0	0	0	0	0	0	0	0	0	0	0	0	0	0	0	0	0	0	0	0	0	0	0	0	0
P04432;P01597	Immunoglobulin kappa variable 1D-39;Immunoglobulin kappa variable 1-39	IGKV1D-39;IGKV1-39	Immunoglobulins												12.737	46814000	0	0	0	0	0	0	0	0	0	0	0	0	0	0	0	0	0	0	0	0	0	0	0	0	0	0	0	0	0	0	0	0	0
P01037	Cystatin-SN	CST1	protease inhibitor(PC00191)	Enzyme inhibitor	1	Locally secreted to GI-tract			Secreted						16.387	43471000	0	0	0	0	0	0	0	0	0	0	0	0	0	0	0	0	0	0	0	0	0	0	0	0	0	0	0	0	0	0	0	0	0
P51688	N-sulphoglucosamine sulphohydrolase	SGSH	hydrolase(PC00121)	Hydrolase activity GO:0016787	1	Intracellular or membrane-bound						prt_enriched_not_spec	1	Adrenal Gland:3.45	56.695	42639000	0	0	0	0	0	0	0	0	0	0	0	0	0	0	0	0	0	0	0	0	0	0	0	0	0	0	0	0	0	0	0	0	0
P04440	HLA class II histocompatibility antigen, DP beta 1 chain	HLA-DPB1	Antigen presentation	Antigen presentation					Plasma membrane	1		prt_enriched_not_spec	1	Lung:2.97	29.159	30338000	0	0	0	0	0	0	0	0	0	0	0	0	0	0	0	0	0	0	0	0	0	0	0	0	0	0	0	0	0	0	0	0	0
P01715	Immunoglobulin lambda variable 3-1	IGLV3-1	immunoglobulin(PC00123)						Secreted						12.296	27260000	0	0	0	0	0	0	0	0	0	0	0	0	0	0	0	0	0	0	0	0	0	0	0	0	0	0	0	0	0	0	0	0	0
A0A0C4DH29	Immunoglobulin heavy variable 1-3	IGHV1-3	immunoglobulin(PC00123)						Secreted						13.008	20495000	0	0	0	0	0	0	0	0	0	0	0	0	0	0	0	0	0	0	0	0	0	0	0	0	0	0	0	0	0	0	0	0	0
P01772;A0A0C4DH42;P0DP02;P01767	Immunoglobulin heavy variable 3-33;Immunoglobulin heavy variable 3-66;Immunoglobulin heavy variable 3-30-3;Immunoglobulin heavy variable 3-53	IGHV3-33;IGHV3-66;IGHV3-30-3;IGHV3-53	Immunoglobulins												13.074	20407000	0	0	0	0	0	0	0	0	0	0	0	0	0	0	0	0	0	0	0	0	0	0	0	0	0	0	0	0	0	0	0	0	0
P15289	Arylsulfatase A	ARSA	hydrolase(PC00121)	Hydrolase activity GO:0016787	1	Intracellular or membrane-bound	Secretory Granules GO:30141								53.588	20293000	0	0	0	0	0	0	0	0	0	0	0	0	0	0	0	0	0	0	0	0	0	0	0	0	0	0	0	0	0	0	0	0	0
P16930	Fumarylacetoacetase	FAH	Hydrolase activity GO:0016787	Hydrolase activity GO:0016787								prt_enriched_not_spec	2	Liver:7.67;Adrenal Gland:2.96	46.374	14526000	0	0	0	0	0	0	0	0	0	0	0	0	0	0	0	0	0	0	0	0	0	0	0	0	0	0	0	0	0	0	0	0	0
Q9Y6X5	Bis(5'-adenosyl)-triphosphatase ENPP4	ENPP4	hydrolase(PC00121)	Hydrolase activity GO:0016787			Secretory Granules GO:30141			1					51.641	10393000	0	0	0	0	0	0	0	0	0	0	0	0	0	0	0	0	0	0	0	0	0	0	0	0	0	0	0	0	0	0	0	0	0
A0A0C4DH73;P01611	Immunoglobulin kappa variable 1-12;Immunoglobulin kappa variable 1D-12	IGKV1-12;IGKV1D-12	Immunoglobulins												12.645	9649900	0	0	0	0	0	0	0	0	0	0	0	0	0	0	0	0	0	0	0	0	0	0	0	0	0	0	0	0	0	0	0	0	0
P20061	Transcobalamin-1	TCN1			1	Secreted to blood	Secretory Granules GO:30141	Secretory Granule Lumen	Secreted			prt_enriched_not_spec	2	Spleen:4.02;Minor Salivary:3.88	48.206	5216300	0	0	0	0	0	0	0	0	0	0	0	0	0	0	0	0	0	0	0	0	0	0	0	0	0	0	0	0	0	0	0	0	0
Q8NDH3	Probable aminopeptidase NPEPL1	NPEPL1	metalloprotease(PC00153)	Hydrolase activity GO:0016787											55.86	4250400	0	0	0	0	0	0	0	0	0	0	0	0	0	0	0	0	0	0	0	0	0	0	0	0	0	0	0	0	0	0	0	0	0
P01893;P01889;P04439;P17693;P13747;P10321	Putative HLA class I histocompatibility antigen, alpha chain H;HLA class I histocompatibility antigen, B alpha chain;HLA class I histocompatibility antigen, A alpha chain;HLA class I histocompatibility antigen, alpha chain G;HLA class I histocompatibility antigen, alpha chain E;HLA class I histocompatibility antigen, C alpha chain	HLA-H;HLA-B;HLA-A;HLA-G;HLA-E;HLA-C	Antigen presentation	Antigen presentation											40.891	4015500	0	0	0	0	0	0	0	0	0	0	0	0	0	0	0	0	0	0	0	0	0	0	0	0	0	0	0	0	0	0	0	0	0
P17540	Creatine kinase S-type, mitochondrial	CKMT2	amino acid kinase(PC00045)									prt_specific	3	Heart Ventricle:6.06;Muscle Skeletal:4.89;Heart Atrial:4.74	47.504	3872100	0	0	0	0	0	0	0	0	0	0	0	0	0	0	0	0	0	0	0	0	0	0	0	0	0	0	0	0	0	0	0	0	0
O00754	Lysosomal alpha-mannosidase	MAN2B1	glycosidase(PC00110)	Hydrolase activity GO:0016787	1	Intracellular or membrane-bound	Secretory Granules GO:30141								113.74	3189400	0	0	0	0	0	0	0	0	0	0	0	0	0	0	0	0	0	0	0	0	0	0	0	0	0	0	0	0	0	0	0	0	0
Q6UX06	Olfactomedin-4	OLFM4	structural protein(PC00211)	Cell Adhesion	1	Locally secreted	Secretory Granules GO:30141		Plasma membrane	1		prt_enriched_not_spec	5	Vagina:3.86;Small Intestine:3.31;Prostate:3.24;Pituitary:3.06;Spleen:2.93	57.279	3133700	0	0	0	0	0	0	0	0	0	0	0	0	0	0	0	0	0	0	0	0	0	0	0	0	0	0	0	0	0	0	0	0	0
Q562R1	Beta-actin-like protein 2	ACTBL2	actin and actin related protein(PC00039)	Actin cytoskeleton organization											42.003	1724600	0	0	0	0	0	0	0	0	0	0	0	0	0	0	0	0	0	0	0	0	0	0	0	0	0	0	0	0	0	0	0	0	0
O15382	Branched-chain-amino-acid aminotransferase, mitochondrial	BCAT2	transaminase(PC00216)									prt_enriched_not_spec	3	Heart Ventricle:3.78;Stomach:3.25;Adrenal Gland:2.65	44.287	1651600	0	0	0	0	0	0	0	0	0	0	0	0	0	0	0	0	0	0	0	0	0	0	0	0	0	0	0	0	0	0	0	0	0
P61981	14-3-3 protein gamma	YWHAG	scaffold/adaptor protein(PC00226)	Enzyme inhibitor								prt_enriched_not_spec	3	Brain Cortex:4.96;Muscle Skeletal:3.23;Brain Cerebellum:2.72	28.302	1600400	0	0	0	0	0	0	0	0	0	0	0	0	0	0	0	0	0	0	0	0	0	0	0	0	0	0	0	0	0	0	0	0	0
Q9UFN0	Protein NipSnap homolog 3A	NIPSNAP3A													28.466	1333800	0	0	0	0	0	0	0	0	0	0	0	0	0	0	0	0	0	0	0	0	0	0	0	0	0	0	0	0	0	0	0	0	0
P0DMV9;P0DMV8	Heat shock 70 kDa protein 1B;Heat shock 70 kDa protein 1A	HSPA1B;HSPA1A													70.051	659100	0	0	0	0	0	0	0	0	0	0	0	0	0	0	0	0	0	0	0	0	0	0	0	0	0	0	0	0	0	0	0	0	0
O43707	Alpha-actinin-4;Alpha-actinin-3	ACTN4;ACTN3	actin or actin-binding cytoskeletal protein(PC00041)	Actin cytoskeleton organization			Secretory Granules GO:30141	Secretory Granule Lumen				prt_enriched_not_spec	3	Artery Tibial:5.35;Artery Aorta:4.3;Artery Coronary:3.29	104.85	295910	0	0	0	0	0	0	0	0	0	0	0	0	0	0	0	0	0	0	0	0	0	0	0	0	0	0	0	0	0	0	0	0	0
O75369	Filamin-B	FLNB	Actin cytoskeleton organization	Actin cytoskeleton organization					Plasma membrane			prt_enriched_not_spec	1	Nerve Tibial:2.96	278.16	249400	0	0	0	0	0	0	0	0	0	0	0	0	0	0	0	0	0	0	0	0	0	0	0	0	0	0	0	0	0	0	0	0	0
P22079	Lactoperoxidase	LPO	peroxidase(PC00180)	Cellular Detoxification	1	Locally secreted to GI-tract				1					80.287	191140	0	0	0	0	0	0	0	0	0	0	0	0	0	0	0	0	0	0	0	0	0	0	0	0	0	0	0	0	0	0	0	0	0
[truncated: 227 more columns]
