# Supplementary material for: The proteomic landscape of stool-derived extracellular vesicles in patients with pre-cancerous lesions and colorectal cancer
Source: Commun Biol. 2025 Feb 13;8:228. doi: 10.1038/s42003-025-07652-5 (PMC11825688; doi:10.1038/s42003-025-07652-5)
Supplement: Supplementary file 6 — Supplemental Data 3 [file 42003_2025_7652_MOESM6_ESM.xlsx]

## Sheet: Tryptic
															Absolute Protein abundance (iBAQ)													Peptide Count													Unique Peptide Count
Uniprot ID	Protein names	Species	Gene names	Mol. weight [kDa]	Surfaceome	Secretome GO 46903	Vesiclepedia Top 100	Human Secretome (Uhlen 2019)	EV marker (Hoshino 2020)	GTEx Proteome (Jiang 2021)	Protein Enrichment Category	Protein Enrichment Score (0-10)	Overexpressed in COAD (CPTAC)	Overexpressed in COAD (TCGA)	iBAQ 3-10	iBAQ 3-30	iBAQ 3-50	iBAQ 3-100	iBAQ 3-SV	iBAQ 3-SF	iBAQ 4-10	iBAQ 4-30	iBAQ 4-50	iBAQ 4-100	iBAQ 4-SV	iBAQ 4-SF	iBAQ 3 Crude Stool SN	Peptides 3-10	Peptides 3-30	Peptides 3-50	Peptides 3-100	Peptides 3-SV	Peptides 3-SF	Peptides 4-10	Peptides 4-30	Peptides 4-50	Peptides 4-100	Peptides 4-SV	Peptides 4-SF	Peptides 3 Crude Stool SN	Unique peptides 3-10	Unique peptides 3-30	Unique peptides 3-50	Unique peptides 3-100	Unique peptides 3-SV	Unique peptides 3-SF	Unique peptides 4-10	Unique peptides 4-30	Unique peptides 4-50
Q99895	Chymotrypsin-C	Homo sapiens	CTRC	29.483				1		1	prt_specific	Pancreas:4.93			10300000000	6290000000	14200000000	8440000000	1150000000	2170000000	6890000000	3400000000	3550000000	3160000000	856000000	1930000000	4220200000	18	16	17	15	16	14	14	14	14	13	10	14	21	18	16	17	15	16	14	14	14	14
P09093	Chymotrypsin-like elastase family member 3A	Homo sapiens	CELA3A	29.488				1		1	prt_specific	Pancreas:4.55			7090000000	3960000000	8870000000	4580000000	570000000	1720000000	14000000000	7710000000	8190000000	7030000000	734000000	8830000000	4807600000	15	12	15	13	11	13	14	13	14	14	10	16	16	11	9	11	10	8	10	11	10	11
P01834	Immunoglobulin kappa constant	Homo sapiens	IGKC	11.765						1	prt_enriched_not_spec	Breast:2.6			2530000000	1580000000	2430000000	1700000000	16500000	5730000000	440000000	310000000	377000000	283000000	10500000	387000000	12036000000	7	7	7	6	6	11	6	5	5	7	5	7	17	2	2	2	2	2	2	2	1	1
P02814	Submaxillary gland androgen-regulated protein 3B	Homo sapiens	SMR3B	8.1875				1							1760000000	2280000000	2440000000	2090000000	1700000000	0	876000000	743000000	878000000	735000000	696000000	0	51076000	2	2	2	2	2	0	2	2	2	1	2	0	1	2	2	2	2	2	0	2	2	2
P0DOX7	Immunoglobulin kappa light chain	Homo sapiens	NA	23.379											1530000000	651000000	1790000000	633000000	99300000	4700000000	313000000	107000000	128000000	87800000	27000000	520000000	63623000	8	8	9	7	5	13	5	5	6	7	3	8	15	2	2	3	2	1	3	1	1	2
P08861	Chymotrypsin-like elastase family member 3B	Homo sapiens	CELA3B	29.263				1		1	prt_specific	Pancreas:7.14			1440000000	429000000	2380000000	830000000	87700000	3610000000	68700000	20000000	23200000	9950000	160000	143000000	2917300000	12	9	12	10	9	11	8	7	6	5	4	10	15	8	6	8	7	6	8	5	4	3
O60844	Zymogen granule membrane protein 16	Homo sapiens	ZG16	18.132				1		1	prt_enriched_not_spec	Colon Transverse:2.72;Small Intestine:2.72	No	No	1020000000	627000000	1350000000	760000000	78600000	0	1680000000	747000000	864000000	612000000	19600000	0	234140000	8	8	7	7	6	0	6	6	6	6	4	0	9	8	8	7	7	6	0	6	6	6
P07478	Trypsin-2	Homo sapiens	PRSS2	26.487				1							983000000	685000000	1200000000	875000000	87900000	5270000000	253000000	81100000	236000000	143000000	89100000	858000000	1505800000	6	4	7	6	5	9	4	3	4	4	3	7	8	4	2	4	4	3	5	2	1	2
O60635	Tetraspanin-1	Homo sapiens	TSPAN1	26.301	1					1					599000000	536000000	842000000	992000000	11000000	0	0	0	0	0	0	0	38685000	2	1	2	2	1	0	0	0	0	0	0	0	1	2	1	2	2	1	0	0	0	0
P05451	Lithostathine-1-alpha;Lithostathine-1-beta	Homo sapiens	REG1A;REG1B	18.731				1		1	prt_enriched_not_spec	Pancreas:4.54;Small Intestine:2.75			579000000	396000000	274000000	134000000	29000000	3350000000	4800000	3790000	0	2680000	0	68800000	3592300000	6	5	6	4	2	6	1	1	0	1	0	5	9	6	5	6	4	2	6	1	1	0
P04054	Phospholipase A2	Homo sapiens	PLA2G1B	16.36		1		1		1	prt_specific	Pancreas:5.63			471000000	60700000	338000000	214000000	15600000	734000	34100000	18500000	13900000	19500000	0	27600000	1300700000	4	3	4	4	3	1	3	3	3	3	0	3	8	4	3	4	4	3	1	3	3	3
P09923	Intestinal-type alkaline phosphatase	Homo sapiens	ALPI	56.811	1					1	prt_specific	Small Intestine:10			394000000	135000000	658000000	251000000	32200000	430000000	3810000	2100000	3180000	722000	0	16300000	325580000	19	16	19	17	13	19	5	3	2	1	0	10	21	15	12	15	13	10	15	4	2	1
P0DOX2	Immunoglobulin alpha-2 heavy chain;Immunoglobulin heavy variable 7-4-1	Homo sapiens	NA;IGHV7-4-1	48.934											370000000	211000000	577000000	313000000	50000000	557000000	379000000	157000000	170000000	80800000	38900000	219000000	820160000	18	14	19	16	10	16	13	10	11	10	8	12	19	2	2	2	2	1	2	1	1	1
P02810	Salivary acidic proline-rich phosphoprotein 1/2	Homo sapiens	PRH1	17.016				1							355000000	319000000	227000000	147000000	98200000	0	144000000	166000000	101000000	87000000	62600000	0	108440000	8	7	7	7	4	0	6	6	4	5	4	0	5	8	7	7	7	4	0	6	6	4
P02766	Transthyretin	Homo sapiens	TTR	15.887				1		1	prt_hk				353000000	119000000	356000000	85200000	18000000	4310000000	94700000	30100000	24500000	17000000	4850000	3520000000	594070000	4	3	4	3	3	10	4	1	1	2	2	7	7	4	3	4	3	3	10	4	1	1
P40199	Carcinoembryonic antigen-related cell adhesion molecule 6	Homo sapiens	CEACAM6	37.237	1					1	prt_enriched_not_spec	Lung:4.06;Spleen:3.45			348000000	109000000	348000000	193000000	18900000	176000000	53200000	22500000	23900000	28100000	0	114000000	7295100	8	7	7	7	6	6	6	6	6	5	2	6	5	6	5	5	5	4	4	4	4	4
P01009	Alpha-1-antitrypsin	Homo sapiens	SERPINA1	46.736				1		1	prt_hk				305000000	239000000	436000000	190000000	55000000	3510000000	99900000	55900000	57400000	44200000	8370000	1660000000	2641100000	19	19	21	19	16	28	16	14	17	15	11	25	40	19	19	21	19	16	28	16	14	17
Q6GPI1;P17538	Chymotrypsinogen B2;Chymotrypsinogen B	Homo sapiens	CTRB2;CTRB1	27.923											285000000	78800000	447000000	150000000	19800000	210000000	232000000	65600000	66700000	60600000	8680000	54900000	261200000	7	7	7	7	5	5	6	5	5	5	2	5	9	7	7	7	7	5	5	6	5	5
P01876	Immunoglobulin heavy constant alpha 1	Homo sapiens	IGHA1	37.654	1					1					266000000	111000000	356000000	134000000	12400000	464000000	241000000	72000000	226000000	58900000	0	428000000	526160000	18	12	19	17	11	18	16	10	12	10	6	15	18	9	6	10	10	6	9	8	4	6
P0DOY2;P0DOY3;P0CF74	Immunoglobulin lambda constant 3;Immunoglobulin lambda constant 2;Immunoglobulin lambda constant 6	Homo sapiens	IGLC3;IGLC2;IGLC6	11.265											258000000	142000000	522000000	194000000	60800000	1050000000	75300000	7690000	13000000	5750000	6390000	51300000	279070000	5	5	5	5	5	5	4	3	4	2	3	4	8	1	1	1	1	1	1	1	0	1
P13688	Carcinoembryonic antigen-related cell adhesion molecule 1	Homo sapiens	CEACAM1	57.56	1					1	prt_enriched_not_spec	Colon Transverse:2.53	Yes	No	237000000	212000000	388000000	264000000	29000000	189000000	44900000	20800000	28100000	18200000	3200000	9720000	23252000	8	8	8	8	7	6	7	7	7	7	2	5	7	6	6	6	6	5	4	5	5	5
P08217	Chymotrypsin-like elastase family member 2A;Chymotrypsin-like elastase family member 2B	Homo sapiens	CELA2A;CELA2B	28.887				1		1	prt_enriched_not_spec	Pancreas:3.88			234000000	69600000	323000000	99600000	11700000	2940000000	174000000	45900000	68800000	65700000	7140000	361000000	2464300000	13	11	13	11	6	16	8	6	6	6	3	10	19	13	11	13	11	6	16	8	6	6
P01833	Polymeric immunoglobulin receptor	Homo sapiens	PIGR	83.283	1					1	prt_enriched_not_spec	Colon Transverse:3.7;Small Intestine:2.64;Breast:2.56;Minor Salivary:2.55	No	No	227000000	69300000	318000000	161000000	6700000	138000000	192000000	80000000	76400000	75900000	2780000	89600000	330870000	22	18	22	17	15	20	14	16	17	16	7	18	27	22	18	22	17	15	20	14	16	17
P08473	Neprilysin	Homo sapiens	MME	85.513	1					1	prt_enriched_not_spec	Nerve Tibial:2.89;Prostate:2.5			217000000	191000000	438000000	309000000	42100000	0	43400000	22700000	23700000	24800000	1170000	110000	35582000	26	26	27	25	19	0	21	17	15	17	7	1	24	26	26	27	25	19	0	21	17	15
P06731	Carcinoembryonic antigen-related cell adhesion molecule 5;Carcinoembryonic antigen-related cell adhesion molecule 3	Homo sapiens	CEACAM5;CEACAM3	76.795	1					1	prt_enriched_not_spec	Esophagus Mucosa:4.21;Colon Transverse:3.64	Yes	No	216000000	109000000	325000000	192000000	16700000	361000000	51500000	18700000	25300000	12400000	2120000	94500000	243670000	9	9	9	9	8	9	7	6	7	6	4	7	9	7	7	7	7	6	7	5	4	5
Q86UP6	CUB and zona pellucida-like domain-containing protein 1	Homo sapiens	CUZD1	68.152	1					1	prt_specific	Pancreas:6.37			152000000	117000000	281000000	226000000	14500000	12400000	28600000	9810000	12200000	7440000	469000	23400000	110360000	13	14	14	13	8	5	10	8	9	7	2	9	14	13	14	14	13	8	5	10	8	9
P01619;A0A0C4DH25	Immunoglobulin kappa variable 3-20	Homo sapiens	IGKV3-20	12.557						1					142000000	52400000	209000000	74900000	0	503000000	38100000	9280000	12500000	8030000	0	50900000	600760000	1	2	2	1	1	2	1	1	2	1	0	1	4	1	2	2	1	1	2	1	1	2
P01591	Immunoglobulin J chain	Homo sapiens	JCHAIN	18.098				1	1	1	prt_enriched_not_spec	Breast:2.71			125000000	71200000	194000000	172000000	19200000	58400000	81600000	44800000	46500000	24400000	6290000	59100000	524950000	6	4	5	5	5	6	4	5	4	5	4	6	6	6	4	5	5	5	6	4	5	4
P15085	Carboxypeptidase A1;TREMBL:Q2KIG3 (Bos taurus) Similar to carboxypeptidase B2	Homo sapiens	CPA1;NA	47.14				1		1	prt_specific	Pancreas:5.29			119000000	112000000	226000000	103000000	8380000	393000000	24100000	12900000	21200000	14500000	733000	67700000	317260000	17	15	16	15	9	16	9	6	9	6	4	12	18	16	14	15	14	8	15	8	5	8
P0DUB6;P0DTE8;P0DTE7	Alpha-amylase 1A;Alpha-amylase 1C;Alpha-amylase 1B	Homo sapiens	AMY1A;AMY1C;AMY1B	57.767											113000000	47200000	189000000	78700000	11800000	165000000	256000000	82900000	88000000	86900000	2950000	482000000	6660900	16	15	17	16	10	15	16	16	15	16	7	20	18	2	2	3	3	0	2	2	2	2
Q6UWV6	Ectonucleotide pyrophosphatase/phosphodiesterase family member 7	Homo sapiens	ENPP7	51.493	1					1					103000000	47300000	243000000	67900000	13100000	48000000	71400000	29900000	36500000	28300000	823000	102000000	134570000	9	10	12	11	7	11	9	10	9	9	3	12	12	9	10	12	11	7	11	9	10	9
A0A0C4DH68;A0A075B6R9	Immunoglobulin kappa variable 2-24;Probable non-functional immunoglobulin kappa variable 2D-24	Homo sapiens	IGKV2-24;IGKV2D-24	13.079											99300000	77800000	249000000	131000000	2680000	362000000	0	0	160000	0	0	727000	521140000	3	3	3	3	2	4	1	1	2	0	0	1	4	2	2	2	2	1	3	1	1	1
P15144	Aminopeptidase N	Homo sapiens	ANPEP	109.54	1					1	prt_enriched_not_spec	Small Intestine:3.03			91200000	118000000	166000000	184000000	22300000	6750000	498000	396000	419000	309000	440000	1310000	268630000	21	21	26	27	20	7	1	1	1	1	1	1	43	21	21	26	27	20	7	1	1	1
O43451	Maltase-glucoamylase	Homo sapiens	MGAM	312.02	1					1	prt_specific	Small Intestine:4.28			78100000	38100000	113000000	49600000	7960000	470000000	24800000	13600000	14400000	9760000	731000	297000000	333940000	56	43	58	52	27	67	39	40	38	28	7	61	73	53	41	54	49	25	63	37	38	36
P40879	Chloride anion exchanger	Homo sapiens	SLC26A3	84.504	1					1	prt_specific	Colon Transverse:10	No	No	77100000	137000000	109000000	131000000	5700000	0	2350000	1490000	3590000	2090000	281000	0	17200000	12	10	15	12	7	0	2	2	1	2	1	0	10	12	10	15	12	7	0	2	2	1
P01903	HLA class II histocompatibility antigen, DR alpha chain;HLA class II histocompatibility antigen, DQ alpha 2 chain	Homo sapiens	HLA-DRA;HLA-DQA2	28.621	1					1	prt_enriched_not_spec	Lung:2.89			68400000	28100000	102000000	47400000	633000	0	11700000	6820000	6810000	5910000	0	21600000	6349500	4	2	5	5	1	0	3	2	2	2	0	4	2	4	2	5	5	1	0	3	2	2
P15086	Carboxypeptidase B	Homo sapiens	CPB1	47.367				1		1	prt_specific	Pancreas:4.72			61500000	37600000	89200000	40500000	5900000	362000000	23800000	11300000	12000000	5790000	151000	61100000	895090000	16	14	16	16	9	14	12	11	11	10	1	16	20	15	13	15	15	8	13	11	10	10
Q14002	Carcinoembryonic antigen-related cell adhesion molecule 7	Homo sapiens	CEACAM7	29.345	1					1	prt_enriched_not_spec	Colon Transverse:6.62;Vagina:5.81;Colon Sigmoid:3.12;Minor Salivary:2.61	No	No	55400000	25900000	106000000	56100000	3030000	1850000	8630000	1220000	1460000	959000	242000	2290000	110780000	6	5	6	6	4	1	4	3	2	2	1	2	5	6	5	6	6	4	1	4	3	2
P06702	Protein S100-A9	Homo sapiens	S100A9	13.242	1			1		1	prt_enriched_not_spec	Minor Salivary:3.59;Esophagus Mucosa:3.44;Spleen:3.35			54400000	55100000	99000000	72300000	25600000	14100000	323000000	166000000	184000000	153000000	10500000	57600000	40290000	4	4	4	4	4	4	5	5	5	5	3	5	3	4	4	4	4	4	4	5	5	5
P06312	Immunoglobulin kappa variable 4-1	Homo sapiens	IGKV4-1	13.38						1	prt_hk				53100000	31600000	92000000	62100000	0	311000000	27300000	10300000	14400000	8630000	999000	25800000	374110000	3	3	3	2	1	3	2	2	2	2	1	2	4	3	3	3	2	1	3	2	2	2
P0CG48;P0CG47;P62979;P62987	Polyubiquitin-C;Polyubiquitin-B;Ubiquitin-40S ribosomal protein S27a;Ubiquitin-60S ribosomal protein L40	Homo sapiens	UBC;UBB;RPS27A;UBA52	77.038											51700000	68200000	76400000	68600000	5710000	1930000	4140000	2210000	3260000	1590000	476000	1550000	30503000	3	3	3	3	3	2	2	2	2	2	2	2	3	3	3	3	3	3	2	2	2	2
P05109	Protein S100-A8	Homo sapiens	S100A8	10.834				1		1	prt_enriched_not_spec	Minor Salivary:5.26;Spleen:4.04;Esophagus Mucosa:3.99;Vagina:2.89			50400000	44200000	79000000	56300000	4520000	5490000	38300000	21900000	27600000	16200000	5500000	8880000	21755000	5	5	4	4	2	1	4	4	4	4	3	3	4	5	5	4	4	2	1	4	4	4
Q8NCR9	Clarin-3	Homo sapiens	CLRN3	25.321						1					44100000	119000000	151000000	267000000	4640000	0	0	0	0	0	0	0	63915000	2	2	2	2	2	0	0	0	0	0	0	0	2	2	2	2	2	2	0	0	0	0
Q9H3R2	Mucin-13	Homo sapiens	MUC13	54.603	1			1		1	prt_enriched_not_spec	Small Intestine:6.09;Colon Transverse:5.53;Artery Tibial:3.16	Yes	No	39300000	67700000	104000000	102000000	16200000	0	2460000	0	0	0	0	0	1398900	3	2	4	3	3	0	1	0	0	0	0	0	1	3	2	4	3	3	0	1	0	0
P04746	Pancreatic alpha-amylase	Homo sapiens	AMY2A	57.706				1		1	prt_enriched_not_spec	Pancreas:3.17			37800000	25800000	49400000	25800000	2940000	73200000	62900000	29900000	34100000	28900000	1840000	51000000	463130000	16	16	16	16	10	15	17	16	16	16	5	18	22	3	3	3	3	2	3	4	3	3
P31151	Protein S100-A7;Protein S100-A7A	Homo sapiens	S100A7;S100A7A	11.471				1		1	prt_specific	Esophagus Mucosa:10;Skin Unexpo:10			36500000	6120000	15300000	4520000	3660000	5720000	3310000	4830000	25000000	15300000	4110000	4220000	0	4	3	2	3	1	2	1	2	4	3	2	2	0	4	3	2	3	1	2	1	2	4
A0A075B6P5;P01615	Immunoglobulin kappa variable 2-28;Immunoglobulin kappa variable 2D-28;Immunoglobulin kappa variable 2D-40;Immunoglobulin kappa variable 2-40	Homo sapiens	IGKV2-28;IGKV2D-28;IGKV2D-40;IGKV2-40	12.957						1					33900000	44500000	47500000	33300000	7610000	432000000	8540000	5550000	7250000	2800000	4240000	75900000	845420000	1	1	2	1	1	3	1	1	1	1	1	3	5	0	0	1	0	0	2	0	0	0
P35237	Serpin B6	Homo sapiens	SERPINB6	42.621						1	prt_hk				32600000	21900000	33400000	21300000	1420000	737000000	6350000	2430000	2710000	1570000	0	987000000	213150000	16	11	12	12	4	19	5	3	5	4	0	21	25	15	11	12	12	4	18	5	3	5
P05164	Myeloperoxidase	Homo sapiens	MPO	83.868						1	prt_enriched_not_spec	Spleen:3.94;Lung:2.61			32500000	28300000	46800000	40900000	2720000	0	6650000	3750000	6220000	3910000	348000	0	7067900	15	13	17	14	7	0	6	6	7	6	1	0	12	14	12	16	13	6	0	5	5	6
Q8NFJ5	Retinoic acid-induced protein 3	Homo sapiens	GPRC5A	40.251	1					1	prt_enriched_not_spec	Lung:4.26;Thyroid:3.04			31100000	46900000	35200000	27200000	1080000	0	2200000	0	0	0	0	0	9853800	1	2	1	2	2	0	1	0	0	0	0	0	2	1	2	1	2	2	0	1	0	0
P09327	Villin-1;Advillin	Homo sapiens	VIL1;AVIL	92.694						1	prt_enriched_not_spec	Small Intestine:6.06;Colon Transverse:5.13;Liver:3.58;Pancreas:2.92			30600000	322000	1010000	1560000	229000	0	0	0	0	244000	0	0	1007200	1	3	4	5	2	0	0	0	0	1	0	0	4	1	3	4	5	2	0	0	0	0
P01011	Alpha-1-antichymotrypsin	Homo sapiens	SERPINA3	47.65				1		1	prt_hk				30400000	14200000	26600000	14200000	4660000	476000000	31700000	17400000	22400000	10700000	108000	180000000	23299000	10	10	11	10	3	16	9	6	6	7	1	14	7	10	10	11	10	3	16	9	6	6
O15162	Phospholipid scramblase 1	Homo sapiens	PLSCR1	35.049	1					1					30200000	25800000	28700000	16000000	5450000	0	3930000	0	0	0	81600	0	6964800	2	2	3	2	1	0	1	0	0	0	1	0	3	2	2	3	2	1	0	1	0	0
O43895	Xaa-Pro aminopeptidase 2	Homo sapiens	XPNPEP2	75.624	1					1					29900000	9470000	82200000	24800000	571000	0	2040000	660000	368000	38600	0	0	19490000	12	9	16	13	4	0	6	4	3	1	0	0	14	12	9	16	13	4	0	6	4	3
P24158	Myeloblastin	Homo sapiens	PRTN3	27.807				1		1	prt_enriched_not_spec	Spleen:3.89			29200000	19100000	57900000	34600000	0	2200000	11200000	2840000	6630000	4350000	0	308000	3147500	6	2	5	3	0	2	2	1	1	2	0	1	4	6	2	5	3	0	2	2	1	1
P01624;A0A0C4DH55	Immunoglobulin kappa variable 3-15;Immunoglobulin kappa variable 3D-7	Homo sapiens	IGKV3-15;IGKV3D-7	12.496											28000000	21200000	45800000	26300000	3080000	70200000	10600000	4070000	4380000	3670000	0	11900000	404580000	2	1	2	2	1	2	1	1	1	1	0	2	4	0	0	0	0	0	0	0	0	0
P06748	Nucleophosmin	Homo sapiens	NPM1	32.575						1	prt_hk				27200000	15400000	37100000	14400000	849000	523000000	10400000	2970000	5560000	3990000	0	582000000	57920000	2	3	3	3	2	3	3	2	2	1	0	3	4	2	3	3	3	2	3	3	2	2
P01008	Antithrombin-III	Homo sapiens	SERPINC1	52.602		1		1		1	prt_hk				26000000	11500000	35600000	16600000	1760000	75100000	16300000	4890000	3730000	5430000	770000	114000000	7114100	6	3	8	7	3	10	7	4	4	4	2	12	5	6	3	8	7	3	10	7	4	4
P56470	Galectin-4	Homo sapiens	LGALS4	35.941	1					1	prt_enriched_not_spec	Colon Transverse:6.57;Small Intestine:6.27;Liver:3.32;Stomach:2.88;Pancreas:2.73	No	No	25000000	24300000	87700000	46400000	11000000	0	24000000	12400000	14700000	17600000	543000	0	25367000	6	5	8	7	6	0	5	5	6	6	1	0	5	6	5	8	7	6	0	5	5	6
P01877	Immunoglobulin heavy constant alpha 2	Homo sapiens	IGHA2	36.591						1	prt_enriched_not_spec	Breast:2.51			24200000	14400000	40000000	13800000	2600000	4870000	5420000	1880000	4520000	1600000	3530000	38400	0	18	14	19	15	11	15	13	11	11	11	9	12	16	2	2	2	1	1	1	1	1	1
Q7L5L3	Lysophospholipase D GDPD3	Homo sapiens	GDPD3	36.596						1	prt_enriched_not_spec	Colon Transverse:2.72;Esophagus Mucosa:2.69	No	No	23500000	11700000	23900000	13500000	0	0	1920000	0	470000	0	2800000	2050000	2639500	4	2	4	5	0	0	2	1	1	1	1	1	4	4	2	4	5	0	0	2	1	1
B9A064;P0DOX8;P0CG04	Immunoglobulin lambda-like polypeptide 5;Ig lambda-1 chain C regions	Homo sapiens	IGLL5;IGLC1												23200000	9730000	23400000	22800000	5650000	23000000	2410000	0	1490000	0	161000	48000	0	5	5	5	5	5	5	4	2	4	2	2	3		2	2	2	2	2	2	2	0	2
P55259	Pancreatic secretory granule membrane major glycoprotein GP2	Homo sapiens	GP2	59.48	1					1	prt_specific	Pancreas:4.87			23100000	5480000	41300000	12300000	3240000	1520000	58300000	8070000	7440000	8210000	499000	111000	15780000	5	4	5	3	1	2	3	2	2	2	4	2	6	5	4	5	3	1	2	3	2	2
P16233	Pancreatic triacylglycerol lipase	Homo sapiens	PNLIP	51.156				1		1	prt_specific	Pancreas:5.06			22400000	15200000	43600000	23800000	2600000	2500000	1240000	1240000	1300000	695000	0	3810000	67215000	8	6	10	8	1	1	2	2	2	2	0	1	8	8	6	10	8	1	1	2	2	2
A0A0C4DH38;A0A0J9YXX1	Immunoglobulin heavy variable 5-51;Immunoglobulin heavy variable 5-10-1	Homo sapiens	IGHV5-51;IGHV5-10-1	12.674						1	prt_hk				22300000	15800000	20700000	8760000	0	59200000	0	558000	741000	0	0	9510000	21019000	2	2	2	1	1	3	0	1	1	0	0	3	3	2	2	2	1	1	2	0	1	1
P01780;A0A0B4J1V1;P01763;P01762	Ig heavy chain V-III region JON;Ig heavy chain V-III region WEA;Ig heavy chain V-III region TRO	Homo sapiens	IGHV3-21							1					20200000	8820000	32900000	3210000	0	161000000	5160000	2050000	2530000	1780000	0	14300000	0	3	3	3	2	0	3	2	1	2	1	0	2		1	1	1	0	0	1	1	1	1
Q03403	Trefoil factor 2	Homo sapiens	TFF2	14.284				1		1	prt_specific	Stomach:10			19200000	363000	6170000	5090000	0	0	0	0	0	0	0	0	16661000	3	1	2	2	0	0	0	0	0	0	0	0	1	3	1	2	2	0	0	0	0	0
P04259	Keratin, type II cytoskeletal 6B	Homo sapiens	KRT6B							1	prt_enriched_not_spec	Esophagus Mucosa:5.68;Minor Salivary:5.05;Skin Unexpo:4.15;Skin SunExpo:3.25			19000000	17800000	5270000	2300000	394000	18100000	2820000	50900000	16100000	8350000	273000	23000000	0	18	14	13	10	7	13	7	17	14	13	7	12		0	0	0	0	0	0	0	0	0
O95471	Claudin-7	Homo sapiens	CLDN7	22.418	1					1	prt_enriched_not_spec	Colon Transverse:3.34			18200000	10900000	25600000	5380000	624000	43200000	0	0	0	0	0	0	11276000	2	2	1	1	1	1	0	0	0	0	0	0	3	2	2	1	1	1	1	0	0	0
Q8WXQ8	Carboxypeptidase A5	Homo sapiens	CPA5	49.035				1							17700000	6440000	22500000	11700000	1240000	1110000	0	0	0	0	0	0	13317000	2	2	1	1	1	1	0	0	0	0	0	0	2	2	2	1	1	1	1	0	0	0
P20594	Atrial natriuretic peptide receptor 2	Homo sapiens	NPR2	117.02	1					1					17100000	5190000	13800000	2740000	0	4270000	0	2100000	2680000	2140000	0	0	0	1	1	1	1	0	1	0	1	1	1	0	1	0	1	1	1	1	0	1	0	1	1
Q53GD3	Choline transporter-like protein 4	Homo sapiens	SLC44A4	79.253	1	1				1					16300000	13500000	24500000	15400000	0	0	0	0	0	0	0	0	3350000	2	2	2	2	0	0	0	0	0	0	0	0	3	2	2	2	2	0	0	0	0	0
Q9Y6R7	IgGFc-binding protein	Homo sapiens	FCGBP	572.01						1	prt_specific	Colon Transverse:5;Small Intestine:4.64	No	No	16200000	9380000	20200000	11700000	1440000	98900000	25300000	9980000	13700000	7700000	1100000	155000000	173360000	26	18	26	24	7	43	41	32	36	28	7	63	79	26	18	26	24	7	43	41	32	36
Q8WWU7	Intelectin-2	Homo sapiens	ITLN2	36.211				1		1					16000000	16200000	40800000	34400000	2150000	204000	71000000	42700000	52200000	40300000	5630000	410000	22808000	6	5	6	4	3	1	7	7	7	5	3	1	10	4	4	4	3	2	0	5	5	5
Q02817	Mucin-2	Homo sapiens	MUC2	540.29						1	prt_specific	Small Intestine:5.9;Colon Transverse:5.27	No	No	15100000	1670000	17500000	4230000	1510000	7180000	13800000	5450000	5470000	3240000	380000	56500000	46586000	13	9	11	11	2	8	13	13	13	12	6	12	16	13	9	11	11	2	8	13	13	13
P50443	Sulfate transporter	Homo sapiens	SLC26A2	81.661	1					1	prt_enriched_not_spec	Colon Transverse:3.68			15000000	14600000	41700000	31500000	1580000	0	0	0	0	0	0	0	1021800	5	4	7	5	2	0	0	0	0	0	0	0	2	5	4	7	5	2	0	0	0	0
P04433;A0A0A0MRZ8	Immunoglobulin kappa variable 3-11;Immunoglobulin kappa variable 3D-11	Homo sapiens	IGKV3-11;IGKV3D-11	12.575						1					14500000	7220000	24900000	8930000	1690000	40700000	0	0	0	0	0	0	353460000	2	1	2	1	1	2	0	0	0	0	0	0	4	2	1	2	1	1	2	0	0	0
Q92542	Nicastrin	Homo sapiens	NCSTN	78.41	1					1					14000000	6100000	16700000	6980000	1590000	2370000	1980000	1200000	1470000	1510000	0	1100000	1734100	7	5	8	5	2	4	1	1	2	1	0	2	5	7	5	8	5	2	4	1	1	2
P98073	Enteropeptidase	Homo sapiens	TMPRSS15	112.93	1										13700000	6250000	17500000	4830000	216000	196000000	4740000	1740000	1970000	1990000	0	112000000	54393000	6	5	7	4	2	13	5	3	3	3	0	12	14	6	5	7	4	2	13	5	3	3
A8K7I4	Calcium-activated chloride channel regulator 1	Homo sapiens	CLCA1	100.22	1			1		1	prt_specific	Small Intestine:5.09;Colon Transverse:5.02	No	No	12100000	12800000	39900000	26000000	4370000	36700000	7800000	4010000	4420000	3560000	556000	4600000	144080000	13	10	14	13	7	12	10	6	7	5	2	7	23	12	10	13	12	7	11	9	5	6
Q08380	Galectin-3-binding protein	Homo sapiens	LGALS3BP	65.33			1	1	1	1	prt_enriched_not_spec	Artery Aorta:2.86			12100000	11400000	42000000	26900000	850000	0	99700000	55500000	33500000	52300000	5820000	15000000	41044000	8	5	11	9	3	0	12	10	10	8	3	5	10	8	5	11	9	3	0	12	10	10
Q13228	Methanethiol oxidase	Homo sapiens	SELENBP1	52.39						1	prt_hk				12000000	4510000	18100000	1540000	138000	134000000	2990000	712000	902000	652000	102000	113000000	74965000	11	6	14	5	2	23	6	2	2	1	1	25	21	11	6	14	5	2	23	6	2	2
A0A0A0MS15	Immunoglobulin heavy variable 3-49	Homo sapiens	IGHV3-49	13.056						1	prt_hk				12000000	16300000	20600000	11800000	0	35000000	9770000	3900000	9520000	5730000	0	4800000	35419000	2	1	1	1	0	1	1	1	1	1	0	1	3	2	1	1	1	0	1	1	1	1
P02792	Ferritin light chain	Homo sapiens	FTL	20.019						1					12000000	1720000	17200000	6510000	0	150000000	81100000	57300000	70300000	59500000	0	125000000	13723000	2	1	2	2	0	5	4	4	4	5	1	5	3	2	1	2	2	0	5	4	4	4
P01602	Immunoglobulin kappa variable 1-5	Homo sapiens	IGKV1-5	12.781						1	prt_hk				11300000	0	15500000	0	0	70100000	0	0	0	0	0	0	51128000	2	1	2	1	0	2	0	0	0	0	0	1	3	1	0	1	0	0	1	0	0	0
P23528;Q9Y281	Cofilin-1;Cofilin-2	Homo sapiens	CFL1;CFL2	18.502											10900000	3190000	22300000	16500000	1270000	0	0	0	0	0	0	0	0	2	1	2	2	1	0	0	0	0	1	0	0	1	2	1	2	2	1	0	0	0	0
P27487	Dipeptidyl peptidase 4	Homo sapiens	DPP4	88.278	1			1		1	prt_enriched_not_spec	Prostate:2.54;Small Intestine:2.52			10700000	8470000	25500000	17200000	311000	188000000	0	0	478000	215000	247000	5060000	387630000	12	8	13	11	1	24	0	0	1	1	2	11	31	12	8	13	11	1	24	0	0	1
Q10588	ADP-ribosyl cyclase/cyclic ADP-ribose hydrolase 2	Homo sapiens	BST1	35.724	1					1	prt_hk				10700000	18900000	15000000	17800000	1810000	0	0	1940000	2840000	1210000	0	0	6053000	3	2	4	5	2	0	0	1	1	1	0	0	4	3	2	4	5	2	0	0	1	1
A0A0B4J1Y9	Immunoglobulin heavy variable 3-72	Homo sapiens	IGHV3-72	13.203						1	prt_hk				10200000	12500000	12700000	11500000	3860000	26300000	2430000	2670000	0	1400000	2090000	1650000	236280000	1	1	1	1	1	3	1	1	0	1	1	1	5	0	0	0	0	0	2	0	0	0
P05090	Apolipoprotein D	Homo sapiens	APOD	21.275				1		1	prt_enriched_not_spec	Nerve Tibial:4.42;Breast:3.16			9950000	10100000	13800000	9540000	1810000	540000	4170000	2350000	2840000	462000	0	637000	37776000	2	2	2	2	2	1	2	2	2	1	0	1	5	2	2	2	2	2	1	2	2	2
Q9HD89	Resistin	Homo sapiens	RETN	11.419				1		1	prt_enriched_not_spec	Spleen:4.11;Lung:2.77;Heart Atrial:2.62			9790000	6850000	11900000	8080000	601000	0	6020000	3780000	4290000	3070000	0	1530000	3094700	2	1	2	2	1	0	2	2	2	1	0	1	2	2	1	2	2	1	0	2	2	2
P62805	Histone H4	Homo sapiens	H4C1	11.367			1								9550000	9330000	16600000	14100000	11600000	0	12300000	10700000	15400000	14700000	12400000	680000	1763000	3	3	4	4	3	0	2	2	3	4	3	1	1	3	3	4	4	3	0	2	2	3
P01594;P01593	Immunoglobulin kappa variable 1-33;Immunoglobulin kappa variable 1D-33	Homo sapiens	IGKV1-33;IGKV1D-33	12.848											9380000	3550000	7570000	4120000	0	116000000	0	0	0	0	0	0	8621600	1	1	1	1	0	2	0	0	0	0	0	1	2	1	1	1	1	0	2	0	0	0
P80188	Neutrophil gelatinase-associated lipocalin	Homo sapiens	LCN2	22.588				1		1	prt_enriched_not_spec	Spleen:2.87			9160000	470000	6480000	454000	0	105000000	17600000	0	0	3220000	0	133000000	85184000	3	1	2	1	0	7	3	0	0	1	0	6	6	3	1	2	1	0	7	3	0	0
P14410	Sucrase-isomaltase, intestinal	Homo sapiens	SI	209.45	1					1	prt_specific	Small Intestine:5.33			9000000	7060000	17000000	8400000	1300000	120000000	32800	0	0	0	0	8090000	110540000	19	14	25	17	5	39	1	0	0	0	0	17	50	19	14	24	17	5	38	1	0	0
A0A0C4DH73;P01611;P01601;A0A0C4DH72	Ig kappa chain V-I region Wes;Ig kappa chain V-I region HK101	Homo sapiens	IGKV1-12;IGKV1-6												8950000	0	0	0	0	11800000	0	0	0	0	0	0	0	2	0	1	1	0	2	0	0	0	0	0	1		1	0	0	0	0	1	0	0	0
P04432;P01597	Immunoglobulin kappa variable 1D-39;Immunoglobulin kappa variable 1-39	Homo sapiens	IGKV1D-39;IGKV1-39	12.737											8880000	0	11200000	4160000	0	80100000	0	0	0	0	0	19900000	83356000	1	0	1	1	0	2	0	0	0	0	0	1	3	0	0	0	0	0	1	0	0	0
Q04118	Basic salivary proline-rich protein 3	Homo sapiens	PRB3	30.98				1							8830000	7780000	7100000	6830000	5060000	0	3540000	3510000	1940000	3220000	3630000	0	8228300	4	4	4	4	3	0	4	3	4	4	3	0	5	3	3	3	3	2	0	3	2	3
Q9NR71	Neutral ceramidase;Putative inactive neutral ceramidase B	Homo sapiens	ASAH2;ASAH2B	85.515	1					1					8760000	8770000	26100000	16100000	3100000	10000000	15500000	6910000	8340000	3210000	1880000	17200000	83628000	8	7	12	11	6	7	9	8	10	6	2	10	15	8	7	12	11	6	7	9	8	10
Q6UXZ0	Transmembrane and immunoglobulin domain-containing protein 1	Homo sapiens	TMIGD1	29.184	1					1	prt_specific	Small Intestine:10			8160000	7150000	3070000	3080000	0	0	0	0	0	0	0	0	436060	2	3	2	2	0	0	0	0	0	0	0	0	1	2	3	2	2	0	0	0	0	0
Q96DA0	Zymogen granule protein 16 homolog B	Homo sapiens	ZG16B	22.739				1		1	prt_specific	Minor Salivary:10			8120000	4230000	9430000	10500000	1710000	0	0	0	0	0	0	0	4141600	2	2	2	2	1	0	0	0	0	0	0	0	2	2	2	2	2	1	0	0	0	0
P00441	Superoxide dismutase [Cu-Zn]	Homo sapiens	SOD1	15.936						1	prt_enriched_not_spec	Liver:2.68			7930000	0	7180000	0	0	32800000	0	0	0	0	0	5180000	42326000	2	0	1	0	0	3	0	0	0	0	0	1	3	2	0	1	0	0	3	0	0	0
A0A0B4J1X5;A0A0C4DH42;P0DP02;P01767;P01772	Immunoglobulin heavy variable 3-74;Immunoglobulin heavy variable 3-66;Immunoglobulin heavy variable 3-30-3;Immunoglobulin heavy variable 3-53	Homo sapiens	IGHV3-74;IGHV3-66;IGHV3-30-3;IGHV3-53	12.839											7560000	5540000	13400000	4130000	471000	38700000	1150000	708000	745000	503000	0	0	81198000	3	3	3	3	1	3	2	1	2	1	0	1	4	1	1	1	1	1	1	1	1	1
A0A087WSY6	Immunoglobulin kappa variable 3D-15	Homo sapiens	IGKV3D-15	12.534											7200000	4570000	9680000	6620000	1140000	27400000	0	0	0	0	0	0	35879000	2	1	2	2	1	2	0	0	0	0	0	1	4	1	1	1	1	1	1	0	0	0
P04118	Colipase	Homo sapiens	CLPS	11.954				1		1	prt_specific	Pancreas:4.95			6850000	0	9390000	11100000	0	0	0	0	0	0	0	0	94431000	2	0	2	2	0	0	0	0	0	0	0	0	3	2	0	2	2	0	0	0	0	0
P16444	Dipeptidase 1	Homo sapiens	DPEP1	45.673	1					1	prt_enriched_not_spec	Testis:5.18;Pancreas:4.99;Small Intestine:3.82			6820000	2910000	17200000	5580000	2030000	6050000	16600000	11600000	13000000	4820000	0	281000000	5996400	6	4	8	5	4	5	6	6	7	6	0	13	5	6	4	8	5	4	5	6	6	7
P01718;P01717;A0A075B6K0	Ig lambda chain V-IV region Kern;Ig lambda chain V-IV region Hil	Homo sapiens	IGLV3-16							1					6410000	1600000	13600000	3350000	0	2100000	0	0	0	0	0	0	0	2	1	2	2	0	1	0	0	0	0	0	0		2	1	2	2	0	1	0	0	0
Q9UQQ1	Aminopeptidase NAALADL1	Homo sapiens	NAALADL1	80.557	1					1	prt_specific	Small Intestine:10			6340000	3620000	15200000	6970000	230000	90700000	0	0	55700	0	0	87600000	40572000	4	2	9	6	2	16	0	0	1	0	0	15	15	4	2	9	6	2	16	0	0	1
P61204;P84077;P84085	ADP-ribosylation factor 3;ADP-ribosylation factor 1;ADP-ribosylation factor 5	Homo sapiens	ARF3;ARF1;ARF5	20.601											6270000	8180000	11900000	9470000	0	0	43400000	0	4680000	0	650000	0	1000400	2	1	2	2	0	0	1	0	1	0	1	0	2	1	1	1	1	0	0	1	0	0
P48052	Carboxypeptidase A2	Homo sapiens	CPA2	47.03				1		1	prt_specific	Pancreas:5.37			6230000	5500000	10700000	7850000	2480000	921000	3290000	1060000	2510000	1300000	394000	1780000	5305700	7	4	6	6	1	2	4	2	4	3	1	2	5	7	4	6	6	1	2	4	2	4
P13473	Lysosome-associated membrane glycoprotein 2	Homo sapiens	LAMP2	44.96	1					1	prt_hk				6070000	2690000	4760000	1810000	808000	58000000	0	0	0	0	0	45300000	25360000	2	2	2	2	1	2	0	0	0	0	0	2	3	2	2	2	2	1	2	0	0	0
Q8WWA0	Intelectin-1	Homo sapiens	ITLN1	34.961	1			1		1	prt_enriched_not_spec	Colon Transverse:3.53;Artery Tibial:3.18;Small Intestine:2.72;Artery Aorta:2.54	No	No	5970000	546000	1860000	0	0	3550000	22700000	4940000	5100000	4960000	0	17500000	8283800	5	2	3	1	1	3	5	4	5	4	1	4	8	3	1	1	0	0	2	3	2	3
P0DP08;P0DP06;A0A0C4DH41;P01825;P06331;P01824	Ig heavy chain V-II region NEWM;Ig heavy chain V-II region ARH-77;Ig heavy chain V-II region WAH	Homo sapiens	IGHV4-61												5690000	5090000	5740000	3720000	479000	16900000	0	0	1720000	885000	0	3980000	0	2	1	2	1	1	2	0	0	1	1	0	2		1	1	1	1	1	1	0	0	1
P29992;P50148	Guanine nucleotide-binding protein subunit alpha-11;Guanine nucleotide-binding protein G(q) subunit alpha;Guanine nucleotide-binding protein subunit alpha-14	Homo sapiens	GNA11;GNAQ;GNA14	42.123											5350000	3800000	9850000	5970000	5180000	0	0	0	663000	0	0	610000	1063700	3	2	4	4	3	0	0	0	1	0	0	1	3	3	2	4	4	3	0	0	0	1
Q6P4A8	Phospholipase B-like 1	Homo sapiens	PLBD1	63.254						1	prt_enriched_not_spec	Spleen:3.07			5320000	5200000	7030000	3820000	0	12900000	1240000	1290000	1020000	683000	0	0	8526100	3	3	3	3	0	7	2	2	1	1	0	0	7	3	3	3	3	0	7	2	2	1
Q07837	Neutral and basic amino acid transport protein rBAT	Homo sapiens	SLC3A1	78.851	1					1	prt_specific	Small Intestine:10			5100000	1440000	9910000	8020000	69100	0	0	0	0	0	0	0	0	5	3	5	6	1	0	0	0	0	0	0	0	1	5	3	5	6	1	0	0	0	0
P08311	Cathepsin G	Homo sapiens	CTSG	28.837	1					1					4780000	8310000	9170000	7050000	0	0	878000	0	965000	2790000	0	0	1476800	3	3	3	3	1	0	1	0	1	1	0	0	3	3	3	3	3	1	0	1	0	1
P06870	Kallikrein-1	Homo sapiens	KLK1	28.889				1		1	prt_enriched_not_spec	Pancreas:5.55;Colon Transverse:2.76	No	No	4580000	1690000	8570000	3810000	0	122000000	3060000	0	1820000	0	490000	738000000	22850000	1	1	1	1	0	4	1	1	1	0	1	7	2	1	1	1	1	0	4	1	1	1
P12821	Angiotensin-converting enzyme	Homo sapiens	ACE	149.71	1	1		1		1					4520000	1800000	5000000	1390000	0	22000000	110000	65800	79100	0	62900	0	17326000	7	3	8	3	0	13	1	1	1	0	1	1	13	7	3	8	3	0	13	1	1	1
P02788	Lactotransferrin	Homo sapiens	LTF	78.181				1		1	prt_enriched_not_spec	Spleen:4.48;Prostate:4;Lung:3.56;Breast:2.57			4520000	3750000	8650000	2330000	350000	2280000	4140000	1800000	2100000	3110000	294000	4710000	6212200	7	3	12	6	2	6	6	4	4	3	1	5	11	7	3	12	6	2	6	6	4	4
P01700;P01699	Immunoglobulin lambda variable 1-47;Immunoglobulin lambda variable 1-44	Homo sapiens	IGLV1-47;IGLV1-44	12.283											4380000	0	13800000	2430000	0	19000000	0	0	0	0	0	443000	85940000	2	1	2	2	0	2	0	0	0	0	0	1	3	1	0	1	1	0	1	0	0	0
P07148	Fatty acid-binding protein, liver	Homo sapiens	FABP1	14.208						1	prt_enriched_not_spec	Liver:4.56;Small Intestine:3.7;Colon Transverse:3.43			4190000	4520000	10500000	7700000	1530000	0	0	0	0	0	0	0	6580100	1	2	3	2	1	0	0	0	0	0	0	0	2	1	2	3	2	1	0	0	0	0
P01911;Q30154	HLA class II histocompatibility antigen, DRB1 beta chain;HLA class II histocompatibility antigen, DR beta 5 chain	Homo sapiens	HLA-DRB1;HLA-DRB5	29.966											4150000	2240000	7850000	5140000	0	0	0	0	523000	0	0	367000	2400000	4	3	4	4	0	0	0	0	1	0	0	1	2	4	3	4	4	0	0	0	0	1
P16615;O14983	Sarcoplasmic/endoplasmic reticulum calcium ATPase 2;Sarcoplasmic/endoplasmic reticulum calcium ATPase 1	Homo sapiens	ATP2A2;ATP2A1	114.76											4120000	2030000	2750000	1210000	4370000	0	1290000	865000	894000	652000	135000	0	366480	1	1	2	1	1	0	1	1	1	1	1	0	1	1	1	2	1	1	0	1	1	1
P31944	Caspase-14	Homo sapiens	CASP14	27.679						1	prt_specific	Skin SunExpo:5.52;Skin Unexpo:5.43			3990000	4890000	0	0	0	2850000	0	1990000	6150000	4610000	0	0	0	3	2	0	0	1	1	0	1	2	3	0	0	0	3	2	0	0	1	1	0	1	2
P15311;P26038;P35241	Ezrin;Moesin;Radixin	Homo sapiens	EZR;MSN;RDX	69.412					1						3880000	12100000	19400000	22900000	11900000	0	0	0	810000	0	0	0	862590	4	4	7	7	2	0	0	0	2	0	0	0	3	4	4	7	7	2	0	0	0	2
P12277	Creatine kinase B-type	Homo sapiens	CKB	42.644						1	prt_enriched_not_spec	Brain Cortex:2.81			3820000	866000	7480000	3790000	960000	0	2790000	0	0	0	0	0	0	2	1	2	2	1	0	1	0	0	1	0	0	0	2	1	2	2	1	0	1	0	0
P04280;P02812	Basic salivary proline-rich protein 1;Basic salivary proline-rich protein 2	Homo sapiens	PRB1;PRB2	38.561											3810000	3490000	1760000	2130000	884000	0	2170000	2440000	1790000	1900000	738000	0	1346400	7	7	5	4	2	0	5	5	4	6	2	0	7	7	7	5	4	2	0	5	5	4
O43280	Trehalase	Homo sapiens	TREH	66.567	1										3800000	175000	4800000	1910000	0	9030000	0	0	0	0	0	2270000	1187900	4	2	3	3	0	6	0	0	0	0	0	3	3	4	2	3	3	0	6	0	0	0
P27701	CD82 antigen	Homo sapiens	CD82	29.625	1					1					3620000	3040000	5870000	3040000	0	0	0	0	0	0	0	0	0	2	2	1	1	0	0	0	0	0	0	0	0	0	2	2	1	1	0	0	0	0	0
P01871	Immunoglobulin heavy constant mu	Homo sapiens	IGHM	49.439	1					1	prt_hk				3610000	1020000	5880000	2130000	368000	36200000	20000000	4610000	0	199000	490000	1280000	151060000	5	3	7	4	1	10	2	1	0	1	2	5	10	1	1	1	1	0	2	0	0	0
O94832	Unconventional myosin-Id;Unconventional myosin-Ig	Homo sapiens	MYO1D;MYO1G	116.2						1	prt_enriched_not_spec	Artery Aorta:4.22;Artery Tibial:4.03;Colon Transverse:2.96			3590000	2630000	7490000	3400000	452000	0	0	0	0	0	0	0	121950	6	6	9	8	3	0	0	0	0	0	0	0	1	6	6	9	8	3	0	0	0	0
Q9UGM3	Deleted in malignant brain tumors 1 protein	Homo sapiens	DMBT1	260.73				1		1					3490000	2750000	6670000	4190000	358000	6150000	1300000	621000	880000	812000	92500	9320000	22492000	9	7	8	8	3	7	6	5	7	6	2	9	11	9	7	8	8	3	7	6	5	7
P02794	Ferritin heavy chain	Homo sapiens	FTH1	21.225						1	prt_enriched_not_spec	Brain Cortex:2.71			3470000	623000	7680000	4770000	0	49300000	68900000	44500000	29400000	40500000	3020000	24300000	66920000	3	2	3	3	0	5	6	6	5	6	3	4	7	3	2	3	3	0	5	6	6	5
P20160	Azurocidin	Homo sapiens	AZU1	26.885				1		1	prt_enriched_not_spec	Spleen:3.4;Lung:2.57			3360000	1670000	6690000	3300000	210000	129000	0	0	0	0	0	0	10464000	2	2	3	2	1	1	0	0	0	0	0	1	3	2	2	3	2	1	1	0	0	0
Q8TED4	Glucose-6-phosphate exchanger SLC37A2	Homo sapiens	SLC37A2	54.436	1					1					3200000	0	4270000	405000	0	0	0	0	0	0	0	0	0	2	1	2	1	0	0	0	0	0	0	0	0	0	2	1	2	1	0	0	0	0	0
P22748	Carbonic anhydrase 4	Homo sapiens	CA4	35.032	1					1	prt_hk				3120000	1730000	6070000	3040000	99300	0	669000	597000	765000	192000	0	0	2674700	4	4	4	4	1	0	2	2	2	1	0	0	2	4	4	4	4	1	0	2	2	2
P19961	Alpha-amylase 2B	Homo sapiens	AMY2B	57.709				1		1	prt_enriched_not_spec	Pancreas:3.56			3040000	777000	4220000	1770000	0	893000	10300000	2090000	1830000	2270000	0	3180000	499610	16	15	16	15	10	15	16	16	15	16	5	18	20	1	1	1	1	0	1	1	1	1
O75340	Programmed cell death protein 6	Homo sapiens	PDCD6	21.868						1	prt_hk				3030000	2630000	6840000	4890000	0	0	0	0	251000	205000	0	0	0	2	2	2	2	0	0	0	0	1	1	0	0	0	2	2	2	2	0	0	0	0	1
O95497	Pantetheinase	Homo sapiens	VNN1	57.011	1					1	prt_enriched_not_spec	Liver:3.09			2990000	204000	2510000	1520000	0	0	0	0	0	0	0	0	112500	2	2	2	2	0	0	0	0	0	0	0	0	1	2	2	2	2	0	0	0	0	0
Q12929	Epidermal growth factor receptor kinase substrate 8	Homo sapiens	EPS8	91.88						1	prt_enriched_not_spec	Artery Coronary:4.05;Artery Tibial:3.86;Artery Aorta:3.54			2690000	1640000	9260000	6570000	0	0	0	0	0	0	0	0	0	3	3	4	3	0	0	0	0	0	0	0	0	0	3	3	4	3	0	0	0	0	0
P29508	Serpin B3;Serpin B4	Homo sapiens	SERPINB3;SERPINB4	44.564						1	prt_enriched_not_spec	Esophagus Mucosa:6.11;Minor Salivary:5.98;Vagina:5;Skin Unexpo:2.91			2560000	600000	0	165000	0	28500000	0	0	372000	489000	0	37200000	5550900	2	3	2	2	0	11	0	0	1	2	0	11	6	2	3	2	2	0	11	0	0	1
P15941	Mucin-1	Homo sapiens	MUC1	122.1	1			1		1					2540000	3640000	4790000	3990000	169000	0	0	0	0	470000	0	0	1277200	2	2	2	2	1	0	0	0	0	1	0	0	1	2	2	2	2	1	0	0	0	0
A0A0J9YX35	Immunoglobulin heavy variable 3-64D	Homo sapiens	IGHV3-64D	12.822											2420000	1180000	0	0	0	5000000	0	0	0	0	0	0	3592300	2	1	1	0	0	2	0	0	0	0	0	0	1	2	1	1	0	0	2	0	0	0
P12882;Q9UKX3;P13535	Myosin-1;Myosin-13;Myosin-8;Myosin-7;Myosin-2	Homo sapiens	MYH1;MYH13;MYH8;MYH7;MYH2	223.14											2410000	1450000	3190000	1130000	0	0	893000	242000	977000	474000	0	0	86513	5	4	5	4	0	0	2	1	3	2	0	0	1	3	3	3	3	0	0	0	1	1
P50995	Annexin A11	Homo sapiens	ANXA11	54.389			1			1	prt_hk				2410000	2270000	2720000	2220000	0	0	0	0	0	0	0	0	0	1	1	2	1	0	0	0	0	0	0	0	0	0	1	1	2	1	0	0	0	0	0
P30740	Leukocyte elastase inhibitor;Serpin B9;Serpin I2	Homo sapiens	SERPINB1;SERPINB9;SERPINI2	42.741						1	prt_enriched_not_spec	Esophagus Mucosa:7.72;Small Intestine:6.52;Spleen:6.52;Pancreas:6.07;Minor Salivary:5.03;Lung:4.76;Stomach:3.93			2390000	3020000	4750000	1440000	463000	64100000	8180000	1170000	1830000	807000	0	92200000	36374000	3	2	5	1	1	11	5	2	2	1	0	9	13	3	2	4	1	1	10	4	2	2
P68104;Q5VTE0;Q05639	Elongation factor 1-alpha 1;Putative elongation factor 1-alpha-like 3;Elongation factor 1-alpha 2	Homo sapiens	EEF1A1;EEF1A1P5;EEF1A2	50.14											2340000	0	2900000	1020000	8680000	0	3030000	0	0	0	328000	0	1009500	2	0	4	2	4	0	1	0	0	0	1	0	1	2	0	4	2	4	0	1	0	0
Q6PIF6	Unconventional myosin-VIIb	Homo sapiens	MYO7B	241.6						1	prt_specific	Colon Transverse:10;Small Intestine:10	No	No	2200000	974000	3250000	1450000	282000	746000	648000	0	0	353000	0	148000	0	3	3	4	4	2	1	1	0	0	1	0	1	0	3	3	4	4	2	1	1	0	0
Q9H190	Syntenin-2	Homo sapiens	SDCBP2	31.593	1					1					2100000	4440000	10900000	12900000	542000	0	154000	0	0	0	0	0	0	1	2	2	3	1	0	1	0	0	0	0	0	0	1	2	2	3	1	0	1	0	0
P08183	ATP-dependent translocase ABCB1;Phosphatidylcholine translocator ABCB4	Homo sapiens	ABCB1;ABCB4	141.48	1					1	prt_enriched_not_spec	Adrenal Gland:5.86;Small Intestine:4.41;Liver:3.01			1980000	1430000	3370000	1880000	0	0	0	0	0	0	0	0	368760	4	4	4	5	0	0	0	0	0	0	0	0	3	4	4	4	5	0	0	0	0	0
P11678	Eosinophil peroxidase	Homo sapiens	EPX	81.04						1					1830000	866000	3680000	1300000	231000	0	22400000	9700000	11500000	7890000	0	0	783550	4	4	8	5	2	0	14	8	9	8	1	0	3	3	3	7	4	1	0	13	7	8
P01861	Immunoglobulin heavy constant gamma 4	Homo sapiens	IGHG4	35.94	1					1	prt_hk				1820000	658000	2170000	909000	0	8210000	0	0	0	0	0	3170000	101990000	1	1	2	1	1	3	0	0	0	0	0	2	4	0	0	0	0	0	0	0	0	0
P12273	Prolactin-inducible protein	Homo sapiens	PIP	16.572				1		1	prt_enriched_not_spec	Breast:5.87;Skin SunExpo:3.44;Minor Salivary:3.06			1730000	0	2210000	0	0	3710000	5980000	0	0	1480000	0	80000000	7268500	1	0	1	0	0	1	2	0	0	2	0	4	2	1	0	1	0	0	1	2	0	0
P16671	Platelet glycoprotein 4	Homo sapiens	CD36	53.053	1					1	prt_hk				1700000	1740000	4420000	312000	0	0	0	0	0	0	0	0	0	4	2	4	1	0	0	0	0	0	0	0	0	0	4	2	4	1	0	0	0	0	0
Q01130	Serine/arginine-rich splicing factor 2	Homo sapiens	SRSF2	25.476						1	prt_hk				1570000	0	0	1770000	3020000	0	0	0	0	0	0	0	0	1	0	0	1	1	0	0	0	0	0	0	0	0	1	0	0	1	1	0	0	0	0
P63104	14-3-3 protein zeta/delta	Homo sapiens	YWHAZ	27.745			1			1	prt_enriched_not_spec	Brain Cortex:3.57			1490000	895000	0	0	192000	0	0	0	0	523000	0	0	0	1	1	1	0	2	0	0	0	0	1	0	0	0	0	0	0	0	1	0	0	0	0
P0DP04;P01782	Immunoglobulin heavy variable 3-43D;Immunoglobulin heavy variable 3-9	Homo sapiens	IGHV3-43D;IGHV3-9	13.017											1440000	526000	1640000	758000	0	2240000	0	0	0	0	0	0	52421000	2	2	2	2	0	3	0	0	0	0	0	0	3	1	1	1	1	0	2	0	0	0
P15924	Desmoplakin	Homo sapiens	DSP	331.77	1					1	prt_enriched_not_spec	Skin SunExpo:3.29;Skin Unexpo:3.06;Esophagus Mucosa:2.82;Minor Salivary:2.78			1420000	363000	0	0	98000	42400	0	572000	72500	222000	0	26500	0	9	5	1	0	2	1	0	5	1	5	0	4	0	9	5	1	0	2	1	0	5	1
Q12913	Receptor-type tyrosine-protein phosphatase eta	Homo sapiens	PTPRJ	145.94	1					1	prt_enriched_not_spec	Spleen:2.88			1360000	1540000	1740000	894000	0	675000	0	0	0	0	0	0	0	1	1	2	2	0	1	0	0	0	0	0	0	0	1	1	2	2	0	1	0	0	0
P60709;P63261	Actin, cytoplasmic 1;Actin, cytoplasmic 2;POTE ankyrin domain family member E;POTE ankyrin domain family member F;Putative beta-actin-like protein 3;POTE ankyrin domain family member I;POTE ankyrin domain family member J	Homo sapiens	ACTB;ACTG1;POTEE;POTEF;POTEKP;POTEI;POTEJ	41.736					1						1300000	3210000	4310000	3050000	1150000	4540000	0	501000	0	197000	1510000	0	18023000	3	3	3	3	2	1	0	1	0	1	2	0	6	2	1	2	1	1	1	0	1	0
Q9UBC5	Unconventional myosin-Ia;Unconventional myosin-Ib	Homo sapiens	MYO1A;MYO1B	118.4						1	prt_enriched_not_spec	Small Intestine:4.82;Colon Transverse:2.76			1300000	1780000	3080000	3050000	0	0	0	0	266000	0	0	0	148090	5	3	7	5	0	0	0	1	1	0	0	0	1	5	3	7	5	0	0	0	1	1
Q8TE67	Epidermal growth factor receptor kinase substrate 8-like protein 3	Homo sapiens	EPS8L3	66.86						1	prt_enriched_not_spec	Small Intestine:7.41;Colon Transverse:3.19;Stomach:3.13			1290000	718000	2980000	1900000	1470000	0	0	0	0	0	0	336000	719530	1	2	3	3	3	0	0	0	0	0	0	1	2	1	2	3	3	3	0	0	0	0
P25311	Zinc-alpha-2-glycoprotein	Homo sapiens	AZGP1	34.258	1			1		1	prt_enriched_not_spec	Breast:3.29;Prostate:2.89			1250000	2310000	0	0	1940000	32900000	1210000	1720000	3980000	3830000	0	9020000	23431000	3	3	1	1	1	7	1	1	2	2	0	7	9	3	3	1	1	1	7	1	1	2
P68871;P02042	Hemoglobin subunit beta;Hemoglobin subunit delta	Homo sapiens	HBB;HBD	15.998					1						1250000	1280000	543000	304000	0	0	697000	993000	0	2400000	0	0	922240	1	2	1	1	1	0	1	1	0	1	0	0	1	1	2	1	1	1	0	1	1	0
O14494	Lipid phosphate phosphohydrolase 1	Homo sapiens	PPAP2A							1					1180000	0	4070000	1440000	0	0	0	0	0	0	0	0	0	2	0	2	1	0	0	0	0	0	0	0	0		2	0	2	1	0	0	0	0	0
Q96JP2	Unconventional myosin-XVB	Homo sapiens	MYO15B	167.09						1					1170000	1340000	5600000	3260000	2100000	0	0	0	0	0	0	0	250240	2	2	4	4	3	0	0	0	0	0	0	0	1	2	2	4	4	3	0	0	0	0
P01040	Cystatin-A	Homo sapiens	CSTA	11.006						1	prt_enriched_not_spec	Esophagus Mucosa:4.55;Minor Salivary:3.99;Skin SunExpo:3.61;Skin Unexpo:3.48			1140000	745000	1270000	2630000	0	33300000	2140000	2180000	1370000	1250000	0	18900000	14211000	1	1	1	2	0	4	2	2	1	2	0	3	3	1	1	1	2	0	4	2	2	1
P0DP03;P01768;P01764	Immunoglobulin heavy variable 3-30-5;Immunoglobulin heavy variable 3-30;Immunoglobulin heavy variable 3-23	Homo sapiens	IGHV3-30-5;IGHV3-30;IGHV3-23	12.947						1	prt_hk				1060000	531000	1360000	768000	0	1890000	329000	224000	259000	0	0	443000	55929000	2	2	2	2	0	2	1	1	1	0	0	1	3	1	1	1	1	0	1	1	1	1
P07355;A6NMY6	Annexin A2;Putative annexin A2-like protein	Homo sapiens	ANXA2;ANXA2P2	38.604											1030000	3320000	14500000	11100000	624000	0	0	0	0	5350000	1990000	0	409450	3	3	8	10	1	0	0	0	0	6	3	0	2	3	3	8	10	1	0	0	0	0
P13929	Beta-enolase	Homo sapiens	ENO3	46.986						1	prt_enriched_not_spec	Muscle Skeletal:5.14;Heart Ventricle:3.41;Heart Atrial:2.6			962000	0	0	1570000	4010000	0	0	0	0	2580000	0	0	0	1	0	0	1	2	0	0	0	0	1	0	0	0	0	0	0	1	2	0	0	0	0
Q14651	Plastin-1	Homo sapiens	PLS1	70.253						1	prt_enriched_not_spec	Small Intestine:5.34;Colon Transverse:3.86;Stomach:2.6			922000	1260000	2240000	1620000	0	0	0	0	0	0	0	0	670110	2	1	2	2	0	0	0	0	0	0	0	0	1	2	1	2	2	0	0	0	0	0
P28838	Cytosol aminopeptidase	Homo sapiens	LAP3	56.166						1	prt_specific	Liver:5			921000	0	0	0	330000	14200000	0	0	0	605000	0	54300000	42734000	1	0	0	0	1	9	0	0	0	1	0	15	18	1	0	0	0	1	9	0	0	0
P00915	Carbonic anhydrase 1	Homo sapiens	CA1	28.87						1	prt_hk				866000	0	1880000	0	0	17400000	0	0	0	0	0	41400000	11532000	1	0	1	0	0	6	0	0	0	0	0	6	7	1	0	1	0	0	6	0	0	0
Q02413	Desmoglein-1	Homo sapiens	DSG1	113.75	1					1	prt_enriched_not_spec	Skin SunExpo:5.43;Skin Unexpo:5.01;Minor Salivary:3.61;Esophagus Mucosa:2.57			795000	276000	99300	0	0	141000	0	1170000	352000	0	0	107000	0	2	1	1	0	0	1	0	3	2	2	0	1	0	2	1	1	0	0	1	0	3	2
P08236	Beta-glucuronidase	Homo sapiens	GUSB	74.731						1					776000	510000	1440000	758000	119000	29500000	826000	0	0	0	0	7930000	16864000	1	1	2	1	1	11	1	0	0	0	0	5	9	1	1	2	1	1	11	1	0	0
A0A075B6R2;P0DP07;A0A087WSY4	Immunoglobulin heavy variable 4-4;Immunoglobulin heavy variable 4-31;Immunoglobulin heavy variable 4-30-2	Homo sapiens	IGHV4-4;IGHV4-31;IGHV4-30-2	12.848											737000	0	0	0	0	20100000	12800000	0	0	0	0	28200000	0	1	0	1	0	0	2	1	0	0	0	0	2	1	0	0	0	0	0	1	1	0	0
Q9Y376	Calcium-binding protein 39	Homo sapiens	CAB39	39.869						1	prt_enriched_not_spec	Muscle Skeletal:2.57			714000	3570000	3240000	4530000	0	0	0	0	0	0	0	0	0	1	3	2	3	0	0	0	0	0	0	0	0	0	1	3	2	3	0	0	0	0	0
Q9Y623;P11055	Myosin-4;Myosin-3	Homo sapiens	MYH4;MYH3	223.07											714000	310000	850000	231000	0	596000	0	0	0	0	0	0	0	2	1	2	1	0	1	1	0	1	0	0	0	0	1	1	1	1	0	1	0	0	0
Q6P1J6	Phospholipase B1, membrane-associated	Homo sapiens	PLB1	163.08	1					1	prt_enriched_not_spec	Small Intestine:3.48			706000	119000	112000	105000	0	7840000	0	0	0	0	0	2550000	4822400	2	2	2	1	0	7	0	0	0	0	0	5	9	2	2	2	1	0	7	0	0	0
P00558	Phosphoglycerate kinase 1	Homo sapiens	PGK1	44.614			1			1	prt_enriched_not_spec	Muscle Skeletal:2.69			691000	643000	772000	554000	429000	0	0	0	0	0	0	0	0	1	1	1	1	1	0	0	0	0	0	0	0	0	1	1	1	1	1	0	0	0	0
A0A0C4DH31;P23083	Immunoglobulin heavy variable 1-18;Immunoglobulin heavy variable 1-2	Homo sapiens	IGHV1-18;IGHV1-2	12.82						1					638000	419000	2270000	355000	0	2120000	0	0	0	0	0	757000	37884000	1	1	2	1	0	1	0	0	0	0	0	1	2	1	1	2	1	0	1	0	0	0
P06733;P09104	Alpha-enolase;Gamma-enolase	Homo sapiens	ENO1;ENO2	47.168											548000	0	10100000	2230000	0	0	2310000	0	0	2020000	0	0	0	2	0	1	1	0	0	1	0	0	1	0	0	0	1	0	1	1	0	0	1	0	0
P09525	Annexin A4	Homo sapiens	ANXA4	35.882	1					1	prt_enriched_not_spec	Pancreas:3.2			547000	338000	1260000	0	0	0	0	0	0	0	0	0	176410	2	1	1	1	0	0	0	0	0	0	0	0	1	2	1	1	1	0	0	0	0	0
P48764	Sodium/hydrogen exchanger 3	Homo sapiens	SLC9A3	92.853	1					1	prt_enriched_not_spec	Stomach:3.17			514000	0	3790000	1600000	0	0	0	0	0	0	0	0	0	1	0	2	1	0	0	0	0	0	1	0	0	0	1	0	2	1	0	0	0	0	0
P19338	Nucleolin	Homo sapiens	NCL	76.613						1					504000	204000	506000	2110000	610000	0	0	0	0	441000	1200000	0	0	2	1	3	1	2	0	0	0	0	1	1	0	0	2	1	3	1	2	0	0	0	0
P10163	Basic salivary proline-rich protein 4	Homo sapiens	PRB4	31.325											459000	219000	165000	102000	0	0	172000	73400	0	106000	0	0	0	3	3	2	2	1	0	2	2	2	2	0	0	1	2	2	1	1	0	0	1	1	1
P04406	Glyceraldehyde-3-phosphate dehydrogenase;Glyceraldehyde-3-phosphate dehydrogenase, testis-specific	Homo sapiens	GAPDH;GAPDHS	36.053			1			1	prt_enriched_not_spec	Muscle Skeletal:2.84			453000	1740000	2020000	4890000	2880000	118000000	0	0	0	59200	381000	13300000	247840000	2	2	2	4	4	10	0	0	0	1	1	7	13	2	2	2	4	4	10	0	0	0
P01857;P0DOX5	Immunoglobulin heavy constant gamma 1;Immunoglobulin gamma-1 heavy chain	Homo sapiens	IGHG1;NA	36.105						1	prt_hk				441000	0	2030000	0	418000	35900000	0	0	0	0	0	8710000	176050000	1	0	3	0	1	7	0	0	0	0	0	5	5	1	0	2	0	0	5	0	0	0
Q9UNQ0	Broad substrate specificity ATP-binding cassette transporter ABCG2	Homo sapiens	ABCG2	72.313	1					1					433000	517000	1050000	655000	0	0	0	0	0	0	0	0	0	1	1	2	1	0	0	0	0	0	0	0	0	0	1	1	2	1	0	0	0	0	0
P17931	Galectin-3	Homo sapiens	LGALS3	26.152				1		1	prt_enriched_not_spec	small intestine			422000	807000	0	1490000	0	0	525000	0	0	0	0	0	1726700	1	1	0	2	1	0	1	0	0	0	0	0	1	1	1	0	2	1	0	1	0	0
Q8WUM4	Programmed cell death 6-interacting protein	Homo sapiens	PDCD6IP	96.022			1		1	1	prt_hk				410000	0	770000	694000	0	0	0	0	0	0	0	0	153700	1	0	2	4	0	0	0	0	0	0	0	0	1	1	0	2	4	0	0	0	0	0
P14923	Junction plakoglobin	Homo sapiens	JUP	81.744	1					1	prt_enriched_not_spec	Skin SunExpo:3.82;Skin Unexpo:3.64;Esophagus Mucosa:3.63;Minor Salivary:3.46;Heart Ventricle:2.92			374000	0	543000	0	0	172000	0	2020000	0	321000	0	568000	0	2	0	1	1	0	1	1	3	0	3	0	2	0	2	0	1	1	0	1	1	3	0
Q8IVL8	Carboxypeptidase O	Homo sapiens	CPO	42.529	1					1	prt_enriched_not_spec	Small Intestine:3.24			366000	150000	391000	343000	0	0	233000	171000	0	0	0	1450000	0	2	1	1	1	0	0	1	1	0	0	0	4	0	2	1	1	1	0	0	1	1	0
P08246	Neutrophil elastase	Homo sapiens	ELANE	28.518				1		1	prt_enriched_not_spec	Spleen:4;Lung:3.5			348000	1610000	5930000	6230000	1410000	0	0	56600	0	65100	0	0	2084100	1	1	2	2	1	0	0	1	0	1	0	0	1	1	1	2	2	1	0	0	1	0
A0A0B4J1V0	Immunoglobulin heavy variable 3-15	Homo sapiens	IGHV3-15	12.926						1					280000	356000	316000	217000	0	0	0	0	0	0	0	0	13101000	2	2	2	2	1	3	1	1	0	1	1	1	2	1	1	1	1	0	2	0	0	0
P40925	Malate dehydrogenase, cytoplasmic	Homo sapiens	MDH1	36.426						1	prt_enriched_not_spec	Heart Ventricle:8.11;Muscle Skeletal:6.55;Heart Atrial:6.36;Brain Cortex:5.44;Colon Sigmoid:3.09;Esophagus Muscle:2.95;Brain Cerebellum:2.64			245000	850000	1740000	1250000	606000	0	0	0	0	0	332000	0	0	1	1	2	2	1	0	0	0	0	0	1	0	0	1	1	2	2	1	0	0	0	0
P13866	Sodium/glucose cotransporter 1	Homo sapiens	SLC5A1	73.497	1					1	prt_enriched_not_spec	Small Intestine:8.99;Colon Transverse:4.38;Heart Ventricle:3.38;Skin SunExpo:3;Skin Unexpo:2.96;Heart Atrial:2.76			223000	52300	59100	0	0	0	0	0	0	0	0	0	0	2	1	1	0	0	0	0	0	0	0	0	0	0	2	1	1	0	0	0	0	0	0
P01023	Alpha-2-macroglobulin	Homo sapiens	A2M	163.29			1	1	1	1	prt_hk				201000	340000	0	367000	0	698000	0	0	0	0	0	1300000	996180	2	2	0	1	0	1	0	0	0	0	0	2	2	2	2	0	1	0	1	0	0	0
Q9UKN1	Mucin-12	Homo sapiens	MUC12	558.16	1					1	prt_specific	Colon Transverse:10			170000	668000	1760000	905000	0	0	0	0	0	0	0	0	84390	2	2	2	2	0	0	1	0	0	0	0	0	2	2	2	2	2	0	0	1	0	0
P27105	Stomatin	Homo sapiens	STOM	31.73	1				1	1	prt_hk				166000	0	4870000	192000	611000	0	0	0	0	0	0	0	2116900	2	0	4	2	1	0	0	0	0	0	0	0	2	2	0	4	2	1	0	0	0	0
P98088	Mucin-5AC	Homo sapiens	MUC5AC	585.56				1		1	prt_enriched_not_spec	Stomach:3.85			156000	0	127000	87300	0	64500	164000	111000	135000	0	0	834000	6320000	3	0	3	2	0	2	3	3	3	1	0	3	4	3	0	3	2	0	2	3	3	3
A6NKT7;Q7Z3J3;P0DJD0;P0DJD1;Q99666;O14715	RanBP2-like and GRIP domain-containing protein 3;RanBP2-like and GRIP domain-containing protein 4;RANBP2-like and GRIP domain-containing protein 1;RANBP2-like and GRIP domain-containing protein 2;RANBP2-like and GRIP domain-containing protein 5/6;RANBP2-like and GRIP domain-containing protein 8	Homo sapiens	RGPD3;RGPD4;RGPD1;RGPD2;RGPD5;RGPD8	197.48											153000	0	208000	65500	0	1630000	315000	284000	303000	156000	0	3410000	1291300	1	0	1	1	0	1	2	2	2	1	0	1	1	1	0	1	1	0	1	2	2	2
A0M8Q6	Immunoglobulin lambda constant 7	Homo sapiens	IGLC7	11.253						1	prt_hk				63400	56100	174000	206000	148000	0	0	0	0	0	0	0	2520100	3	3	3	3	3	2	1	1	1	1	1	1	3	1	1	1	1	1	0	0	0	0
P13533	Myosin-6	Homo sapiens	MYH6	223.73						1	prt_specific	Heart Atrial:4.37			59100	0	0	127000	0	0	136000	0	85200	0	0	0	0	3	1	3	2	0	0	3	0	3	1	0	0	1	1	0	1	1	0	0	1	0	1
Q6W4X9	Mucin-6	Homo sapiens	MUC6	257.05				1		1	prt_specific	Stomach:4.34			38300	0	0	0	0	701000	0	0	0	0	0	248000	4095500	1	0	0	0	0	2	0	0	0	0	0	3	1	1	0	0	0	0	2	0	0	0
A0A075B6S5	Immunoglobulin kappa variable 1-27	Homo sapiens	IGKV1-27	12.711											10400	0	4150000	13500000	0	59200000	0	0	0	0	0	16700000	32989000	1	1	1	1	0	3	0	0	0	0	0	1	3	0	1	1	1	0	2	0	0	0
Q8WZ42	Titin	Homo sapiens	TTN	3816						1	prt_enriched_not_spec	Muscle Skeletal:7.18;Heart Ventricle:6.01;Heart Atrial:5.33;Minor Salivary:2.81			10400	0	21200	0	0	460000	2920	0	2240	775	0	158000	203290	2	0	1	0	0	11	1	0	1	1	0	10	8	2	0	1	0	0	11	1	0	1
P0DOX8;B9A064;P0CG04	Immunoglobulin lambda-1 light chain;Immunoglobulin lambda-like polypeptide 5;Immunoglobulin lambda constant 1;(Bos taurus) 12 kDa protein;Immunoglobulin lambda variable 2-18;TREMBL:Q1RMN8 (Bos taurus) Similar to Immunoglobulin lambda-like polypeptide 1;Immunoglobulin lambda variable 2-8;Immunoglobulin lambda variable 1-40	Homo sapiens	NA;IGLL5;IGLC1;NA;IGLV2-18;NA;IGLV2-8;IGLV1-40	22.83											0	0	0	0	0	0	0	0	0	0	0	0	1343900000	0	0	0	0	0	0	0	0	0	0	0	0	10	0	0	0	0	0	0	0	0	0
P06331;P0DP08;P0DP06;A0A0C4DH41;P01825;P01824	Immunoglobulin heavy variable 4-34;Immunoglobulin heavy variable 4-38-2;Immunoglobulin heavy variable 4-30-4;Immunoglobulin heavy variable 4-61;Immunoglobulin heavy variable 4-59;Immunoglobulin heavy variable 4-39	Homo sapiens	IGHV4-34;IGHV4-38-2;IGHV4-30-4;IGHV4-61;IGHV4-59;IGHV4-39	13.815											0	0	0	0	0	0	0	0	0	0	0	0	452400000	0	0	0	0	0	0	0	0	0	0	0	0	3	0	0	0	0	0	0	0	0	0
A2NJV5;A0A0A0MRZ7;A0A075B6S2	Immunoglobulin kappa variable 2-29;Immunoglobulin kappa variable 2D-29;Immunoglobulin kappa variable 2D-26	Homo sapiens	IGKV A18;IGKV2D-26;IGKV2D-29	13.085											0	0	0	0	0	18100000	0	0	0	0	0	0	217720000	2	2	2	2	2	3	1	1	2	1	1	1	4	0	0	0	0	0	1	0	0	0
P01780;A0A0B4J1V1;P01763;P01762	Immunoglobulin heavy variable 3-7;Immunoglobulin heavy variable 3-21;Immunoglobulin heavy variable 3-48;Immunoglobulin heavy variable 3-11;Immunoglobulin heavy variable 3-20;Immunoglobulin heavy variable 3-13	Homo sapiens	IGHV3-7;IGHV3-21;IGHV3-48;IGHV3-11;IGHV3-20;IGHV3-13	12.943											0	0	0	0	0	0	0	0	0	0	0	0	208910000	0	0	0	0	0	0	0	0	0	0	0	0	4	0	0	0	0	0	0	0	0	0
P59666;P59665	Neutrophil defensin 3;Neutrophil defensin 1	Homo sapiens	DEFA3;DEFA1	10.245											0	0	0	0	0	0	0	0	0	0	0	0	137550000	0	0	0	0	0	0	0	0	0	0	0	0	2	0	0	0	0	0	0	0	0	0
P35030	Trypsin-3	Homo sapiens	PRSS3	32.528				1		1	prt_specific	Pancreas:4.96			0	6980000	517000	227000	0	0	0	0	0	1430000	0	0	73322000	1	3	3	2	1	2	1	1	1	2	1	2	4	0	2	1	1	0	0	0	0	0
A0A0C4DH25	Immunoglobulin kappa variable 3D-20	Homo sapiens	IGKV3D-20	12.515											0	0	0	0	0	0	0	0	0	0	0	0	67461000	0	0	0	0	0	0	0	0	0	0	0	0	4	0	0	0	0	0	0	0	0	0
P01599	Immunoglobulin kappa variable 1-17	Homo sapiens	IGKV1-17	12.778											0	0	0	0	0	0	0	0	0	0	0	0	48755000	0	0	0	0	0	0	0	0	0	0	0	0	3	0	0	0	0	0	0	0	0	0
A0A0A0MT36;A0A0C4DH24;A0A0C4DH26	Immunoglobulin kappa variable 6D-21;Immunoglobulin kappa variable 6-21;Probable non-functional immunoglobulin kappa variable 6D-41	Homo sapiens	IGKV6D-21;IGKV6-21;IGKV6D-41	12.34											0	0	0	0	0	0	0	0	0	0	0	0	48417000	0	0	0	0	0	0	0	0	0	0	0	0	2	0	0	0	0	0	0	0	0	0
P01743	Immunoglobulin heavy variable 1-46	Homo sapiens	IGHV1-46	12.933											0	0	0	0	0	0	0	0	0	0	0	0	36445000	0	0	0	0	0	0	0	0	0	0	0	0	1	0	0	0	0	0	0	0	0	0
Q92485	Acid sphingomyelinase-like phosphodiesterase 3b	Homo sapiens	SMPDL3B	50.813	1			1		1	prt_enriched_not_spec	Thyroid:4.68;Pancreas:4.36;Brain Cerebellum:3.28			0	0	1080000	0	0	31400000	0	0	0	0	0	36200000	35878000	0	0	2	0	0	6	0	0	0	0	0	5	7	0	0	2	0	0	6	0	0	0
P01706	Immunoglobulin lambda variable 2-11	Homo sapiens	IGLV2-11	12.644											0	0	0	0	0	0	0	0	0	0	0	0	35400000	0	0	0	0	0	0	0	0	0	0	0	0	2	0	0	0	0	0	0	0	0	0
P20848	Putative alpha-1-antitrypsin-related protein	Homo sapiens	SERPINA2	47.89											0	0	0	0	0	0	0	0	0	0	0	0	23577000	0	0	0	0	0	0	0	0	0	0	0	0	2	0	0	0	0	0	0	0	0	0
Q9HAT2	Sialate O-acetylesterase	Homo sapiens	SIAE	58.314						1	prt_enriched_not_spec	Thyroid:3.68;Heart Ventricle:3.3			0	0	0	0	0	17000000	248000	0	0	0	0	10900000	18760000	0	0	1	0	0	7	1	0	0	0	0	8	6	0	0	1	0	0	7	1	0	0
P0DOX3	Immunoglobulin delta heavy chain	Homo sapiens	NA	56.224											0	0	0	0	0	0	0	0	0	0	0	0	16103000	0	0	0	0	0	0	0	0	0	0	0	0	2	0	0	0	0	0	0	0	0	0
A0A0C4DH36	Probable non-functional immunoglobulin heavy variable 3-38	Homo sapiens	IGHV3-38	12.758											0	0	0	0	0	0	0	0	0	0	0	0	15964000	0	0	0	0	0	0	0	0	0	0	0	0	2	0	0	0	0	0	0	0	0	0
P01601	Immunoglobulin kappa variable 1D-16	Homo sapiens	IGKV1D-16	12.73											0	0	0	0	0	0	0	0	0	0	0	0	13866000	0	0	0	0	0	0	0	0	0	0	0	0	2	0	0	0	0	0	0	0	0	0
P25774	Cathepsin S	Homo sapiens	CTSS	37.495						1	prt_enriched_not_spec	Small Intestine:2.67;Colon Transverse:2.59			0	0	0	0	0	1090000	0	0	0	0	0	2290000	13425000	0	0	0	0	0	1	0	0	0	0	0	2	5	0	0	0	0	0	1	0	0	0
Q16819	Meprin A subunit alpha	Homo sapiens	MEP1A	84.418	1					1	prt_enriched_not_spec	Small Intestine:4.56;Colon Transverse:3.12			0	0	0	0	0	6340000	0	0	0	0	0	498000	12207000	0	0	0	0	0	6	0	0	0	0	0	1	8	0	0	0	0	0	6	0	0	0
Q16651	Prostasin	Homo sapiens	PRSS8	36.431	1			1		1	prt_enriched_not_spec	Thyroid:3.7			0	0	0	0	0	16600000	0	0	0	0	0	17700000	11701000	0	0	0	0	0	2	0	0	0	0	0	2	2	0	0	0	0	0	2	0	0	0
P01718;P01717;A0A075B6K0	Immunoglobulin lambda variable 3-27;Immunoglobulin lambda variable 3-25;Immunoglobulin lambda variable 3-16	Homo sapiens	IGLV3-27;IGLV3-25;IGLV3-16	12.165											0	0	0	0	0	0	0	0	0	0	0	0	9954900	0	0	0	0	0	0	0	0	0	0	0	0	2	0	0	0	0	0	0	0	0	0
P01721	Immunoglobulin lambda variable 6-57	Homo sapiens	IGLV6-57	12.566											0	0	0	0	0	0	0	0	0	0	0	0	9541800	0	0	0	0	0	0	0	0	0	0	0	0	3	0	0	0	0	0	0	0	0	0
A0A0C4DH67;A0A0C4DH69	Immunoglobulin kappa variable 1-8;Immunoglobulin kappa variable 1-9	Homo sapiens	IGKV1-8;IGKV1-9	12.537											0	0	0	0	0	21300000	0	0	0	0	0	0	9302300	1	0	0	0	0	2	0	0	0	0	0	0	3	0	0	0	0	0	1	0	0	0
P12532	Creatine kinase U-type, mitochondrial;Creatine kinase S-type, mitochondrial	Homo sapiens	CKMT1A;CKMT2	47.036											0	0	0	556000	0	0	995000	755000	0	943000	0	0	9283100	0	0	1	1	0	0	2	2	1	2	0	0	6	0	0	1	1	0	0	2	2	1
P99999	Cytochrome c;SWISS-PROT:P62894 Cytochrome c - Bos taurus (Bovine).	Homo sapiens	CYCS;NA	11.749											0	0	0	0	0	0	0	0	0	0	0	0	9208400	0	0	0	0	0	0	0	0	0	0	0	0	4	0	0	0	0	0	0	0	0	0
Q16820	Meprin A subunit beta	Homo sapiens	MEP1B	79.57	1			1		1	prt_specific	Small Intestine:10			0	896000	1760000	139000	0	3370000	0	0	0	0	87900	0	9190800	0	1	1	2	0	3	0	0	0	0	1	0	7	0	1	1	2	0	3	0	0	0
A0A0B4J1X8	Immunoglobulin heavy variable 3-43	Homo sapiens	IGHV3-43	13.077											0	0	0	0	0	0	0	0	0	0	0	0	8588200	0	0	0	0	0	0	0	0	0	0	0	0	2	0	0	0	0	0	0	0	0	0
Q92484	Acid sphingomyelinase-like phosphodiesterase 3a	Homo sapiens	SMPDL3A	51.26				1		1	prt_enriched_not_spec	Colon Transverse:2.66			0	0	0	0	0	4570000	183000	0	0	0	0	57700	7049100	0	0	0	0	0	4	1	0	0	0	0	1	6	0	0	0	0	0	4	1	0	0
P20933	N(4)-(beta-N-acetylglucosaminyl)-L-asparaginase	Homo sapiens	AGA	37.208						1					0	0	0	0	0	4380000	0	0	0	0	0	16500000	6907300	0	0	0	0	0	1	0	0	0	0	0	3	3	0	0	0	0	0	1	0	0	0
P61916	NPC intracellular cholesterol transporter 2	Homo sapiens	NPC2	16.57											0	0	0	0	0	0	0	0	0	0	0	0	6799200	0	0	0	0	0	0	0	0	0	0	0	0	3	0	0	0	0	0	0	0	0	0
Q13867	Bleomycin hydrolase	Homo sapiens	BLMH	52.562						1	prt_specific	Skin SunExpo:6.54;Skin Unexpo:5.33			0	0	0	0	0	5300000	0	0	0	0	0	10900000	6769200	0	0	0	0	0	4	0	0	0	0	0	6	8	0	0	0	0	0	4	0	0	0
P80748;A0A075B6K5	Immunoglobulin lambda variable 3-21;Immunoglobulin lambda variable 3-9	Homo sapiens	IGLV3-21;IGLV3-9	12.446											0	0	0	0	0	0	0	0	0	0	0	0	6369000	0	0	0	0	0	0	0	0	0	0	0	0	2	0	0	0	0	0	0	0	0	0
P09622	Dihydrolipoyl dehydrogenase, mitochondrial	Homo sapiens	DLD	54.177						1	prt_enriched_not_spec	Heart Ventricle:9.74;Heart Atrial:7.44;Muscle Skeletal:5.58;Brain Cortex:4.7;Stomach:4.3;Liver:3.91;Adrenal Gland:3.6;Brain Cerebellum:3.12			0	0	0	0	0	1000000	0	0	0	0	0	9770000	5616900	0	0	0	0	0	3	0	0	0	0	0	4	4	0	0	0	0	0	3	0	0	0
P62879;P62873;P16520;Q9HAV0	Guanine nucleotide-binding protein G(I)/G(S)/G(T) subunit beta-2;Guanine nucleotide-binding protein G(I)/G(S)/G(T) subunit beta-1;Guanine nucleotide-binding protein G(I)/G(S)/G(T) subunit beta-3;Guanine nucleotide-binding protein subunit beta-4	Homo sapiens	GNB2;GNB1;GNB3;GNB4	37.331											0	0	0	0	0	0	0	0	0	0	0	0	5354500	0	0	0	0	0	0	0	0	0	0	0	0	4	0	0	0	0	0	0	0	0	0
P11279	Lysosome-associated membrane glycoprotein 1	Homo sapiens	LAMP1	44.882											0	0	0	0	0	0	0	0	0	0	0	0	5235500	0	0	0	0	0	0	0	0	0	0	0	0	2	0	0	0	0	0	0	0	0	0
P78310	Coxsackievirus and adenovirus receptor	Homo sapiens	CXADR	40.029											0	0	0	0	0	0	0	0	0	0	0	0	5112900	0	0	0	0	0	0	0	0	0	0	0	0	4	0	0	0	0	0	0	0	0	0
P01817	Immunoglobulin heavy variable 2-5	Homo sapiens	IGHV2-5	13.231											0	0	0	0	0	23000000	0	0	0	0	0	0	4427500	0	0	0	0	0	3	0	0	0	0	0	0	1	0	0	0	0	0	3	0	0	0
P19075	Tetraspanin-8	Homo sapiens	TSPAN8	26.044											0	0	0	0	0	0	0	0	0	0	0	0	4276500	0	0	0	0	0	0	0	0	0	0	0	0	1	0	0	0	0	0	0	0	0	0
Q96C23	Galactose mutarotase	Homo sapiens	GALM	37.765											0	0	0	0	0	0	0	0	0	0	0	0	4013500	0	0	0	0	0	0	0	0	0	0	0	0	4	0	0	0	0	0	0	0	0	0
Q9UM22	Mammalian ependymin-related protein 1	Homo sapiens	EPDR1	25.437						1					0	0	507000	367000	0	8550000	0	0	0	0	0	1170000	3920100	0	0	1	1	0	3	0	0	0	0	0	2	2	0	0	1	1	0	3	0	0	0
A0A075B6S6;P06310	Immunoglobulin kappa variable 2D-30;Immunoglobulin kappa variable 2-30	Homo sapiens	IGKV2D-30;IGKV2-30	13.215											0	0	0	0	0	0	0	0	0	0	0	0	3917500	0	0	0	0	0	0	0	0	0	0	0	0	3	0	0	0	0	0	0	0	0	0
P04080	Cystatin-B	Homo sapiens	CSTB	11.139						1	prt_specific	Esophagus Mucosa:6.28;Minor Salivary:5.15			0	0	0	0	0	3460000	0	0	0	0	0	7600000	3732900	0	0	0	0	0	2	0	0	0	0	0	3	2	0	0	0	0	0	2	0	0	0
P01714	Immunoglobulin lambda variable 3-19	Homo sapiens	IGLV3-19	12.042											0	0	0	0	0	0	0	0	0	0	0	0	3674600	0	0	0	0	0	0	0	0	0	0	0	0	1	0	0	0	0	0	0	0	0	0
P62736;P63267;P68032;P68133	Actin, aortic smooth muscle;Actin, gamma-enteric smooth muscle;Actin, alpha cardiac muscle 1;Actin, alpha skeletal muscle	Homo sapiens	ACTA2;ACTG2;ACTC1;ACTA1	42.009											0	0	988000	0	0	0	0	0	0	0	0	0	3181600	1	2	2	2	1	0	0	0	0	0	1	0	4	0	0	1	0	0	0	0	0	0
Q92820	Gamma-glutamyl hydrolase	Homo sapiens	GGH	35.964						1	prt_enriched_not_spec	Liver:2.9;Spleen:2.52;Adrenal Gland:2.51			0	0	0	0	0	3700000	0	0	0	0	0	1710000	3019000	0	0	0	0	0	3	0	0	0	0	0	2	2	0	0	0	0	0	3	0	0	0
P00813	Adenosine deaminase	Homo sapiens	ADA	40.764											0	0	0	0	0	0	0	0	0	0	0	0	2846800	0	0	0	0	0	0	0	0	0	0	0	0	4	0	0	0	0	0	0	0	0	0
A0A0C4DH33	Immunoglobulin heavy variable 1-24	Homo sapiens	IGHV1-24	12.824											0	0	0	0	0	0	0	0	0	0	0	0	2842300	0	0	0	0	0	0	0	0	0	0	0	0	1	0	0	0	0	0	0	0	0	0
P01772	Immunoglobulin heavy variable 3-33	Homo sapiens	IGHV3-33	13.074											0	0	0	0	0	0	0	0	0	0	0	0	2644900	0	0	0	0	0	0	0	0	0	0	0	0	3	0	0	0	0	0	0	0	0	0
P61626	Lysozyme C	Homo sapiens	LYZ	16.537											0	0	0	0	0	0	0	0	0	0	0	0	2394500	0	0	0	0	0	0	0	0	0	0	0	0	1	0	0	0	0	0	0	0	0	0
P07737	Profilin-1	Homo sapiens	PFN1	15.054											0	0	0	0	0	0	0	0	0	0	0	0	2264500	0	0	0	0	0	0	0	0	0	0	0	0	1	0	0	0	0	0	0	0	0	0
Q9BYE9	Cadherin-related family member 2	Homo sapiens	CDHR2	141.54											0	0	0	0	0	0	0	0	0	0	0	0	2240100	0	0	0	0	0	0	0	0	0	0	0	0	3	0	0	0	0	0	0	0	0	0
Q9HC84	Mucin-5B	Homo sapiens	MUC5B	596.33											0	0	0	0	0	0	0	0	0	0	0	0	2090800	0	0	0	0	0	0	0	0	0	0	0	0	2	0	0	0	0	0	0	0	0	0
P00390	Glutathione reductase, mitochondrial	Homo sapiens	GSR	56.256						1	prt_enriched_not_spec	Stomach:2.57			0	0	0	0	0	434000	0	0	0	0	0	8510000	2048100	0	0	0	0	0	1	0	0	0	0	0	6	4	0	0	0	0	0	1	0	0	0
P15289	Arylsulfatase A	Homo sapiens	ARSA	53.588						1					0	0	0	0	0	3470000	0	0	0	0	0	1130000	2010700	0	0	0	0	0	3	0	0	0	0	0	1	3	0	0	0	0	0	3	0	0	0
P01037;P01036	Cystatin-SN;Cystatin-S	Homo sapiens	CST1;CST4	16.387											0	0	0	0	0	17900000	0	0	0	0	0	830000	1820400	0	0	0	0	0	2	0	0	0	0	0	1	1	0	0	0	0	0	2	0	0	0
Q14CN2	Calcium-activated chloride channel regulator 4	Homo sapiens	CLCA4	101.28	1					1	prt_enriched_not_spec	Esophagus Mucosa:4.39;Minor Salivary:3.47;Colon Transverse:3.36;Vagina:2.71			0	0	0	1270000	0	1070000	235000	454000	0	1470000	140000	0	1358800	1	0	2	2	0	2	2	3	2	2	1	1	3	0	0	1	1	0	1	1	2	1
P51688	N-sulphoglucosamine sulphohydrolase	Homo sapiens	SGSH	56.695						1	prt_enriched_not_spec	Adrenal Gland:3.45			0	0	0	0	0	5360000	0	0	0	0	0	2580000	1342400	0	0	0	0	0	3	0	0	0	0	0	1	3	0	0	0	0	0	3	0	0	0
P14555	Phospholipase A2, membrane associated	Homo sapiens	PLA2G2A	16.083											0	0	0	0	0	0	0	0	0	0	0	0	1174400	0	0	0	0	0	0	0	0	0	0	0	0	2	0	0	0	0	0	0	0	0	0
Q14914	Prostaglandin reductase 1	Homo sapiens	PTGR1	35.869											0	0	0	0	0	0	0	0	0	0	0	0	995440	0	0	0	0	0	0	0	0	0	0	0	0	2	0	0	0	0	0	0	0	0	0
P02763	Alpha-1-acid glycoprotein 1	Homo sapiens	ORM1	23.539				1		1					0	0	0	0	0	24200000	0	0	0	0	0	26200000	852030	0	0	0	0	0	4	0	0	0	0	0	5	2	0	0	0	0	0	2	0	0	0
O75882	Attractin	Homo sapiens	ATRN	158.54											0	0	0	0	0	0	0	0	0	0	0	0	846870	0	0	0	0	0	0	0	0	0	0	0	0	3	0	0	0	0	0	0	0	0	0
P29401	Transketolase	Homo sapiens	TKT	67.877											0	0	0	0	0	0	0	0	0	0	0	0	814010	0	0	0	0	0	0	0	0	0	0	0	0	2	0	0	0	0	0	0	0	0	0
P04179	Superoxide dismutase [Mn], mitochondrial	Homo sapiens	SOD2	24.75						1	prt_enriched_not_spec	Heart Ventricle:4.2;Muscle Skeletal:3.75;Liver:3.08;Heart Atrial:3.04			0	0	0	0	0	5990000	0	0	0	0	0	0	806560	0	0	0	0	0	3	0	0	0	0	0	0	1	0	0	0	0	0	3	0	0	0
P60174	Triosephosphate isomerase	Homo sapiens	TPI1	26.669											0	0	0	0	0	0	0	0	0	0	0	0	722790	0	0	0	0	0	0	0	0	0	0	0	0	1	0	0	0	0	0	0	0	0	0
P09668	Pro-cathepsin H	Homo sapiens	CTSH	37.393											0	0	0	0	0	0	0	0	0	0	0	0	608310	0	0	0	0	0	0	0	0	0	0	0	0	2	0	0	0	0	0	0	0	0	0
P49411	Elongation factor Tu, mitochondrial	Homo sapiens	TUFM	49.541											0	0	0	0	0	0	0	0	0	0	0	0	603770	0	0	0	0	0	0	0	0	0	0	0	0	1	0	0	0	0	0	0	0	0	0
P01859	Immunoglobulin heavy constant gamma 2	Homo sapiens	IGHG2	35.9	1					1	prt_hk				0	0	2220000	0	0	0	0	0	0	0	0	0	599850	1	1	2	2	0	1	0	0	0	0	0	1	3	0	0	1	1	0	0	0	0	0
P05154	Plasma serine protease inhibitor	Homo sapiens	SERPINA5	45.674											0	0	0	0	0	0	0	0	0	0	0	0	580500	0	0	0	0	0	0	0	0	0	0	0	0	2	0	0	0	0	0	0	0	0	0
P11310	Medium-chain specific acyl-CoA dehydrogenase, mitochondrial	Homo sapiens	ACADM	46.588						1	prt_enriched_not_spec	Heart Ventricle:5.21;Heart Atrial:4.13;Liver:3.92;Muscle Skeletal:3.44			0	0	0	0	0	0	0	0	0	0	0	4210000	578710	0	0	0	0	0	0	0	0	0	0	0	2	1	0	0	0	0	0	0	0	0	0
P60900	Proteasome subunit alpha type-6	Homo sapiens	PSMA6	27.399						1					0	0	0	0	0	0	0	0	0	0	0	1930000	458390	0	0	0	0	0	0	0	0	0	0	0	2	1	0	0	0	0	0	0	0	0	0
P34059	N-acetylgalactosamine-6-sulfatase	Homo sapiens	GALNS	58.025						1					0	0	0	0	0	2120000	0	0	0	0	0	0	435320	0	0	0	0	0	4	0	0	0	0	0	0	1	0	0	0	0	0	4	0	0	0
P21796	Voltage-dependent anion-selective channel protein 1	Homo sapiens	VDAC1	30.772	1					1	prt_enriched_not_spec	Heart Ventricle:8.35;Muscle Skeletal:7.5;Heart Atrial:6.62;Brain Cortex:6.36;Stomach:4.3;Brain Cerebellum:3.62;Liver:3.02			0	1140000	2810000	2850000	142000	0	507000	0	0	0	0	0	288210	0	2	1	1	1	0	1	0	1	0	0	0	1	0	2	1	1	1	0	1	0	1
Q9Y6X5	Bis(5'-adenosyl)-triphosphatase ENPP4	Homo sapiens	ENPP4	51.641											0	0	0	0	0	0	0	0	0	0	0	0	279690	0	0	0	0	0	0	0	0	0	0	0	0	3	0	0	0	0	0	0	0	0	0
Q03154	Aminoacylase-1	Homo sapiens	ACY1	45.884						1	prt_enriched_not_spec	Liver:5.69;Small Intestine:3.33			0	0	0	0	0	0	0	0	0	0	0	2950000	255360	0	0	0	0	0	0	0	0	0	0	0	3	1	0	0	0	0	0	0	0	0	0
P48595	Serpin B10	Homo sapiens	SERPINB10	45.402						1	prt_specific	Lung:10;Spleen:10			0	0	0	0	0	1340000	0	0	0	0	0	620000	254650	0	0	0	0	0	2	0	0	0	0	0	2	2	0	0	0	0	0	2	0	0	0
O60218	Aldo-keto reductase family 1 member B10;Aldo-keto reductase family 1 member B15	Homo sapiens	AKR1B10;AKR1B15	36.019				1		1	prt_enriched_not_spec	Stomach:3.73;Small Intestine:3.28;Minor Salivary:2.73;Esophagus Mucosa:2.6			0	0	445000	274000	0	0	0	0	0	121000	0	2890000	191730	1	0	1	1	0	0	0	0	0	1	0	3	1	1	0	1	1	0	0	0	0	0
O15455	Toll-like receptor 3	Homo sapiens	TLR3	103.83	1					1					0	0	0	0	0	1480000	0	0	0	0	0	297000	185500	0	0	0	0	0	7	0	0	0	0	0	4	2	0	0	0	0	0	7	0	0	0
P09848	Lactase-phlorizin hydrolase	Homo sapiens	LCT	218.58											0	0	0	0	0	0	0	0	0	0	0	0	179980	0	0	0	0	0	0	0	0	0	0	0	0	3	0	0	0	0	0	0	0	0	0
Q14315	Filamin-C	Homo sapiens	FLNC	291.02											0	0	0	0	0	0	0	0	0	0	0	0	177810	0	0	0	0	0	0	0	0	0	0	0	0	1	0	0	0	0	0	0	0	0	0
A8K2U0	Alpha-2-macroglobulin-like protein 1	Homo sapiens	A2ML1	161.1											0	0	0	0	0	0	0	0	0	0	0	0	78070	0	0	0	0	0	0	0	0	0	0	0	0	2	0	0	0	0	0	0	0	0	0
P00450	Ceruloplasmin;(Bos taurus) 121 kDa protein	Homo sapiens	CP;NA	122.2				1		1	prt_hk				0	0	0	0	0	739000	0	0	0	0	0	1140000	61541	0	0	0	0	0	1	0	0	0	0	0	3	1	0	0	0	0	0	1	0	0	0
Q9NRD1	F-box only protein 6	Homo sapiens	FBXO6	33.932											0	0	0	0	0	0	0	0	0	0	0	0	30273	0	0	0	0	0	0	0	0	0	0	0	0	2	0	0	0	0	0	0	0	0	0
P01024	Complement C3	Homo sapiens	C3	187.15											0	0	0	0	0	0	0	0	0	0	0	0	29597	0	0	0	0	0	0	0	0	0	0	0	0	2	0	0	0	0	0	0	0	0	0
O75369	Filamin-B	Homo sapiens	FLNB	278.16											0	0	0	0	0	0	0	0	0	0	0	0	19917	0	0	0	0	0	0	0	0	0	0	0	0	3	0	0	0	0	0	0	0	0	0
P05187;P10696	Alkaline phosphatase, placental type;Alkaline phosphatase, germ cell type	Homo sapiens	ALPP;ALPG	57.953											0	0	4930000	0	0	0	0	0	0	0	0	0	0	4	4	5	4	3	4	1	1	1	1	0	2	5	0	0	1	0	0	0	0	0	0
P27216	Annexin A13	Homo sapiens	ANXA13	35.415	1					1	prt_enriched_not_spec	Small Intestine:4.43;Liver:3.22			0	1330000	0	2250000	0	0	0	0	0	0	0	0	0	0	1	1	1	0	0	0	0	0	0	0	0	0	0	1	1	1	0	0	0	0	0
P18085	ADP-ribosylation factor 4	Homo sapiens	ARF4	20.511						1					0	0	1870000	0	3980000	0	0	0	0	0	0	0	0	1	0	2	1	1	0	0	0	1	0	0	0	1	0	0	1	0	1	0	0	0	0
P27708	CAD protein;Glutamine-dependent carbamoyl-phosphate synthase;Aspartate carbamoyltransferase;Dihydroorotase	Homo sapiens	CAD							1	prt_hk				0	0	0	0	0	374000	264000	1050000	1050000	487000	640000	0	0	0	0	0	0	0	1	1	1	1	1	1	0		0	0	0	0	0	1	1	1	1
Q9NZT1	Calmodulin-like protein 5	Homo sapiens	CALML5	15.892						1	prt_specific	Skin SunExpo:5.29;Skin Unexpo:4.15			0	0	0	0	0	0	0	0	1640000	0	0	0	0	0	0	0	0	0	0	0	0	2	0	0	0	0	0	0	0	0	0	0	0	0	2
O15484	Calpain-5	Homo sapiens	CAPN5	73.168						1					0	0	1180000	0	0	0	0	0	0	0	0	0	0	0	0	2	0	0	0	0	0	0	0	0	0	0	0	0	2	0	0	0	0	0	0
P04040	Catalase	Homo sapiens	CAT	59.755						1	prt_specific	Liver:4.96			0	0	0	0	0	0	0	0	0	0	0	2250000	0	0	0	0	0	0	0	0	0	0	0	0	2	0	0	0	0	0	0	0	0	0	0
P31997	Carcinoembryonic antigen-related cell adhesion molecule 8	Homo sapiens	CEACAM8	38.153	1					1	prt_enriched_not_spec	Spleen:5.14;Lung:3.41			0	0	0	0	0	11900000	0	0	0	0	0	1540000	0	1	1	1	1	1	3	1	1	1	1	0	2	1	0	0	0	0	0	2	0	0	0
Q99828	Calcium and integrin-binding protein 1	Homo sapiens	CIB1	21.703	1					1					0	1180000	3350000	1280000	0	0	0	0	0	0	0	0	0	0	2	2	3	0	0	0	0	0	0	0	0	0	0	2	2	3	0	0	0	0	0
Q9ULA0	Aspartyl aminopeptidase	Homo sapiens	DNPEP	53.41						1	prt_hk				0	0	0	0	0	0	0	0	0	0	0	2280000	0	0	0	0	0	0	0	1	0	0	0	0	2	0	0	0	0	0	0	0	1	0	0
Q08554	Desmocollin-1	Homo sapiens	DSC1	99.986	1					1	prt_specific	Skin SunExpo:5.53;Skin Unexpo:5.23			0	81300	0	0	0	0	0	0	0	0	0	0	0	0	1	0	0	0	0	0	0	0	1	0	0	0	0	1	0	0	0	0	0	0	0
Q9H4M9;Q9NZN3	EH domain-containing protein 1;EH domain-containing protein 3	Homo sapiens	EHD1;EHD3	60.626											0	1210000	0	0	0	0	3990000	2900000	3610000	2460000	0	0	0	1	1	1	2	0	0	1	1	1	1	0	0	0	1	1	0	1	0	0	1	1	1
Q9H223	EH domain-containing protein 4	Homo sapiens	EHD4	61.174						1					0	0	428000	0	0	0	0	0	0	0	0	0	0	0	0	2	2	0	0	0	0	0	0	0	0	0	0	0	1	1	0	0	0	0	0
Q6P587	Acylpyruvase FAHD1, mitochondrial	Homo sapiens	FAHD1	24.843						1	prt_hk				0	0	0	0	0	4270000	1450000	0	0	0	0	3410000	0	0	0	0	0	0	2	1	0	0	0	0	2	0	0	0	0	0	0	2	1	0	0
A0A0C4DH29;P01742;P0DP01;A0A0B4J2H0	Immunoglobulin heavy variable 1-3;Immunoglobulin heavy variable 1-69;Immunoglobulin heavy variable 1-8;Immunoglobulin heavy variable 1-69D	Homo sapiens	IGHV1-3;IGHV1-69;IGHV1-8;IGHV1-69D	13.008											0	0	0	0	0	5240000	0	0	0	0	0	0	0	1	1	1	1	0	2	0	0	0	0	0	1	1	0	0	0	0	0	1	0	0	0
A0A075B6H7;A0A0C4DH55	Probable non-functional immunoglobulin kappa variable 3-7	Homo sapiens	IGKV3-7	12.783											0	0	0	0	0	0	4010000	0	0	0	0	4650000	0	1	1	1	1	1	1	2	1	1	1	0	2	1	0	0	0	0	0	0	1	0	0
A6NCN2	Putative keratin-87 protein;TREMBL:Q61726 Tax_Id=10090 Gene_Symbol=5430421N21Rik Keratin type II	Homo sapiens	KRT87P;NA	29.117											0	0	0	0	0	0	0	0	3570000	0	0	0	0	0	1	0	0	0	0	0	0	2	0	0	0	0	0	0	0	0	0	0	0	0	1
P43243	Matrin-3	Homo sapiens	MATR3	94.622											0	0	0	0	0	0	0	0	0	0	0	0	0	0	0	0	0	0	0	0	0	0	0	0	0	0	0	0	0	0	0	0	0	0	0
Q2M2H8	Probable maltase-glucoamylase 2	Homo sapiens	MGAM2	277.99											0	0	0	0	0	0	0	0	0	0	0	94600	0	3	2	4	3	2	5	2	2	2	1	1	5	6	0	0	0	0	0	1	0	0	0
Q8WXI7	Mucin-16	Homo sapiens	MUC16	1519.2	1			1		1	prt_specific	Artery Aorta:4.62			0	0	0	0	0	0	182000	60100	0	53500	0	2120000	0	0	0	0	0	0	0	1	2	0	2	0	1	0	0	0	0	0	0	0	1	2	0
P0DOX6	Immunoglobulin mu heavy chain;Immunoglobulin heavy variable 2-70D	Homo sapiens	NA;IGHV2-70D	63.485											0	0	0	0	0	0	263000	0	0	0	0	1090000	0	4	2	6	3	1	8	3	1	0	1	2	5	8	0	0	0	0	0	0	1	0	0
Q5JS37	NHL repeat-containing protein 3	Homo sapiens	NHLRC3	38.282				1		1	prt_enriched_not_spec	Heart Ventricle:3.43			0	0	0	0	0	9040000	0	0	0	0	0	2730000	0	0	0	0	0	0	4	0	0	0	0	0	1	0	0	0	0	0	0	4	0	0	0
P19652	Alpha-1-acid glycoprotein 2	Homo sapiens	ORM2	23.602				1		1					0	0	0	0	0	631000	0	0	0	0	0	0	0	0	0	0	0	0	3	0	0	0	0	0	2	1	0	0	0	0	0	1	0	0	0
P12955	Xaa-Pro dipeptidase	Homo sapiens	PEPD	54.548						1	prt_specific	Small Intestine:5.33			0	0	0	0	0	0	0	0	0	0	0	33500000	0	0	0	0	0	0	0	0	0	0	0	0	12	0	0	0	0	0	0	0	0	0	0
Q86UU1	Pleckstrin homology-like domain family B member 1	Homo sapiens	PHLDB1	151.16											0	0	0	0	0	0	0	0	0	0	0	0	0	0	0	0	0	0	0	0	0	0	0	0	0	1	0	0	0	0	0	0	0	0	0
Q9GZP4	PITH domain-containing protein 1	Homo sapiens	PITHD1	24.178						1	prt_specific	Brain Cerebellum:4.37;Brain Cortex:4.17			0	0	0	0	0	0	0	0	0	0	0	1960000	0	0	0	0	0	0	0	0	0	0	0	0	2	0	0	0	0	0	0	0	0	0	0
O14494	Phospholipid phosphatase 1	Homo sapiens	PLPP1	32.156											0	0	0	0	0	0	0	0	0	0	0	0	0	0	0	0	0	0	0	0	0	0	0	0	0	0	0	0	0	0	0	0	0	0	0
Q96BW5	Phosphotriesterase-related protein	Homo sapiens	PTER	39.017						1					0	0	0	0	0	0	0	0	0	0	0	1040000	0	0	0	0	0	0	0	0	0	0	0	0	2	0	0	0	0	0	0	0	0	0	0
Q8N8N7	Prostaglandin reductase 2	Homo sapiens	PTGR2	38.499						1	prt_enriched_not_spec	Muscle Skeletal:4.32;Heart Ventricle:4.07;Heart Atrial:3.37			0	0	0	0	0	1950000	0	0	0	0	0	5800000	0	0	0	0	0	0	1	0	0	0	0	0	2	0	0	0	0	0	0	1	0	0	0
P12724	Eosinophil cationic protein	Homo sapiens	RNASE3	18.385				1		1	prt_enriched_not_spec	Spleen:4.23;Lung:2.59			0	0	14600000	0	0	0	28100000	1380000	1560000	2100000	0	0	0	0	0	2	0	0	0	2	1	1	1	0	0	0	0	0	2	0	0	0	2	1	1
P62750	60S ribosomal protein L23a	Homo sapiens	RPL23A	17.695						1	prt_enriched_not_spec	Pancreas:2.66			0	0	8200000	9980000	49000000	0	0	0	0	6810000	0	0	0	0	0	1	2	2	0	0	0	0	2	0	0	0	0	0	1	2	2	0	0	0	0
P05141;P12236;P12235	ADP/ATP translocase 2;ADP/ATP translocase 3;ADP/ATP translocase 1;ADP/ATP translocase 4	Homo sapiens	SLC25A5;SLC25A6;SLC25A4;SLC25A31	32.852											0	0	373000	0	0	0	0	0	0	0	0	0	0	0	1	2	1	0	0	0	0	0	0	0	0	0	0	1	2	1	0	0	0	0	0
Q8IYB3	Serine/arginine repetitive matrix protein 1	Homo sapiens	SRRM1	102.33						1	prt_hk				0	0	913000	1050000	0	0	0	0	0	1350000	668000	0	0	0	0	2	2	0	0	0	0	0	2	3	0	0	0	0	2	2	0	0	0	0	0
P84103	Serine/arginine-rich splicing factor 3	Homo sapiens	SRSF3	19.329						1	prt_hk				0	0	0	4780000	5020000	0	0	0	0	3870000	0	0	0	0	0	1	1	2	0	0	0	0	1	0	0	0	0	0	1	1	2	0	0	0	0
Q15833	Syntaxin-binding protein 2	Homo sapiens	STXBP2	66.452		1				1	prt_hk				0	630000	907000	0	0	0	0	0	0	0	0	0	0	1	1	2	1	0	0	0	0	0	0	0	0	0	1	1	2	1	0	0	0	0	0
P62258	14-3-3 protein epsilon	Homo sapiens	YWHAE	29.174			1			1	prt_enriched_not_spec	Brain Cortex:3.59			0	0	0	0	74200	0	0	0	0	0	0	0	0	1	1	1	0	1	0	0	0	0	1	0	0	0	0	0	0	0	1	0	0	0	0
[truncated: 40 more columns]

## Sheet: Semi-Tryptic
Uniprot ID	Protein names	Gene names	Mol. weight [kDa]	Intensity 3-10	Intensity 3-30	Intensity 3-50	Intensity 3-100	Intensity 3-SF	Intensity 3-SV	Intensity 4-10	Intensity 4-30	Intensity 4-50	Intensity 4-100	Intensity 4-SF	Intensity 4-SV	Intensity StoolSupernatant	Peptides 3-10	Peptides 3-30	Peptides 3-50	Peptides 3-100	Peptides 3-SF	Peptides 3-SV	Peptides 4-10	Peptides 4-30	Peptides 4-50	Peptides 4-100	Peptides 4-SF	Peptides 4-SV	Peptides StoolSupernatant
Q99895	Chymotrypsin-C	CTRC	29.483	174070000000	121720000000	210440000000	124580000000	18939000000	18970000000	41620000000	47617000000	57844000000	41499000000	3079500000	11456000000	69368000000	106	84	95	92	32	55	49	61	68	56	19	28	83
P09093	Chymotrypsin-like elastase family member 3A	CELA3A	29.488	156670000000	111940000000	172630000000	94664000000	41678000000	24462000000	126250000000	169990000000	177500000000	165120000000	41315000000	32936000000	96145000000	90	78	90	87	37	56	70	81	85	78	37	47	74
P08861	Chymotrypsin-like elastase family member 3B	CELA3B	29.263	31861000000	15044000000	40389000000	23963000000	13834000000	3896600000	240340000	491490000	753730000	307590000	89854000	14646000	42580000000	70	61	74	68	46	44	32	38	45	39	15	25	81
A0A075B6S5	Immunoglobulin kappa variable 1-27	IGKV1-27	12.711	72880000	58564000	87966000	128010000	498010000	619550	20851000	0	26375000	10630000	22306000	0	1991100000	9	9	7	9	9	4	3	3	5	4	3	0	20
A8K7I4	Calcium-activated chloride channel regulator 1	CLCA1	100.22	610880000	775310000	1302800000	1236300000	530500000	289890000	134790000	201810000	138720000	49768000	32084000	23342000	8262700000	17	17	17	17	8	10	2	6	5	3	1	2	40
O14494	Phospholipid phosphatase 1	PLPP1	32.156	34936000	47729000	37342000	30208000	0	0	0	0	0	0	0	0	0	1	2	2	1	0	0	0	0	0	0	0	0	0
O43280	Trehalase	TREH	66.567	90263000	0	124910000	35439000	212510000	4147000	0	0	0	0	0	0	17993000	3	1	3	1	3	1	0	0	0	0	0	0	2
O43451	Maltase-glucoamylase;Probable maltase-glucoamylase 2	MGAM;MGAM2	312.02	9620900000	5617700000	12012000000	7132200000	40747000000	1160400000	762930000	1869800000	1594100000	1088500000	4160700000	147860000	58864000000	103	88	97	90	118	33	16	45	38	29	56	8	224
O43895	Xaa-Pro aminopeptidase 2	XPNPEP2	75.624	1219700000	489150000	3052800000	793420000	0	18841000	58258000	10812000	3145400	2936600	0	0	548670000	23	15	27	18	0	3	3	2	1	1	0	0	20
O60635	Tetraspanin-1	TSPAN1	26.301	3122300000	2715600000	4338800000	4962700000	0	41862000	0	0	0	0	0	0	211240000	6	4	5	3	0	1	0	0	0	0	0	0	2
O60844	Zymogen granule membrane protein 16	ZG16	18.132	11136000000	8689300000	13493000000	7879000000	0	901840000	1377000000	7321000000	7338000000	5325900000	0	667000000	1948000000	26	21	23	22	0	14	10	15	14	15	0	10	15
P07478	Trypsin-2	PRSS2	26.487	8464900000	6624100000	9956200000	7661600000	43434000000	699410000	10774000	1097800000	1910800000	1098600000	723550000	672380000	36774000000	17	19	20	19	23	10	1	2	6	4	6	3	41
O95471	Claudin-7	CLDN7	22.418	54594000	32646000	27458000	16133000	129500000	1873300	0	0	0	0	0	0	29541000	2	2	1	1	1	1	0	0	0	0	0	0	3
O95497	Pantetheinase	VNN1	57.011	105460000	0	83500000	50430000	0	0	0	0	0	0	0	0	0	2	1	2	2	0	0	0	0	0	0	0	0	0
P01833	Polymeric immunoglobulin receptor	PIGR	83.283	11567000000	4260000000	15881000000	8782100000	4466300000	429190000	7324000000	3460900000	3414200000	3496300000	2944900000	311760000	18759000000	51	44	46	45	22	24	19	23	28	24	8	14	62
A0A087WSY6	Immunoglobulin kappa variable 3D-15	IGKV3D-15	12.534	12825000	13698000	29034000	0	0	0	0	0	0	0	0	0	107640000	5	3	6	4	1	2	0	1	2	2	1	0	13
P01876	Immunoglobulin heavy constant alpha 1	IGHA1	37.654	21685000000	12650000000	27684000000	12879000000	13505000000	6598700000	5194200000	6360900000	10014000000	5649300000	3960100000	2466600000	54279000000	65	49	66	62	40	39	23	28	35	28	8	10	81
P04054	Phospholipase A2	PLA2G1B	16.36	4350200000	2212800000	5006800000	4911400000	556640000	484040000	40481000	226510000	99977000	59120000	39424000	4820800	9319200000	18	11	16	17	5	8	2	5	2	2	1	1	33
P02814	Submaxillary gland androgen-regulated protein 3B	SMR3B	8.1875	3750100000	4627700000	5116400000	4768700000	0	3513400000	183840000	1469000000	1899700000	1653600000	0	1597100000	145290000	3	3	4	6	0	6	2	3	4	3	0	5	3
P01903	HLA class II histocompatibility antigen, DR alpha chain;HLA class II histocompatibility antigen, DQ alpha 2 chain	HLA-DRA;HLA-DQA2	28.621	519990000	300700000	759770000	393490000	0	94860000	33797000	39659000	41738000	53150000	30288000	0	57146000	3	4	4	4	0	4	1	1	2	2	1	0	2
P01009	Alpha-1-antitrypsin;Alpha-1-antitrypsin-related protein;Corticosteroid-binding globulin;(Bos taurus) 46 kDa protein	SERPINA1;SERPINA2;SERPINA6;NA	46.736	6760600000	4772900000	8741800000	3804200000	58551000000	1223600000	943550000	1253800000	883760000	932530000	10543000000	83079000	80605000000	40	42	34	32	60	22	12	15	21	15	25	7	104
Q8NCU4	Coiled-coil domain-containing protein 191	CCDC191	110.57	7310900000	9269600000	8497200000	8372700000	0	536880000	0	0	5797100000	0	0	2170400	0	2	1	1	2	0	1	0	0	1	0	0	1	0
A0A0A0MS15	Immunoglobulin heavy variable 3-49	IGHV3-49	13.056	85527000	113850000	146070000	82605000	245160000	0	68373000	27288000	66658000	40139000	0	0	201860000	4	4	3	3	2	1	2	2	2	2	1	0	6
P04746	Pancreatic alpha-amylase	AMY2A	57.706	3810200000	2441800000	6106600000	2915500000	4198000000	584180000	2913200000	2391800000	2727600000	2274300000	1722200000	209900000	16523000000	33	33	35	36	20	14	21	27	26	27	14	11	61
A0A0B4J1V0	Immunoglobulin heavy variable 3-15	IGHV3-15	12.926	0	2493900	0	0	0	0	0	0	0	0	0	0	91706000	5	6	5	4	6	2	2	2	3	1	1	1	10
P06702	Protein S100-A9	S100A9	13.242	1132900000	540080000	1286200000	659680000	149200000	208610000	2068300000	859580000	1188900000	1544300000	6621600	21585000	342260000	10	7	9	8	4	3	6	7	6	6	1	1	4
P15086	Carboxypeptidase B	CPB1	47.367	3319400000	2825500000	5012400000	2614500000	12555000000	199180000	312240000	498400000	657530000	150690000	60866000	27602000	29070000000	23	26	22	22	28	8	5	10	13	8	4	2	56
A0A0B4J1Y9	Immunoglobulin heavy variable 3-72	IGHV3-72	13.203	1722700000	1041900000	1434300000	1034500000	7687700000	123690000	265660000	383710000	433360000	159520000	285830000	61762000	7932700000	5	10	7	5	10	3	1	4	3	3	1	2	19
P08217	Chymotrypsin-like elastase family member 2A;Chymotrypsin-like elastase family member 2B	CELA2A;CELA2B	28.887	5537300000	3197000000	5622800000	2323300000	28688000000	510990000	517840000	212380000	262750000	92194000	50154000	60939000	51773000000	40	27	35	30	49	15	5	8	12	6	3	6	88
A0A0C4DH31;P23083	Immunoglobulin heavy variable 1-18;Immunoglobulin heavy variable 1-2	IGHV1-18;IGHV1-2	12.82	2551800	1676400	9078000	1418800	0	0	0	0	0	0	0	0	151540000	1	2	2	1	0	0	0	0	0	0	0	0	5
P06731	Carcinoembryonic antigen-related cell adhesion molecule 5;Carcinoembryonic antigen-related cell adhesion molecule 21	CEACAM5;CEACAM21	76.795	9948900000	6410600000	13576000000	9369200000	6086500000	1975900000	660980000	1113700000	903420000	534190000	148190000	164220000	13858000000	37	49	42	45	19	33	6	12	14	14	3	13	40
P08183	ATP-dependent translocase ABCB1	ABCB1	141.48	117410000	73931000	196910000	91231000	0	0	0	0	0	0	0	0	12662000	2	1	2	1	0	0	0	0	0	0	0	0	2
P08311	Cathepsin G	CTSG	28.837	61177000	141800000	16303000	85985000	0	0	0	0	14474000	0	0	0	15715000	2	3	1	2	0	1	0	0	1	0	0	0	2
P17538	Chymotrypsinogen B;SWISS-PROT:P00766 Chymotrypsinogen A - Bos taurus (Bovine).	CTRB1;NA	27.712	3002100000	858580000	4419400000	1241100000	1195100000	306890000	1375200000	516980000	548600000	534200000	0	254230000	3608100000	12	11	11	13	5	7	5	8	8	6	1	4	23
P01591	Immunoglobulin J chain	JCHAIN	18.098	913110000	373320000	1241900000	1181300000	267480000	59540000	452210000	357260000	170080000	122440000	62114000	41294000	2616300000	8	5	8	7	4	4	4	5	5	3	2	1	16
A0A0C4DH68;A0A075B6R9	Immunoglobulin kappa variable 2-24;Probable non-functional immunoglobulin kappa variable 2D-24	IGKV2-24;IGKV2D-24	13.079	487100000	134240000	1125700000	606200000	547010000	8941000	0	0	0	0	39579000	0	769250000	6	4	6	7	5	2	0	0	0	0	2	0	13
P01619	Immunoglobulin kappa variable 3-20	IGKV3-20	12.557	1338100000	619460000	1945500000	924010000	4814500000	46206000	6195200	196830000	209190000	144910000	71301000	0	6810300000	8	10	11	9	12	4	2	5	5	5	2	0	18
B9A064;P0DOX8;P0CG04	Immunoglobulin lambda-like polypeptide 5;Immunoglobulin lambda-1 light chain;Immunoglobulin lambda constant 1	IGLL5;NA;IGLC1	23.063	5742100000	1390600000	9675700000	3760600000	8117600000	536350000	337270000	361700000	206040000	248180000	356730000	38625000	17686000000	17	15	19	17	16	16	6	10	9	6	3	2	28
P15085	Carboxypeptidase A1;Carboxypeptidase A5;TREMBL:Q2KIG3 (Bos taurus) Similar to carboxypeptidase B2	CPA1;CPA5;NA	47.14	1282400000	972710000	2113400000	921190000	5565800000	113530000	122430000	46590000	87834000	47011000	101370000	6263600	7051600000	24	23	26	21	20	11	6	6	11	7	2	2	32
P08473	Neprilysin;Membrane metallo-endopeptidase-like 1	MME;MMEL1	85.513	8830200000	8707700000	16420000000	12776000000	0	1901700000	1298600000	915820000	849080000	898050000	0	37676000	1247400000	42	41	46	38	0	27	11	15	11	11	0	6	29
P05451	Lithostathine-1-alpha;Lithostathine-1-beta	REG1A;REG1B	18.731	3987500000	2472800000	1865100000	883710000	4377100000	57800000	0	0	4600900	6250300	710770	1109400	32664000000	13	8	11	7	20	4	0	0	1	1	1	1	39
P09923	Intestinal-type alkaline phosphatase	ALPI	56.811	20056000000	9298200000	27984000000	12608000000	7847900000	1902900000	72770000	71777000	94867000	69334000	104430000	8631900	10121000000	53	42	60	46	27	22	2	4	3	4	5	1	56
O75340	Programmed cell death protein 6	PDCD6	21.868	33288000	28957000	75277000	53780000	0	0	0	0	2762800	2249700	0	0	0	2	2	2	2	0	0	0	0	1	1	0	0	0
P12821	Angiotensin-converting enzyme	ACE	149.71	263660000	101120000	220450000	76001000	806020000	0	6704900	4014500	4825900	0	0	3835700	1284200000	7	3	4	2	9	0	1	1	1	0	0	1	17
O94832	Unconventional myosin-Id;Unconventional myosin-Ig	MYO1D;MYO1G	116.2	142350000	114750000	277700000	138030000	0	9152500	0	0	0	0	0	0	7560600	3	3	5	4	0	2	0	0	0	0	0	0	1
A0A0C4DH42	Immunoglobulin heavy variable 3-66	IGHV3-66	12.698	1174700000	910070000	1222200000	872870000	2578300000	58594000	140970000	86364000	115310000	58848000	0	0	2652400000	4	3	4	4	5	1	1	1	3	1	0	0	9
P13473	Lysosome-associated membrane glycoprotein 2	LAMP2	44.96	94201000	51082000	90477000	34401000	1044900000	15345000	0	0	11736000	0	522580000	0	481850000	1	2	2	2	2	1	0	0	1	0	1	0	3
P01594;P01593	Immunoglobulin kappa variable 1-33;Immunoglobulin kappa variable 1D-33	IGKV1-33;IGKV1D-33	12.848	103080000	65089000	95775000	77035000	395680000	0	0	0	0	0	0	0	153750000	4	5	4	4	6	2	2	1	1	1	3	0	15
A0A075B6P5;P01615;P01614;A0A087WW87	Immunoglobulin kappa variable 2-28;Immunoglobulin kappa variable 2D-28;Immunoglobulin kappa variable 2D-40;Immunoglobulin kappa variable 2-40;Immunoglobulin kappa variable 2D-26	IGKV2-28;IGKV2D-28;IGKV2D-40;IGKV2-40;IGKV2D-26	12.957	386090000	244950000	591440000	188760000	1331600000	39728000	100450000	27731000	36239000	13991000	26894000	21217000	4975000000	4	4	4	4	8	2	2	1	2	1	2	1	16
P13688	Carcinoembryonic antigen-related cell adhesion molecule 1	CEACAM1	57.56	5737400000	4788900000	8095400000	5658700000	1129300000	1007000000	437410000	362870000	516230000	329090000	38194000	43506000	1236300000	19	20	20	23	10	17	8	8	8	10	2	1	19
P01624	Immunoglobulin kappa variable 3-15	IGKV3-15	12.496	109700000	63669000	184560000	94789000	182530000	9242200	0	12216000	13135000	0	4347700	0	2470600000	5	3	6	5	2	3	0	2	3	2	1	0	13
P14410	Sucrase-isomaltase, intestinal	SI	209.45	752280000	425770000	1423600000	735110000	8209100000	103090000	0	16538000	3407800	0	349840000	0	10468000000	21	19	30	21	57	7	0	2	1	1	11	0	89
P02766	Transthyretin	TTR	15.887	2180200000	899760000	2070300000	544730000	20487000000	90586000	558390000	213200000	146820000	99300000	2207900000	21181000	5157400000	9	5	9	7	24	3	3	2	1	1	12	1	18
A0A0B4J1V1	Immunoglobulin heavy variable 3-21	IGHV3-21	12.839	496780000	308070000	530490000	337550000	1856500000	8640800	11051000	87057000	85359000	33112000	6191600	1197700	3469700000	7	7	7	7	6	2	2	2	3	2	1	1	13
P16233	Pancreatic triacylglycerol lipase	PNLIP	51.156	416140000	210690000	748270000	517420000	0	62467000	17887000	9224900	8856600	12022000	91508000	2547600	540430000	6	4	8	9	0	1	1	1	1	2	1	1	8
Q9UGM3	Deleted in malignant brain tumors 1 protein	DMBT1	260.73	489290000	286370000	794960000	495440000	479470000	23322000	83443000	84137000	67911000	34183000	0	0	2141300000	14	11	9	11	5	5	2	2	4	3	1	0	24
Q08380	Galectin-3-binding protein	LGALS3BP	65.33	226820000	281670000	827710000	493390000	0	1871600	1033000000	944710000	1047200000	442190000	110380000	174460000	972230000	11	9	11	8	0	4	4	15	12	11	1	3	14
A0A075B6Q5	Immunoglobulin heavy variable 3-64	IGHV3-64	12.891	264780000	115370000	239140000	221250000	533900000	0	0	0	0	0	0	0	436970000	1	1	1	1	1	0	0	0	0	0	0	0	5
P15144	Aminopeptidase N	ANPEP	109.54	5325900000	5846200000	7491200000	9095100000	182710000	1524100000	38027000	24030000	0	0	0	2453600	13130000000	38	45	45	41	7	38	1	2	0	0	0	1	78
P01834	Immunoglobulin kappa constant	IGKC	11.765	285130000	328050000	452920000	327330000	1165500000	118940000	0	46824000	43799000	0	0	17136000	234930000	38	33	38	35	33	25	8	15	17	12	8	8	55
P05109	Protein S100-A8	S100A8	10.834	426430000	368700000	565720000	455010000	0	9549600	34400000	55908000	151900000	30676000	0	16518000	46892000	5	3	4	4	0	1	2	3	3	2	0	2	3
P0DOY3;P0DOY2;P0CF74	Immunoglobulin lambda constant 3;Immunoglobulin lambda constant 2;Immunoglobulin lambda constant 6;Immunoglobulin lambda constant 7	IGLC3;IGLC2;IGLC6;IGLC7	11.265	441030000	315720000	710960000	579380000	703210000	250040000	0	15769000	18191000	17313000	26222000	9218400	1978100000	17	15	19	17	17	16	5	11	9	7	4	3	28
P02810	Salivary acidic proline-rich phosphoprotein 1/2	PRH2	17.016	1575600000	1197700000	922040000	438940000	0	136150000	48154000	186970000	253460000	131920000	0	117860000	516560000	8	7	8	6	0	3	5	7	4	6	0	4	4
P15941	Mucin-1	MUC1	122.1	136930000	196510000	258440000	215560000	0	9142100	0	0	0	25394000	0	0	100760000	2	2	2	2	0	1	0	0	0	1	0	0	2
P16444	Dipeptidase 1	DPEP1	45.673	145690000	55687000	315220000	109810000	0	44665000	63631000	201690000	220680000	15341000	114750000	5357200	84860000	4	2	4	3	1	3	2	4	4	1	6	1	4
P16671	Platelet glycoprotein 4	CD36	53.053	12364000	21677000	65048000	0	0	0	0	0	0	0	0	0	0	3	1	3	0	0	0	0	0	0	0	0	0	0
P01877	Immunoglobulin heavy constant alpha 2	IGHA2	36.591	220890000	22259000	433560000	38338000	19268000	6611200	22220000	9288200	9206800	6409400	0	0	160130000	68	51	70	59	26	41	16	26	31	23	4	11	68
A0A0C4DH36	Probable non-functional immunoglobulin heavy variable 3-38	IGHV3-38	12.758	0	5753500	10712000	7659100	43206000	0	0	0	0	0	0	0	55871000	2	1	2	1	2	0	0	0	1	0	0	0	3
P01782	Immunoglobulin heavy variable 3-9	IGHV3-9	12.945	315310000	140070000	276650000	111580000	1050800000	29014000	9809900	21226000	5611900	0	0	0	2231400000	6	8	5	5	5	1	1	1	1	2	1	0	13
P01871;P0DOX6	Immunoglobulin heavy constant mu;Immunoglobulin mu heavy chain;TREMBL:Q1RMK2 (Bos taurus) IGHM protein	IGHM;NA;NA	49.439	20888000	0	60464000	24453000	351370000	0	0	110620000	174550000	156980000	13786000	0	3221700000	4	0	6	4	9	0	0	1	2	1	1	0	18
Q8WWU7	Intelectin-2	ITLN2	36.211	168280000	203200000	467650000	355970000	0	0	623790000	357880000	508640000	432260000	0	7513200	162550000	4	4	7	6	0	1	5	6	8	5	0	3	7
A0A0C4DH41;P01825;A0A075B6R2	Immunoglobulin heavy variable 4-61;Immunoglobulin heavy variable 4-59;Immunoglobulin heavy variable 4-4	IGHV4-61;IGHV4-59;IGHV4-4	13.066	22436000	25548000	41040000	17250000	75307000	0	2314300	0	13447000	0	7935300	0	3013500000	4	1	5	1	8	0	1	0	2	0	1	0	12
P01911;Q30154	HLA class II histocompatibility antigen, DRB1 beta chain;HLA class II histocompatibility antigen, DR beta 5 chain;HLA class II histocompatibility antigen, DR beta 4 chain	HLA-DRB1;HLA-DRB5;HLA-DRB4	29.966	67703000	38066000	102450000	87361000	0	0	25851000	1880700	8899200	0	0	0	31139000	4	3	3	4	0	0	1	1	1	0	0	0	2
P01599	Immunoglobulin kappa variable 1-17	IGKV1-17	12.778	778360000	832550000	306890000	275920000	48022000	94882000	0	98065000	121420000	132000000	0	0	838320000	5	6	6	6	7	3	2	2	3	3	2	0	17
P01011	Alpha-1-antichymotrypsin;NA	SERPINA3;NA	47.65	633000000	401050000	432550000	313760000	6978100000	92952000	192850000	229260000	291280000	166860000	576710000	7040800	376300000	14	15	9	12	22	3	9	5	6	7	9	1	8
P21796	Voltage-dependent anion-selective channel protein 1	VDAC1	30.772	0	19296000	47832000	48508000	0	0	8623700	0	0	0	0	0	0	0	2	1	1	0	0	1	0	0	0	0	0	0
P22748	Carbonic anhydrase 4	CA4	35.032	81549000	38754000	135610000	24682000	0	1687800	3414500	22038000	6263900	0	0	0	46934000	5	4	6	3	0	1	1	3	1	0	0	0	2
P08246	Neutrophil elastase	ELANE	28.518	16255000	157560000	120420000	274710000	0	8425100	4094100	13990000	0	0	0	0	33233000	1	2	2	3	0	2	1	1	0	0	0	0	2
P20160	Azurocidin	AZU1	26.885	344950000	199040000	458960000	272600000	0	3655800	3254200	0	0	1777200	0	0	112060000	6	5	7	6	0	1	1	0	0	1	0	0	3
P01008	Antithrombin-III	SERPINC1	52.602	680720000	342530000	852900000	271510000	848760000	26340000	125640000	50907000	76087000	52813000	43672000	7858000	190130000	6	5	5	4	5	2	2	2	2	2	6	1	5
P27105	Stomatin	STOM	31.73	5491900	0	99368000	7173400	0	0	0	0	0	0	0	0	31753000	3	0	7	2	0	0	0	0	0	0	0	0	1
P27487	Dipeptidyl peptidase 4	DPP4	88.278	219120000	227230000	301080000	141610000	4441400000	12125000	0	60662000	0	0	81005000	3828000	14218000000	7	6	11	4	25	1	0	2	0	0	3	1	54
P27701	CD82 antigen	CD82	29.625	0	0	31512000	0	0	0	0	0	0	0	0	0	0	1	1	1	0	0	0	0	0	0	0	0	0	0
P40199	Carcinoembryonic antigen-related cell adhesion molecule 6	CEACAM6	37.237	3392100000	1210800000	4370600000	2829100000	545890000	372500000	69550000	208310000	197270000	267920000	0	6444800	21758000	15	21	16	19	8	16	3	5	6	7	2	4	13
P02792	Ferritin light chain	FTL	20.019	95866000	13732000	137730000	52098000	637850000	0	504600000	252670000	476970000	232810000	291550000	0	79603000	2	1	2	2	4	0	3	3	3	1	3	1	2
P02794	Ferritin heavy chain	FTH1	21.225	15185000	0	74001000	43193000	221570000	0	57359000	303800000	454780000	368710000	0	25740000	66136000	1	0	1	1	2	0	2	2	4	4	0	1	3
P04406	Glyceraldehyde-3-phosphate dehydrogenase	GAPDH	36.053	7694000	7670100	34313000	45849000	1259300000	64383000	0	42658000	35000000	0	126350000	15805000	5760200000	2	1	2	2	9	5	0	1	1	0	4	2	28
P0DOX5;P01857	Immunoglobulin gamma-1 heavy chain;Immunoglobulin heavy constant gamma 1	NA;IGHG1	49.328	6615100	0	13803000	0	585610000	0	0	0	0	0	48925000	0	1633600000	1	0	2	0	10	0	0	0	0	0	3	0	9
P40879	Chloride anion exchanger	SLC26A3	84.504	3264400000	4256600000	4232500000	4572100000	0	509930000	31321000	44878000	81730000	60673000	0	9286600	423810000	24	24	25	24	0	14	1	2	1	1	0	1	11
P04432;P01597	Immunoglobulin kappa variable 1D-39;Immunoglobulin kappa variable 1-39	IGKV1D-39;IGKV1-39	12.737	1561300000	2097500000	859210000	765000000	1715400000	80925000	29094000	322030000	320050000	333160000	9319900	0	9251700000	6	7	7	8	8	5	2	3	3	3	2	0	23
P04433;A0A0A0MRZ8	Immunoglobulin kappa variable 3-11;Immunoglobulin kappa variable 3D-11	IGKV3-11;IGKV3D-11	12.575	306460000	114150000	457220000	186610000	1325900000	6766900	80107000	25528000	23951000	7144100	28173000	0	2421100000	7	7	7	8	8	3	2	4	5	4	2	0	16
P15311	Ezrin;Moesin;Radixin	EZR;MSN;RDX	69.412	107450000	375810000	480180000	622120000	0	323230000	75468000	0	9433100	0	0	2015200	19663000	2	2	4	3	0	3	1	0	1	0	0	1	2
P48764	Sodium/hydrogen exchanger 3	SLC9A3	92.853	25539000	0	106030000	68961000	0	0	0	0	0	0	0	0	0	2	0	2	2	0	0	0	0	0	0	0	0	0
P01023	Alpha-2-macroglobulin	A2M	163.29	14486000	18458000	0	26431000	50275000	0	0	0	0	0	93780000	0	71725000	1	1	0	1	1	0	0	0	0	0	2	0	2
P28838	Cytosol aminopeptidase	LAP3	56.166	26701000	0	0	0	217790000	0	25012000	0	0	17535000	338120000	0	1177500000	1	0	0	0	5	0	1	0	0	1	7	0	17
P05164	Myeloperoxidase	MPO	83.868	1342700000	1344700000	1904000000	1884100000	0	144540000	114230000	143380000	247020000	123940000	0	4198700	303060000	14	14	16	14	0	5	3	5	7	5	0	1	10
P50443	Sulfate transporter	SLC26A2	81.661	476280000	721370000	1079000000	891390000	0	54985000	0	0	0	0	0	0	41812000	6	8	8	8	0	5	0	0	0	0	0	0	4
P55259	Pancreatic secretory granule membrane major glycoprotein GP2	GP2	59.48	632230000	131850000	1184400000	470120000	0	83834000	1341900000	244170000	236350000	284880000	0	11126000	253660000	5	4	5	6	0	3	2	4	5	4	0	2	7
P06312	Immunoglobulin kappa variable 4-1	IGKV4-1	13.38	801440000	167380000	1460000000	750460000	5120500000	0	165590000	209980000	313140000	163220000	0	0	3123600000	6	7	7	7	4	2	2	3	6	4	1	0	12
P01764;A0A0C4DH30	Immunoglobulin heavy variable 3-23;Probable non-functional immunoglobulin heavy variable 3-16	IGHV3-23;IGHV3-16	12.582	72939000	21533000	108830000	12160000	222800000	0	0	0	7376000	0	0	0	1055700000	6	7	8	6	8	3	1	3	5	2	1	2	16
P01700;A0A075B6I6;P01699;P01703	Immunoglobulin lambda variable 1-47;Probable non-functional immunoglobulin lambda variable 1-50;Immunoglobulin lambda variable 1-44;Immunoglobulin lambda variable 1-40	IGLV1-47;IGLV1-50;IGLV1-44;IGLV1-40	12.283	0	0	0	8388800	0	0	0	0	0	0	0	0	469440000	0	0	0	1	0	0	0	0	0	0	0	0	2
P04118	Colipase	CLPS	11.954	125890000	10595000	154480000	140680000	0	13087000	0	0	0	0	0	0	743830000	5	1	5	4	0	1	0	0	0	0	0	0	5
Q8WWA0	Intelectin-1	ITLN1	34.961	44485000	16960000	104310000	51552000	53192000	4058500	331670000	149340000	131610000	89554000	214530000	4165300	271150000	3	2	3	2	2	1	4	4	7	3	2	2	7
P06748	Nucleophosmin	NPM1	32.575	360430000	219570000	459340000	189360000	6577900000	0	72075000	33001000	79518000	47893000	338950000	0	725280000	3	4	4	3	6	0	2	1	3	1	5	0	8
P07148	Fatty acid-binding protein, liver	FABP1	14.208	29296000	12067000	48433000	53906000	0	0	0	0	0	0	0	0	46060000	1	1	2	2	0	0	0	0	0	0	0	0	2
Q96DA0	Zymogen granule protein 16 homolog B	ZG16B	22.739	89282000	46517000	103690000	115270000	0	18811000	0	0	0	0	0	0	29513000	2	2	2	2	0	1	0	0	0	0	0	0	1
P48052	Carboxypeptidase A2	CPA2	47.03	37235000	82131000	54720000	115100000	0	49583000	10858000	3719800	29073000	13504000	14756000	0	76280000	3	4	4	4	0	1	1	1	2	1	1	0	5
P56470	Galectin-4	LGALS4	35.941	669800000	758800000	776810000	603760000	0	115740000	0	237430000	174950000	253580000	0	62630000	368120000	10	9	11	7	0	5	0	6	3	3	0	2	7
A0A0C4DH38;A0A0J9YXX1	Immunoglobulin heavy variable 5-51;Immunoglobulin heavy variable 5-10-1;Immunoglobulin heavy variable 1-69-2	IGHV5-51;IGHV5-10-1;IGHV1-69-2	12.674	124660000	83901000	119230000	56305000	332580000	1586800	0	0	6669000	2460400	40192000	0	594630000	3	2	3	2	4	1	0	0	1	1	2	0	5
P08236	Beta-glucuronidase	GUSB	74.731	20164000	13262000	37495000	19696000	238810000	3104700	21480000	0	0	0	0	0	349390000	1	1	2	1	4	1	1	0	0	0	1	0	6
P09327	Villin-1	VIL1	92.694	1347600000	10435000	35531000	62236000	0	5076800	0	0	0	0	0	0	10737000	1	2	2	3	0	1	0	0	0	0	0	0	2
P0DP09;A0A0B4J2D9	Immunoglobulin kappa variable 1-13;Immunoglobulin kappa variable 1D-13	IGKV1-13;IGKV1D-13	12.569	54348000	19086000	116600000	48160000	199360000	0	26538000	12219000	17360000	0	0	0	794310000	3	5	3	4	5	2	3	3	3	3	0	0	14
P01706;P01704;A0A075B6J9;P01705	Immunoglobulin lambda variable 2-11;Immunoglobulin lambda variable 2-14;Immunoglobulin lambda variable 2-18;Immunoglobulin lambda variable 2-23;Immunoglobulin lambda variable 2-8	IGLV2-11;IGLV2-14;IGLV2-18;IGLV2-23;IGLV2-8	12.644	7093600	0	0	5498000	0	0	0	0	0	0	0	0	134870000	1	0	0	1	0	0	0	0	0	0	0	0	3
P02788	Lactotransferrin	LTF	78.181	156740000	133470000	306500000	90450000	107040000	13138000	53217000	61303000	48749000	146140000	138040000	13811000	255460000	4	3	8	4	6	1	2	3	1	3	3	1	9
A0A075B6S6;P06310	Immunoglobulin kappa variable 2D-30;Immunoglobulin kappa variable 2-30	IGKV2D-30;IGKV2-30	13.215	51909000	11508000	102720000	0	722340000	0	0	0	0	0	0	0	283860000	3	3	3	3	4	2	0	1	2	1	0	1	15
Q92485	Acid sphingomyelinase-like phosphodiesterase 3b	SMPDL3B	50.813	0	0	0	0	412750000	0	0	0	0	0	367260000	0	377770000	0	0	0	0	4	0	0	0	0	0	4	0	7
P19961	Alpha-amylase 2B	AMY2B	57.709	103810000	19418000	156640000	89202000	100960000	0	0	52238000	75604000	125720000	0	41980000	34287000	30	29	31	33	18	12	17	24	22	24	12	13	54
A0A0C4DH73;P01611	Immunoglobulin kappa variable 1-12;Immunoglobulin kappa variable 1D-12	IGKV1-12;IGKV1D-12	12.645	12258000	0	14302000	6178500	131670000	0	0	0	0	0	0	0	950300000	7	5	6	7	7	2	0	2	2	2	1	0	19
P01714	Immunoglobulin lambda variable 3-19	IGLV3-19	12.042	67100000	0	74277000	45129000	29516000	0	0	0	0	0	0	0	23327000	1	1	1	1	1	0	0	0	0	0	0	0	2
A0A0C4DH69	Immunoglobulin kappa variable 1-9	IGKV1-9	12.714	0	25528000	53808000	94588000	538380000	0	0	0	0	0	0	0	351020000	4	4	4	4	6	3	0	1	3	3	1	0	12
P01780;P01763;P01766	Immunoglobulin heavy variable 3-7;Immunoglobulin heavy variable 3-48;Immunoglobulin heavy variable 3-13	IGHV3-7;IGHV3-48;IGHV3-13	12.943	109400000	48310000	173640000	90616000	0	0	0	10264000	0	0	0	0	587680000	7	9	9	8	7	3	1	4	4	3	1	2	15
P0CG48;P0CG47;P62979;P62987	Polyubiquitin-C;Polyubiquitin-B;Ubiquitin-40S ribosomal protein S27a;Ubiquitin-60S ribosomal protein L40	UBC;UBB;RPS27A;UBA52	77.038	2080300000	2938500000	3137200000	2838700000	71566000	234370000	22043000	86584000	133340000	48920000	55922000	0	1021500000	4	7	4	5	1	4	1	2	3	1	1	0	2
P98073	Enteropeptidase	TMPRSS15	112.93	619810000	343810000	713780000	249220000	5667000000	31864000	87557000	55735000	56378000	71554000	2448100000	0	3870900000	10	11	8	9	17	5	5	2	3	2	13	0	29
P01817	Immunoglobulin heavy variable 2-5	IGHV2-5	13.231	4719200	11641000	7723800	0	277730000	0	0	0	0	0	0	0	593700000	1	2	2	0	7	0	0	0	0	0	0	0	10
Q9HAT2	Sialate O-acetylesterase	SIAE	58.314	0	0	0	0	268910000	0	7191800	0	0	0	207270000	0	407380000	0	0	0	0	4	0	1	0	0	0	5	0	11
P01717;A0A075B6K4	Immunoglobulin lambda variable 3-25;Immunoglobulin lambda variable 3-10;Immunoglobulin lambda variable 3-27;Immunoglobulin lambda variable 3-16	IGLV3-25;IGLV3-10;IGLV3-27;IGLV3-16	12.011	17180000	0	43254000	7317500	11357000	0	0	0	0	0	0	0	128440000	2	0	2	1	2	0	0	0	0	0	0	0	5
P0DOX2	Immunoglobulin alpha-2 heavy chain	NA	48.934	7018500000	2266900000	11347000000	5004300000	5777100000	495710000	49137000	548180000	1008500000	416920000	0	141240000	11501000000	69	53	69	60	28	41	16	26	32	23	4	10	72
P01742;A0A0B4J2H0;P01743;P0DP01	Immunoglobulin heavy variable 1-69;Immunoglobulin heavy variable 1-69D;Immunoglobulin heavy variable 1-46;Immunoglobulin heavy variable 1-8	IGHV1-69;IGHV1-69D;IGHV1-46;IGHV1-8	12.659	12614000	9251200	8138900	3162500	21145000	0	0	0	0	0	0	0	164060000	2	2	1	1	2	0	0	0	0	0	0	0	4
P01859	Immunoglobulin heavy constant gamma 2	IGHG2	35.9	27570000	9216100	59301000	12728000	114990000	0	0	0	0	0	0	0	1722400000	2	1	3	1	5	0	0	0	0	0	1	0	8
P15814	Immunoglobulin lambda-like polypeptide 1	IGLL1	22.963	20958000	15236000	29049000	20196000	22754000	4316000	0	61393000	91940000	35762000	0	0	554920000	2	3	2	3	4	4	0	1	2	2	0	0	5
P0DOX7	Immunoglobulin kappa light chain	NA	23.379	29811000000	15845000000	31920000000	16975000000	29622000000	3710000000	2575700000	2777600000	3274500000	2025600000	1497400000	862010000	97508000000	38	34	39	35	38	24	9	16	19	15	11	8	62
A8K2U0	Alpha-2-macroglobulin-like protein 1	A2ML1	161.1	23604000	37078000	570770000	0	21838000	0	0	0	0	123940000	0	0	55613000	1	2	1	0	1	0	0	0	0	1	0	0	1
P0DUB6;P0DTE8;P0DTE7	Alpha-amylase 1A;Alpha-amylase 1C;Alpha-amylase 1B	AMY1A;AMY1C;AMY1B	57.767	103710000	74312000	127120000	72240000	58475000	0	625300000	287630000	293700000	371040000	31262000	0	134780000	30	29	32	32	19	12	20	25	25	26	12	13	54
Q07837	Neutral and basic amino acid transport protein rBAT	SLC3A1	78.851	128530000	91439000	278690000	184140000	0	0	0	0	0	0	0	0	0	3	4	4	6	0	0	0	0	0	0	0	0	0
P10163	Basic salivary proline-rich protein 4	PRB4	31.325	9546100	8243000	6125200	4968900	0	0	0	1247000	6509600	6423400	0	0	7534600	3	3	3	3	0	1	0	1	2	2	0	0	2
P11678	Eosinophil peroxidase	EPX	81.04	61180000	35808000	89974000	27760000	0	9257900	139290000	386740000	231570000	293980000	0	0	23483000	2	3	4	2	0	3	3	5	5	8	0	1	2
Q10588	ADP-ribosyl cyclase/cyclic ADP-ribose hydrolase 2	BST1	35.724	205790000	358550000	284490000	358600000	0	34369000	0	36910000	110580000	22981000	0	0	72495000	4	3	6	6	0	1	0	1	1	1	0	0	4
P12277	Creatine kinase B-type	CKB	42.644	64985000	14718000	127120000	64505000	0	0	47391000	0	0	0	0	0	0	2	1	2	2	0	0	1	0	0	0	0	0	0
P12532	Creatine kinase U-type, mitochondrial;Creatine kinase S-type, mitochondrial	CKMT1B;CKMT2	47.036	0	0	0	11113000	0	0	25937000	10404000	0	13996000	0	0	153110000	0	0	0	1	0	0	2	2	0	1	0	0	6
P16615;O14983	Sarcoplasmic/endoplasmic reticulum calcium ATPase 2;Sarcoplasmic/endoplasmic reticulum calcium ATPase 1;Sarcoplasmic/endoplasmic reticulum calcium ATPase 3	ATP2A2;ATP2A1;ATP2A3	114.76	278070000	112210000	208320000	78356000	0	0	10164000	61215000	58616000	27216000	0	13812000	3302400	2	2	3	2	0	0	1	2	2	1	0	2	1
P61626	Lysozyme C	LYZ	16.537	29765000	50758000	57197000	64835000	0	14540000	70200000	95834000	97821000	56699000	55533000	15508000	76018000	2	3	1	2	0	1	2	3	3	3	2	1	3
P19338	Nucleolin	NCL	76.613	10886000	7145300	0	0	0	10385000	0	0	0	0	0	0	0	1	1	0	0	0	1	0	0	0	0	0	0	0
P05090	Apolipoprotein D	APOD	21.275	84044000	6796000	110860000	83553000	0	12954000	0	15310000	0	10454000	0	0	250510000	2	1	2	1	0	1	0	1	0	2	0	0	4
P05496;P48201;Q06055	ATP synthase F(0) complex subunit C1, mitochondrial;ATP synthase F(0) complex subunit C3, mitochondrial;ATP synthase F(0) complex subunit C2, mitochondrial	ATP5MC1;ATP5MC3;ATP5MC2	14.277	728290000	194530000	547010000	205970000	0	120300000	134870000	155290000	106160000	16408000	0	0	539760000	4	3	2	1	0	1	1	2	1	1	0	0	3
A0A0A0MT36;A0A0C4DH24	Immunoglobulin kappa variable 6D-21;Immunoglobulin kappa variable 6-21;Probable non-functional immunoglobulin kappa variable 6D-41	IGKV6D-21;IGKV6-21;IGKV6D-41	12.34	0	698610	0	0	105170000	2411800	0	0	0	0	0	0	531700000	2	3	1	2	3	2	0	1	2	1	0	0	9
P00441	Superoxide dismutase [Cu-Zn]	SOD1	15.936	63443000	0	57439000	0	230650000	0	0	0	0	0	0	0	287700000	2	0	1	0	2	0	0	0	0	0	0	0	3
Q16819	Meprin A subunit alpha	MEP1A	84.418	3445200	0	0	0	164640000	0	0	3365300	0	0	3826800	0	460040000	1	0	0	0	6	0	0	1	0	0	1	0	11
Q9HD89	Resistin	RETN	11.419	68546000	47916000	83097000	56546000	0	4205000	36195000	4140400	30056000	0	0	0	21663000	2	1	2	2	0	1	1	1	1	0	0	0	2
A0A0J9YX35	Immunoglobulin heavy variable 3-64D	IGHV3-64D	12.822	12581000	7052100	0	0	25647000	0	0	0	260660000	309410000	0	0	0	4	7	5	4	6	3	1	3	4	3	1	2	8
P07355	Annexin A2;Putative annexin A2-like protein	ANXA2;ANXA2P2	38.604	49737000	81109000	276630000	122140000	0	14362000	0	0	0	38562000	0	26452000	4041700	4	4	5	4	0	1	0	0	0	2	0	2	1
P06733;P13929;P09104	Alpha-enolase;Beta-enolase;Gamma-enolase	ENO1;ENO3;ENO2	47.168	18272000	0	115510000	18102000	0	0	0	0	0	22517000	0	0	0	1	0	1	1	0	0	0	0	0	1	0	0	0
P29992	Guanine nucleotide-binding protein subunit alpha-11;Guanine nucleotide-binding protein G(q) subunit alpha;Guanine nucleotide-binding protein subunit alpha-14	GNA11;GNAQ;GNA14	42.123	108350000	78041000	189950000	100210000	70195000	22570000	0	0	0	0	11590000	0	1827400	3	3	3	2	1	2	0	0	0	0	1	0	1
P06870	Kallikrein-1	KLK1	28.889	32033000	11836000	60010000	26693000	602670000	0	21391000	0	12757000	0	747290000	3429800	566040000	1	1	1	1	4	0	1	0	1	0	8	1	11
P23528;Q9Y281	Cofilin-1;Cofilin-2	CFL1;CFL2	18.502	125750000	31927000	256550000	207730000	0	27738000	37541000	0	0	0	0	0	0	2	1	3	3	0	2	1	0	0	0	0	0	0
P01602	Immunoglobulin kappa variable 1-5	IGKV1-5	12.781	45392000	0	45073000	0	258770000	0	0	0	0	0	0	0	191550000	5	4	4	3	8	2	1	2	3	3	2	0	13
P48230	Transmembrane 4 L6 family member 4	TM4SF4	21.396	74485000	173100000	185840000	82454000	0	0	0	0	0	0	0	0	19619000	3	3	3	2	0	0	0	0	0	0	0	0	1
Q12913	Receptor-type tyrosine-protein phosphatase eta	PTPRJ	145.94	80268000	90878000	102790000	52736000	39830000	0	0	0	0	0	0	0	0	1	1	2	2	1	0	0	0	0	0	0	0	0
P30740	Leukocyte elastase inhibitor;Serpin B9;Serpin I2	SERPINB1;SERPINB9;SERPINI2	42.741	45448000	20827000	90305000	27283000	407820000	0	0	22256000	30423000	0	436940000	0	708520000	2	1	3	1	5	0	0	1	1	0	7	0	14
Q14002	Carcinoembryonic antigen-related cell adhesion molecule 7	CEACAM7	29.345	759040000	521970000	2175600000	750920000	66638000	56146000	634020000	52605000	512540000	307600000	0	3145600	1726000000	11	8	11	9	2	6	4	3	3	4	0	1	10
Q14CN2	Calcium-activated chloride channel regulator 4	CLCA4	101.28	0	0	0	0	0	0	0	0	0	0	0	0	38241000	0	0	1	0	0	0	0	0	0	0	0	0	2
P35237	Serpin B6	SERPINB6	42.621	752300000	521410000	704820000	467930000	13100000000	20011000	72217000	35116000	16178000	33003000	6138600000	0	4388700000	18	13	12	13	23	5	2	3	2	3	17	0	27
Q16820	Meprin A subunit beta	MEP1B	79.57	0	9405500	0	3326500	19430000	0	0	8192900	10639000	7127800	0	0	281450000	0	1	0	1	2	0	0	1	1	1	0	0	7
P50995	Annexin A11	ANXA11	54.389	45713000	43074000	51696000	42106000	0	0	0	0	0	0	0	0	0	1	1	2	1	0	0	0	0	0	0	0	0	0
P12724	Eosinophil cationic protein	RNASE3	18.385	19303000	8134700	113030000	75802000	0	0	77681000	39160000	55645000	77370000	0	2807300	7754300	2	1	3	2	0	0	2	2	2	2	0	1	1
P12273	Prolactin-inducible protein	PIP	16.572	15594000	0	19855000	0	33351000	0	54575000	0	0	13304000	270290000	0	65416000	1	0	1	0	1	0	3	0	0	1	3	0	2
A0A0B4J1V6	Immunoglobulin heavy variable 3-73	IGHV3-73	12.858	72413000	3889000	59359000	48265000	0	0	0	0	0	0	0	0	287780000	2	1	2	2	0	1	0	0	0	0	0	0	6
P29508;P48594	Serpin B3;Serpin B4	SERPINB3;SERPINB4	44.564	56280000	10142000	0	0	160280000	0	0	0	0	0	138170000	0	101480000	2	1	3	1	5	0	0	0	0	0	3	0	5
Q53GD3	Choline transporter-like protein 4;Choline transporter-like protein 2	SLC44A4;SLC44A2	79.253	356410000	258960000	422690000	281970000	0	0	0	0	0	0	0	0	58212000	5	5	6	4	0	0	0	0	0	0	0	0	3
Q8WZ42	Titin	TTN	3816	19235000	0	0	0	254960000	0	0	0	0	0	95180000	0	46104000	1	0	0	0	8	0	0	0	0	0	2	0	5
P15924	Desmoplakin	DSP	331.77	207740000	78958000	0	0	13431000	7390300	0	61937000	11812000	29233000	0	0	0	7	5	0	0	1	1	0	3	1	3	0	0	0
P60709;P63261;Q6S8J3;Q562R1	Actin, cytoplasmic 1;Actin, cytoplasmic 2;POTE ankyrin domain family member E;Beta-actin-like protein 2;Actin, aortic smooth muscle;Actin, gamma-enteric smooth muscle;Actin, alpha cardiac muscle 1;POTE ankyrin domain family member F;POTE ankyrin domain family member I;POTE ankyrin domain family member J;Actin, alpha skeletal muscle;Putative beta-actin-like protein 3	ACTB;ACTG1;POTEE;ACTBL2;ACTA2;ACTG2;ACTC1;POTEF;POTEI;POTEJ;ACTA1;POTEKP	41.736	6158200	33838000	62975000	57782000	0	65545000	0	0	0	0	0	6806300	174340000	2	4	4	5	0	3	0	0	0	0	0	1	7
P0DSN7;A0A075B6S9	Probable non-functional immunoglobulinn kappa variable 1D-37;Probable non-functional immunoglobulinn kappa variable 1-37	IGKV1D-37;IGKV1-37	12.688	14623000	4163200	19975000	5747000	0	0	9087000	3589900	0	0	0	0	52419000	3	4	4	5	5	2	3	3	3	2	0	0	12
Q9HC84	Mucin-5B	MUC5B	596.33	0	0	0	0	0	0	0	0	0	0	0	0	396620000	0	0	0	0	0	0	0	0	0	0	0	0	8
P35030	Trypsin-3	PRSS3	32.528	0	0	0	0	0	0	0	0	0	0	0	0	387720000	4	5	6	6	5	5	1	2	4	2	2	2	10
A0A0C4DH25	Immunoglobulin kappa variable 3D-20	IGKV3D-20	12.515	10496000	10344000	12947000	14588000	0	0	0	0	0	0	0	0	337310000	7	8	9	9	10	3	3	4	4	4	1	0	15
P62750	60S ribosomal protein L23a	RPL23A	17.695	0	0	49213000	87869000	0	1293800000	0	0	0	0	0	0	0	0	0	1	1	0	3	0	0	0	0	0	0	0
P31944	Caspase-14	CASP14	27.679	59811000	73281000	0	0	42818000	0	0	29810000	92222000	69176000	0	0	0	2	2	0	0	1	0	0	1	2	3	0	0	0
P62805	Histone H4	H4C16	11.367	43172000	39883000	76060000	59478000	0	41776000	58346000	47487000	52094000	44574000	0	71250000	30915000	2	2	2	2	0	2	1	1	1	2	0	2	1
P61204;P84077;P18085;P84085	ADP-ribosylation factor 3;ADP-ribosylation factor 1;ADP-ribosylation factor 4;ADP-ribosylation factor 5	ARF3;ARF1;ARF4;ARF5	20.601	62712000	81762000	119230000	94747000	0	0	0	0	0	0	0	6497500	0	2	1	2	2	0	0	0	0	0	0	0	1	1
P11055;Q9Y623	Myosin-3;Myosin-4	MYH3;MYH4	223.9	134870000	31929000	188740000	23825000	0	0	31289000	0	0	0	78167000	0	0	2	1	2	1	0	0	1	0	0	0	1	0	0
Q02817	Mucin-2	MUC2	550.84	904410000	541340000	714070000	721400000	485000000	101000000	177760000	240310000	282190000	214970000	1003600000	18273000	3440400000	21	15	17	19	9	4	11	6	9	11	5	1	34
A0A0C4DH72	Immunoglobulin kappa variable 1-6	IGKV1-6	12.697	3474100	0	4435500	2145300	28922000	0	0	0	0	0	4601300	0	312720000	6	6	7	8	8	2	1	2	2	2	2	0	20
P0DP02;P01772	Immunoglobulin heavy variable 3-30-3;Immunoglobulin heavy variable 3-33	IGHV3-30-3;IGHV3-33	12.989	12871000	5737600	3447500	10026000	51777000	0	0	0	0	0	0	0	270750000	6	3	4	5	6	1	0	0	2	0	0	0	11
P38646	Stress-70 protein, mitochondrial	HSPA9	73.68	0	0	0	0	0	0	22863000	100600000	139690000	90784000	0	0	0	0	0	0	0	0	0	1	2	2	2	0	0	0
Q03403	Trefoil factor 2	TFF2	14.284	76462000	22160000	68921000	41874000	0	56500000	0	0	0	0	0	0	118690000	4	3	4	3	0	3	0	0	0	0	0	0	4
Q16651	Prostasin	PRSS8	36.431	0	0	2263000	0	173350000	0	0	0	0	0	37233000	0	129000000	0	0	1	0	3	0	0	0	0	0	1	0	4
Q04118	Basic salivary proline-rich protein 3	PRB3	30.98	88010000	76380000	51866000	41775000	0	19702000	6219300	8774100	12767000	19531000	0	6010700	127940000	4	4	4	4	0	3	2	2	2	3	0	2	5
Q12929	Epidermal growth factor receptor kinase substrate 8	EPS8	91.88	104080000	60918000	337690000	174990000	6090600	5067700	0	0	0	0	0	0	3379000	4	4	5	3	1	1	0	0	0	0	0	0	1
P0DOX3	Immunoglobulin delta heavy chain	NA	56.224	13676000	10785000	15555000	7842700	9540500	0	0	0	0	0	0	0	277590000	2	2	2	2	2	0	0	0	0	0	0	0	3
P12882;P12883;Q9UKX2;P13533;P13535;Q9UKX3	Myosin-1;Myosin-7;Myosin-2;Myosin-6;Myosin-8;Myosin-13	MYH1;MYH7;MYH2;MYH6;MYH8;MYH13	223.14	159870000	102300000	189540000	25497000	0	0	0	24445000	33612000	47912000	0	0	8737800	3	2	3	1	0	0	1	1	1	2	0	0	1
P04430	Immunoglobulin kappa variable 1-16	IGKV1-16	12.618	0	17447000	26163000	0	94694000	0	0	0	0	0	0	0	167100000	4	6	5	5	7	3	2	3	3	3	2	0	12
Q13228	Methanethiol oxidase	SELENBP1	52.39	350280000	135810000	531520000	47856000	2828800000	0	27134000	17016000	18769000	0	656020000	0	2618100000	10	4	11	3	18	1	2	1	1	0	13	0	30
O60566	Mitotic checkpoint serine/threonine-protein kinase BUB1 beta	BUB1B	119.54	0	224040000	0	0	0	0	0	0	0	0	0	0	61920000	0	1	0	0	0	0	0	0	0	0	0	0	2
A0A075B6H8	Probable non-functional immunoglobulin kappa variable 1D-42	IGKV1D-42	13.014	0	0	0	0	129970000	0	0	0	0	0	23936000	0	130870000	0	0	0	0	1	0	0	0	0	0	1	0	3
P05187;P10696	Alkaline phosphatase, placental type;Alkaline phosphatase, germ cell type	ALPP;ALPG	57.953	143200000	0	138170000	0	0	0	0	0	0	0	0	0	0	9	7	9	7	2	5	1	1	0	0	0	1	10
P25774	Cathepsin S	CTSS	37.495	8236100	7738100	0	0	27904000	0	0	0	0	0	34353000	0	201440000	1	1	0	0	2	0	0	0	0	0	2	0	5
Q6P1J6	Phospholipase B1, membrane-associated	PLB1	163.08	44312000	0	0	0	192610000	0	0	0	0	0	94836000	0	198520000	1	1	0	0	8	0	0	0	0	0	3	0	7
P33778;Q99880;Q93079;Q99877;Q16778;P62807;P58876;O60814;Q5QNW6;P23527;Q99879;P57053;P06899	Histone H2B type 1-B;Histone H2B type 1-L;Histone H2B type 1-H;Histone H2B type 1-N;Histone H2B type 2-E;Histone H2B type 1-C/E/F/G/I;Histone H2B type 1-D;Histone H2B type 1-K;Histone H2B type 2-F;Histone H2B type 1-O;Histone H2B type 1-M;Histone H2B type F-S;Histone H2B type 1-J	H2BC3;H2BC13;H2BC9;H2BC15;H2BC21;H2BC10;H2BC5;H2BC12;H2BC18;H2BC17;H2BC14;H2BC12L;H2BC11	13.95	0	0	0	0	0	260540000	0	0	0	0	0	0	0	0	0	0	0	0	2	0	0	0	0	0	0	0
P19075	Tetraspanin-8	TSPAN8	26.044	158670000	177230000	232180000	221300000	0	510610	0	0	0	0	0	0	76597000	1	1	1	1	0	1	0	0	0	0	0	0	2
P01601	Immunoglobulin kappa variable 1D-16	IGKV1D-16	12.73	48504000	0	0	0	104860000	0	0	0	0	0	0	0	87214000	7	7	6	7	9	3	2	3	3	3	3	0	22
P31151	Protein S100-A7;Protein S100-A7A	S100A7;S100A7A	11.471	231370000	35117000	106750000	29989000	19443000	0	25576000	26779000	132510000	55045000	0	22781000	0	5	4	1	4	1	0	2	3	5	3	0	2	0
P51688	N-sulphoglucosamine sulphohydrolase	SGSH	56.695	0	0	0	0	117850000	0	0	0	0	0	56758000	0	48670000	0	0	0	0	2	0	0	0	0	0	1	0	4
Q6UWV6	Ectonucleotide pyrophosphatase/phosphodiesterase family member 7;Bis(5'-adenosyl)-triphosphatase ENPP4;Uncharacterized protein KIAA2012	ENPP7;ENPP4;KIAA2012	51.477	2530800000	1296900000	5546900000	1882300000	778150000	282530000	741200000	504020000	752220000	444070000	806180000	0	3171700000	22	21	26	21	11	10	8	10	10	9	7	1	23
P06681	Complement C2	C2	83.267	0	2177900	0	0	134660000	0	0	0	0	0	2551900	0	77852000	0	1	0	0	1	0	0	0	0	0	1	0	2
Q14651	Plastin-1	PLS1	70.253	33201000	45386000	80731000	58357000	0	0	0	0	0	0	0	0	24124000	2	1	2	1	0	0	0	0	0	0	0	0	1
P78310	Coxsackievirus and adenovirus receptor	CXADR	40.029	0	0	0	0	86557000	0	0	0	0	0	0	0	121250000	0	0	0	0	2	0	0	0	0	0	0	0	4
P24158	Myeloblastin	PRTN3	27.807	231370000	186980000	494710000	331220000	18104000	0	106070000	28434000	0	0	0	0	0	2	1	2	1	1	0	1	1	0	0	0	0	1
P25311	Zinc-alpha-2-glycoprotein	AZGP1	34.258	18437000	12266000	0	10947000	350230000	34961000	0	0	47225000	37839000	0	0	187180000	2	3	1	1	5	1	0	0	2	2	1	0	6
A0A0C4DH32	Immunoglobulin heavy variable 3-20	IGHV3-20	12.673	18498000	6565400	10099000	4195100	2535500	0	0	6884400	6981200	4314000	54852000	0	89590000	3	3	3	3	2	0	0	1	2	2	1	0	5
Q86UP6	CUB and zona pellucida-like domain-containing protein 1	CUZD1	68.152	4970700000	2764600000	7649600000	6041400000	253140000	293790000	452930000	178120000	290880000	180580000	217560000	0	3051300000	31	30	32	30	5	13	7	5	10	6	7	1	36
Q6P4A8	Phospholipase B-like 1	PLBD1	63.254	163440000	140940000	195150000	105450000	236890000	0	0	16019000	25524000	13851000	0	0	232400000	4	4	4	4	5	0	0	1	1	1	0	0	8
P00915	Carbonic anhydrase 1	CA1	28.87	12123000	0	26329000	0	108620000	0	0	0	0	0	0	0	44576000	1	0	1	0	4	0	0	0	0	0	0	0	3
Q92542	Nicastrin	NCSTN	78.41	374650000	84211000	400210000	161040000	26709000	49282000	0	37345000	31608000	46892000	14039000	0	46691000	7	4	6	6	2	2	0	1	1	1	1	0	3
P20933	N(4)-(beta-N-acetylglucosaminyl)-L-asparaginase	AGA	37.208	0	0	0	0	31104000	0	0	0	0	0	154550000	0	0	0	0	0	0	1	0	0	0	0	0	2	0	0
Q6V0I7	Protocadherin Fat 4	FAT4	542.68	17010000	0	0	0	0	0	0	0	84231000	82358000	0	0	0	1	0	0	0	0	0	0	0	1	1	0	0	0
Q6PIF6	Unconventional myosin-VIIb	MYO7B	241.6	8387900	20704000	53139000	0	0	0	0	0	0	0	0	0	0	2	1	2	1	0	0	0	0	0	0	0	0	0
P56747;O15551;O14493;O95484	Claudin-6;Claudin-3;Claudin-4;Claudin-9	CLDN6;CLDN3;CLDN4;CLDN9	23.291	628610000	430500000	385290000	228390000	0	6104900	0	1267500000	1999200000	1219200000	0	0	92681000	1	1	1	1	0	1	0	1	1	1	0	0	1
Q6GPI1	Chymotrypsinogen B2	CTRB2	27.923	39085000	7391000	22079000	0	0	0	0	2656800	0	0	0	0	100220000	12	11	12	12	5	7	5	8	6	5	1	3	20
Q7L5L3	Lysophospholipase D GDPD3	GDPD3	36.596	338950000	26955000	316950000	179770000	0	0	6454900	4292300	7519400	0	0	0	0	3	2	2	2	0	0	1	2	1	0	0	0	0
P80188	Neutrophil gelatinase-associated lipocalin	LCN2	22.588	58299000	56804000	13431000	14345000	342930000	57292000	69545000	50421000	0	54493000	83388000	0	782830000	3	1	1	1	5	1	2	1	0	1	3	0	8
Q8NCR9	Clarin-3	CLRN3	25.321	176270000	424330000	603860000	1067900000	0	18580000	0	0	0	0	0	0	134700000	2	2	2	2	0	2	0	0	0	0	0	0	3
P98088	Mucin-5AC	MUC5AC	585.56	26257000	0	22790000	3130000	0	0	8944400	13743000	24319000	0	0	0	1198600000	3	0	3	1	0	0	1	2	3	1	0	0	6
Q8TE67	Epidermal growth factor receptor kinase substrate 8-like protein 3	EPS8L3	66.86	0	22982000	48296000	54116000	0	40605000	0	0	0	0	0	0	0	0	1	1	1	0	2	0	0	0	0	0	0	0
Q99828	Calcium and integrin-binding protein 1	CIB1	21.703	5869500	11355000	29021000	5752600	0	0	0	0	0	0	0	0	0	1	1	1	1	0	0	0	0	0	0	0	0	0
P02763	Alpha-1-acid glycoprotein 1	ORM1	23.539	0	0	0	0	40504000	0	0	0	0	0	107150000	0	0	0	0	0	0	1	0	0	0	0	0	1	0	1
Q5T9C9	Phosphatidylinositol 4-phosphate 5-kinase-like protein 1	PIP5KL1	44.571	21698000	0	0	2342600	31015000	0	0	0	0	0	0	0	39747000	2	0	0	1	1	0	0	0	0	0	0	0	2
Q9H190	Syntenin-2	SDCBP2	31.593	0	11350000	15581000	51026000	0	4873600	0	0	0	0	0	0	0	0	1	2	2	0	1	0	0	0	0	0	0	0
P62873;P62879;Q9HAV0	Guanine nucleotide-binding protein G(I)/G(S)/G(T) subunit beta-1;Guanine nucleotide-binding protein G(I)/G(S)/G(T) subunit beta-2;Guanine nucleotide-binding protein subunit beta-4;Guanine nucleotide-binding protein G(I)/G(S)/G(T) subunit beta-3	GNB1;GNB2;GNB4;GNB3	37.377	0	6217100	26351000	21626000	0	0	0	0	0	0	0	0	89366000	0	1	2	2	0	0	0	0	0	0	0	0	3
P50452	Serpin B8	SERPINB8	42.766	0	0	0	0	64076000	0	10215000	0	4391600	0	58773000	0	0	0	0	1	0	1	0	1	0	1	0	2	0	0
Q6UX82	Ly6/PLAUR domain-containing protein 8	LYPD8	25.264	175070000	201800000	221430000	210250000	0	45681000	8569800	0	0	0	0	0	15682000	1	1	1	1	0	1	1	0	0	0	0	0	1
O14556	Glyceraldehyde-3-phosphate dehydrogenase, testis-specific	GAPDHS	44.501	25072000	0	61965000	0	0	0	9059400	0	0	0	0	0	28575000	2	1	1	0	0	0	1	0	0	0	0	0	2
Q8WUM4	Programmed cell death 6-interacting protein	PDCD6IP	96.022	25732000	72440000	17490000	34829000	0	0	0	0	0	0	0	0	5117300	1	1	1	2	0	0	0	0	0	0	0	0	1
P14555	Phospholipase A2, membrane associated	PLA2G2A	16.083	21754000	7909900	57150000	29557000	0	0	4784200	0	0	2142600	0	0	0	2	2	2	2	0	0	1	0	0	1	0	0	1
P09622	Dihydrolipoyl dehydrogenase, mitochondrial	DLD	54.177	0	0	0	0	0	0	0	0	0	0	50317000	0	72935000	0	0	0	0	1	0	0	0	0	0	1	0	3
Q6W4X9	Mucin-6	MUC6	257.05	13110000	0	17130000	12728000	159440000	0	0	0	0	0	14967000	0	437820000	1	0	1	1	6	0	0	0	0	0	2	0	7
Q13867	Bleomycin hydrolase	BLMH	52.562	0	0	0	0	16032000	0	0	0	0	0	60751000	0	37084000	0	0	0	0	2	0	0	0	0	0	2	0	3
Q8N4P6	Leucine-rich repeat-containing protein 71	LRRC71	61.824	1218200000	347340000	335210000	141960000	451740000	4670600	0	0	5407600	6741100	0	0	1819200000	2	2	2	1	1	1	0	0	1	1	0	0	1
P68104;Q05639;Q5VTE0	Elongation factor 1-alpha 1;Elongation factor 1-alpha 2;Putative elongation factor 1-alpha-like 3	EEF1A1;EEF1A2;EEF1A1P5	50.14	0	0	0	0	0	104990000	0	0	0	0	0	0	0	0	0	0	0	0	2	0	0	0	0	0	0	0
P01824;A0A087WSY4	Immunoglobulin heavy variable 4-39;Immunoglobulin heavy variable 4-30-2	IGHV4-39;IGHV4-30-2	13.917	0	10185000	0	0	38027000	0	0	0	0	0	0	5481200	47813000	4	2	5	1	7	0	1	0	2	0	1	1	11
P54851	Epithelial membrane protein 2	EMP2	19.198	54490000	31025000	15011000	0	0	0	0	0	0	0	0	0	0	2	2	1	0	0	0	0	0	0	0	0	0	0
P11279	Lysosome-associated membrane glycoprotein 1	LAMP1	44.882	0	0	0	0	0	0	0	0	0	551460	0	0	99475000	0	0	0	0	0	0	0	0	0	1	0	0	2
Q9H3R2	Mucin-13	MUC13	54.603	699690000	1200500000	1774800000	1855300000	0	228370000	36833000	0	0	0	0	0	23497000	7	6	7	7	0	7	1	0	0	0	0	0	1
P14923	Junction plakoglobin	JUP	81.744	0	0	0	0	0	0	0	91196000	0	4791800	2210200	0	0	0	0	0	0	1	0	0	1	0	2	1	0	0
A0A0J9YVY3	Immunoglobulin heavy variable 7-4-1;Probable non-functional immunoglobulin heavy variable 7-81	IGHV7-4-1;IGHV7-81	12.848	0	17868000	0	0	2442400	0	0	0	0	0	0	0	76923000	1	1	1	1	2	0	0	0	1	0	0	0	5
Q8TDW7	Protocadherin Fat 3	FAT3	501.97	1078300000	230710000	1907900000	777600000	0	14711000	114150000	124640000	116860000	52554000	0	0	87265000	1	1	1	1	0	1	1	2	1	1	0	0	1
Q96JP2	Unconventional myosin-XVB	MYO15B	167.09	62343000	91126000	354000000	181690000	0	99762000	0	0	0	0	0	0	0	2	2	3	2	0	2	0	0	0	0	0	0	0
A0A0B4J1X8	Immunoglobulin heavy variable 3-43	IGHV3-43	13.077	0	0	0	0	42097000	0	0	0	0	0	0	0	51529000	2	3	2	2	3	0	0	0	0	1	0	0	6
P00390	Glutathione reductase, mitochondrial	GSR	56.256	0	0	0	0	0	0	0	0	0	0	73531000	0	18704000	0	0	0	0	0	0	0	0	0	0	1	0	2
A2NJV5;A0A075B6S2	Immunoglobulin kappa variable 2-29;Immunoglobulin kappa variable 2D-29	IGKV2-29;IGKV2D-29	13.085	0	0	2173700	0	46907000	0	0	0	0	0	0	0	41108000	3	3	2	3	4	2	0	1	2	1	0	1	11
P06331	Immunoglobulin heavy variable 4-34	IGHV4-34	13.815	0	0	0	0	0	0	0	0	0	0	61781000	0	26203000	3	1	5	1	5	0	1	0	2	0	2	0	7
P12955	Xaa-Pro dipeptidase	PEPD	54.548	0	0	0	0	0	0	0	0	0	0	83533000	0	0	0	0	0	0	0	0	0	0	0	0	3	0	0
Q9UBC5	Unconventional myosin-Ia;Unconventional myosin-Ib	MYO1A;MYO1B	118.4	69059000	92347000	155580000	152250000	0	0	0	0	17530000	0	0	0	9774000	3	3	4	3	0	0	0	0	1	0	0	0	1
Q9UM22	Mammalian ependymin-related protein 1	EPDR1	25.437	0	0	5067400	3669700	22092000	0	40906000	0	40945000	14452000	0	12170000	66716000	0	0	1	1	1	0	1	0	1	1	0	1	2
P01721	Immunoglobulin lambda variable 6-57	IGLV6-57	12.566	0	0	0	0	34214000	0	0	0	0	0	0	0	47709000	0	0	0	0	1	0	0	0	0	0	0	0	2
P01814;A0A0C4DH43	Immunoglobulin heavy variable 2-70;Immunoglobulin heavy variable 2-70D	IGHV2-70;IGHV2-70D	13.26	0	0	0	0	31405000	0	0	0	0	0	0	0	49575000	0	0	0	0	2	0	0	0	0	0	0	0	2
Q92484	Acid sphingomyelinase-like phosphodiesterase 3a	SMPDL3A	51.26	0	0	2518100	0	44404000	0	0	0	0	0	0	0	18575000	0	0	1	0	3	0	0	0	0	0	0	0	2
A0A0B4J1Z2	Immunoglobulin kappa variable 1D-43	IGKV1D-43	12.989	6536700	0	0	0	0	0	0	0	0	0	0	0	56681000	2	2	1	1	5	0	1	0	0	1	1	0	8
Q92820	Gamma-glutamyl hydrolase	GGH	35.964	0	0	0	0	36953000	0	0	0	0	0	0	0	20323000	0	0	0	0	2	0	0	0	0	0	0	0	1
O00115	Deoxyribonuclease-2-alpha	DNASE2	39.58	0	0	0	0	30586000	0	0	0	0	0	0	0	25240000	0	0	0	0	1	0	0	0	0	0	0	0	1
O75882	Attractin	ATRN	158.54	0	0	0	0	0	0	0	0	0	0	0	0	54200000	0	0	0	0	0	0	0	0	0	0	0	0	2
Q96Q15	Serine/threonine-protein kinase SMG1	SMG1	410.5	838610000	551600000	1266000000	700250000	0	0	0	0	0	0	0	0	185380000	1	1	1	1	0	0	0	0	0	0	0	0	2
Q9NR71	Neutral ceramidase;Putative inactive neutral ceramidase B	ASAH2;ASAH2B	85.515	142870000	236560000	612030000	405240000	115900000	91748000	135200000	83555000	201780000	57464000	172640000	30114000	2370900000	7	6	14	11	5	6	4	5	10	5	5	1	31
P31997	Carcinoembryonic antigen-related cell adhesion molecule 8	CEACAM8	38.153	0	0	0	0	50272000	0	0	0	0	0	0	0	0	2	4	3	4	4	3	1	0	1	2	0	0	4
Q9BYE9	Cadherin-related family member 2	CDHR2	141.54	15448000	0	22815000	13287000	0	0	0	0	0	0	0	0	109770000	1	0	1	1	0	0	0	0	0	0	0	0	3
P04179	Superoxide dismutase [Mn], mitochondrial	SOD2	24.75	0	0	0	0	36419000	0	0	0	0	0	0	0	8872200	0	0	0	0	2	0	0	0	0	0	0	0	1
Q96C23	Galactose mutarotase	GALM	37.765	0	0	0	0	0	0	0	0	0	0	0	0	45185000	0	0	0	0	0	0	0	0	0	0	0	0	3
P61916	NPC intracellular cholesterol transporter 2	NPC2	16.57	0	0	0	0	0	0	0	0	0	0	0	0	43171000	0	0	0	0	0	0	0	0	0	0	0	0	2
A0A0B4J1U7	Immunoglobulin heavy variable 6-1	IGHV6-1	13.481	0	0	0	0	470420	0	0	0	0	0	0	0	38179000	0	0	0	0	1	0	0	0	0	0	0	0	4
Q9UKN1	Mucin-12	MUC12	558.16	100420000	102530000	276540000	168070000	0	12593000	0	0	0	0	0	0	9536100	4	4	5	5	0	2	0	0	0	0	0	0	1
P0DP04	Immunoglobulin heavy variable 3-43D	IGHV3-43D	13.017	0	0	0	0	12255000	0	0	0	0	0	0	0	23834000	4	6	4	3	4	0	0	0	0	1	0	0	11
A0A0B4J1X5	Immunoglobulin heavy variable 3-74	IGHV3-74	12.839	0	0	0	0	0	0	0	0	0	0	0	0	35474000	6	7	8	6	8	3	1	3	5	2	1	2	15
O15455	Toll-like receptor 3	TLR3	103.83	0	0	0	0	35259000	0	0	0	0	0	0	0	0	0	0	0	0	3	0	0	0	0	0	0	0	0
A0A075B6H9;A0A075B6I1	Immunoglobulin lambda variable 4-69;Immunoglobulin lambda variable 4-60	IGLV4-69;IGLV4-60	12.773	0	0	0	0	0	0	0	0	0	0	0	0	33637000	0	0	0	0	0	0	0	0	0	0	0	0	3
Q9UNQ0	Broad substrate specificity ATP-binding cassette transporter ABCG2	ABCG2	72.313	0	13959000	16864000	17698000	0	0	0	0	0	0	0	0	0	0	2	1	1	0	0	0	0	0	0	0	0	0
Q9Y376	Calcium-binding protein 39	CAB39	39.869	0	42875000	30987000	58857000	0	0	0	0	0	0	0	0	0	0	2	1	2	0	0	0	0	0	0	0	0	0
A0A0C4DH29	Immunoglobulin heavy variable 1-3	IGHV1-3	13.008	0	0	0	0	26220000	0	0	0	0	0	0	0	0	1	1	1	1	2	0	0	0	0	0	0	0	3
P48595	Serpin B10	SERPINB10	45.402	0	0	0	0	8428400	0	0	0	0	0	0	0	17171000	0	0	0	0	1	0	0	0	0	0	0	0	2
P29401	Transketolase	TKT	67.877	0	0	0	0	0	0	0	0	0	0	4388800	0	20350000	0	0	0	0	0	0	0	0	0	0	1	0	2
Q8WXX0	Dynein axonemal heavy chain 7	DNAH7	461.15	11928000	0	12246000	0	0	0	0	0	0	0	0	0	0	1	0	1	0	0	0	0	0	0	0	1	0	0
A0A0C4DH35	Probable non-functional immunoglobulin heavy variable 3-35	IGHV3-35	12.81	0	0	0	0	0	0	0	0	0	0	0	0	18933000	3	6	5	4	5	3	1	3	3	2	1	2	10
A0A0C4DH34	Immunoglobulin heavy variable 4-28	IGHV4-28	13.124	0	0	0	0	5607300	0	9173200	0	3573500	0	0	0	0	0	0	0	0	3	0	1	0	1	0	0	0	6
A0A0C4DH67;A0A087WSZ0	Immunoglobulin kappa variable 1-8;Immunoglobulin kappa variable 1D-8	IGKV1-8;IGKV1D-8	12.537	0	0	0	0	0	0	0	0	0	0	0	0	15939000	4	4	3	4	5	3	0	2	3	3	1	0	12
P99999	Cytochrome c	CYCS	11.749	0	0	0	0	0	0	0	0	0	0	0	0	15157000	0	0	0	0	0	0	0	0	0	0	0	0	2
P01701	Immunoglobulin lambda variable 1-51	IGLV1-51	12.249	0	0	0	0	0	0	0	0	0	0	0	0	15126000	0	0	0	1	0	0	0	0	0	0	0	0	2
A0A0C4DH33	Immunoglobulin heavy variable 1-24	IGHV1-24	12.824	0	0	0	0	0	0	0	0	0	0	0	0	14211000	0	0	0	0	0	0	0	0	0	0	0	0	2
P01762	Immunoglobulin heavy variable 3-11	IGHV3-11	12.909	0	0	0	0	0	0	0	0	0	0	0	0	12171000	5	5	5	5	4	0	1	0	1	1	0	1	11
Q9Y6R7	IgGFc-binding protein	FCGBP	572.01	3590500000	2571000000	4077900000	2575600000	12703000000	255920000	2467800000	2091600000	2831600000	1218900000	5787700000	196340000	36556000000	42	28	31	32	50	8	32	36	43	35	40	9	178
Q9UQQ1	Aminopeptidase NAALADL1	NAALADL1	80.557	222680000	128990000	527380000	248300000	2258400000	17016000	0	0	0	0	1258400000	0	2040900000	4	4	10	6	20	2	0	0	0	0	11	0	27
