# Supplementary material for: The proteomic landscape of stool-derived extracellular vesicles in patients with pre-cancerous lesions and colorectal cancer
Source: Commun Biol. 2025 Feb 13;8:228. doi: 10.1038/s42003-025-07652-5 (PMC11825688; doi:10.1038/s42003-025-07652-5)
Supplement: Supplementary file 7 — Supplemental Data 4 [file 42003_2025_7652_MOESM7_ESM.xlsx]

## Sheet: unfilt
Genes	Protein accession numbers	Protein descriptions	Number of proteins	Peptides	Unique peptides	Unique peptides ce2_2023Feb08_p22-165_3-10	Unique peptides ce2_2023Feb08_p22-165_3-100	Unique peptides ce2_2023Feb08_p22-165_3-30	Unique peptides ce2_2023Feb08_p22-165_3-50	Unique peptides ce2_2023Feb08_p22-165_3-SF	Unique peptides ce2_2023Feb08_p22-165_3-SV	Unique peptides ce2_2023Feb08_p22-165_4-10	Unique peptides ce2_2023Feb08_p22-165_4-100	Unique peptides ce2_2023Feb08_p22-165_4-30	Unique peptides ce2_2023Feb08_p22-165_4-50	Unique peptides ce2_2023Feb08_p22-165_4-SV	Unique peptides ce2_2023Feb08_p22-165_4_SF	Sequence coverage [%]	Q-value	iBAQ ce2_2023Feb08_p22-165_3-10	iBAQ ce2_2023Feb08_p22-165_3-100	iBAQ ce2_2023Feb08_p22-165_3-30	iBAQ ce2_2023Feb08_p22-165_3-50	iBAQ ce2_2023Feb08_p22-165_3-SF	iBAQ ce2_2023Feb08_p22-165_3-SV	iBAQ ce2_2023Feb08_p22-165_4-10	iBAQ ce2_2023Feb08_p22-165_4-100	iBAQ ce2_2023Feb08_p22-165_4-30	iBAQ ce2_2023Feb08_p22-165_4-50	iBAQ ce2_2023Feb08_p22-165_4-SV	iBAQ ce2_2023Feb08_p22-165_4_SF
	AL1_00550	Outer membrane receptor for ferrienterochelin and colicins OS=Alistipes shahii WAL 8301	1	4	4	0	0	1	1	0	0	4	1	2	3	0	0	0.075	0			494420	691790			2224300	953480	733280	1358200
	AL1_00850	Predicted dehydrogenases and related proteins OS=Alistipes shahii WAL 8301	1	3	3	0	0	0	0	0	0	0	0	0	0	0	3	0.097	0												5775300
	AL1_03190	glutamate decarboxylase OS=Alistipes shahii WAL 8301	1	1	1	0	0	0	0	1	0	0	0	0	0	0	0	0.036	0.0059821
	AL1_04590	histidine ammonia-lyase OS=Alistipes shahii WAL 8301	1	1	1	0	0	0	0	0	0	0	0	0	0	0	1	0.032	0												5874900
	AL1_05350	Rubrerythrin OS=Alistipes shahii WAL 8301	1	2	2	0	0	0	0	0	0	0	0	0	0	0	2	0.099	0												8716600
	AL1_06950	phosphoserine aminotransferase apoenzyme OS=Alistipes shahii WAL 8301	1	1	1	0	0	0	0	0	0	0	0	0	0	0	1	0.042	0.00055494												3804800
	AL1_10840	Tetratricopeptide repeat. OS=Alistipes shahii WAL 8301	1	4	4	3	1	1	3	0	0	3	1	1	1	0	0	0.12	0	4694600	2714800	788460	7559800			761360	1219100	969250	980700
	AL1_12550	hypothetical protein OS=Alistipes shahii WAL 8301	1	1	1	1	0	0	0	0	0	0	1	0	1	0	0	0.017	0.0030612	2231500							3453500		5675300
	AL1_18830	hypothetical protein OS=Alistipes shahii WAL 8301	1	1	1	0	0	0	0	0	0	0	0	0	0	0	1	0.034	0												413270
	AL1_18840	hypothetical protein OS=Alistipes shahii WAL 8301	1	5	5	1	0	0	0	0	0	4	0	1	0	0	1	0.137	0	644350						4771600		1164800
	AL1_18850	Outer membrane receptor for ferrienterochelin and colicins OS=Alistipes shahii WAL 8301	1	6	6	1	0	1	1	0	0	3	4	4	4	1	0	0.08	0				255340			3602800	1467600	1763100	2090800	36759
	AL1_18860	SusD family. OS=Alistipes shahii WAL 8301	1	5	5	1	0	2	1	0	0	2	1	3	3	1	0	0.153	0	2803700		919140	724180			6145100		6115500	5961500	1112300
	AL1_19390	Domain of unknown function (DUF1735). OS=Alistipes shahii WAL 8301	1	7	7	0	0	0	0	0	0	5	5	5	4	1	1	0.275	0							16628000	6318600	4746900	3384500		1111500
	AL1_21280	FOG: PKD repeat OS=Alistipes shahii WAL 8301	1	1	1	0	0	0	0	0	0	1	0	0	0	0	0	0.099	0.00057504							2518900
	AL1_23770	Outer membrane receptor proteins, mostly Fe transport OS=Alistipes shahii WAL 8301	1	19	19	3	1	1	3	0	0	14	13	11	11	2	0	0.32	0	617110	1022000	747400	2094900			33257000	15127000	11613000	18212000	1496600
	AL1_23780	hypothetical protein OS=Alistipes shahii WAL 8301	1	7	7	0	0	0	0	0	0	4	2	6	5	0	0	0.175	0							10589000	2022500	3910000	3629300
	AL1_26450	hypothetical protein OS=Alistipes shahii WAL 8301	1	2	2	1	1	1	1	0	0	0	0	0	0	0	0	0.044	0		1169600	858170	1120000
	AL1_26460	SusD family. OS=Alistipes shahii WAL 8301	1	1	1	1	0	0	1	0	0	0	0	0	0	0	0	0.036	0.00058824				831860
	AL1_26470	Outer membrane cobalamin receptor protein OS=Alistipes shahii WAL 8301	1	2	2	2	0	0	0	0	0	0	0	0	0	0	0	0.039	0
	AL1_27640	hypothetical protein OS=Alistipes shahii WAL 8301	1	1	1	0	0	0	0	0	0	0	0	0	0	0	1	0.065	0												1543900
	AL1_29020	Glycosyl hydrolases family 18. OS=Alistipes shahii WAL 8301	1	2	2	0	0	0	0	2	0	0	0	0	0	0	0	0.129	0					4852200
	AL1_29030	Glycosyl hydrolases family 18. OS=Alistipes shahii WAL 8301	1	2	2	1	0	0	1	0	0	0	0	0	0	0	0	0.071	0				261640
	AL1_29390	hypothetical protein OS=Alistipes shahii WAL 8301	1	2	2	1	0	2	1	0	0	0	0	0	0	0	0	0.059	0	203740			2651100
	AL1_29400	Glycosyl hydrolases family 18./Domain of unknown function (DUF1735). OS=Alistipes shahii WAL 8301	1	9	9	7	3	3	5	0	0	0	0	0	1	0	0	0.272	0	7882900	1765100	1482000	7029800						1300400
	AL1_29430	hypothetical protein OS=Alistipes shahii WAL 8301	1	1	1	1	1	0	1	0	0	1	0	1	1	0	0	0.04	0	558130						1277100			448490
	AL1_29520	Predicted Zn-dependent peptidases OS=Alistipes shahii WAL 8301	1	2	1	0	0	0	0	0	0	1	0	1	0	0	0	0.033	0
	AL1_30510	Glutamate dehydrogenase/leucine dehydrogenase OS=Alistipes shahii WAL 8301	1	4	1	0	0	0	0	0	0	0	0	0	0	0	1	0.093	0.00056465												8098400
;;;;;;;;;	AL1_30680;HMPREF1214_04148;HMPREF1018_00756;HMPREF0101_02636;BACOVA_01320;PARMER_02787;HMPREF9010_00166;HMPREF9007_02657;BACCELL_00811;BACCOPRO_03691	SusD family. OS=Alistipes shahii WAL 8301;hypothetical protein OS=Bacteroides sp. HPS0048;hypothetical protein OS=Bacteroides sp. 2_1_56FAA;SusD family protein OS=Bacteroides sp. 2_1_16;SusD family protein OS=Bacteroides ovatus ATCC 8483;SusD family protein OS=Parabacteroides merdae ATCC 43184;putative outer membrane protein, probably involved in nutrient binding OS=Bacteroides sp. 3_1_23;outer m…	10	5	4	3	3	2	3	0	0	1	0	0	0	0	0	0.142	0	4157300	1188800	1278000	5517300			5880300
	AL1_30690	hypothetical protein OS=Alistipes shahii WAL 8301	1	6	6	4	2	2	5	0	0	0	0	0	0	0	0	0.221	0	2241300	2991500	3100200	5229900
	ALIPUT_00206	hypothetical protein OS=Alistipes putredinis DSM 17216	1	2	2	1	0	0	1	0	0	0	0	0	0	0	0	0.029	0	358290
	ALIPUT_00382	phosphoserine transaminase OS=Alistipes putredinis DSM 17216	1	11	11	0	0	0	0	4	0	0	0	0	0	0	11	0.454	0					5166200							20563000
	ALIPUT_00383	4-phosphoerythronate dehydrogenase OS=Alistipes putredinis DSM 17216	1	1	1	0	0	0	0	0	0	0	0	0	0	0	1	0.07	0												694980
	ALIPUT_00392	hypothetical protein OS=Alistipes putredinis DSM 17216	1	2	2	0	0	0	0	0	0	2	1	1	1	0	0	0.096	0							7885800	506440	804460	1805400
	ALIPUT_00399	hypothetical protein OS=Alistipes putredinis DSM 17216	1	1	1	0	0	0	0	0	0	0	0	0	0	0	1	0.037	0.00058651												2457000
	ALIPUT_00400	peptidase, S41 family OS=Alistipes putredinis DSM 17216	1	1	1	0	0	0	0	0	0	1	0	1	0	0	0	0.02	0.0015974							2554600		1317400
	ALIPUT_00417	efflux transporter, outer membrane factor lipoprotein, NodT family OS=Alistipes putredinis DSM 17216	1	3	3	0	0	0	0	0	0	3	1	0	2	0	0	0.158	0							6170100	772570		1891000
	ALIPUT_00620	putative flavodoxin OS=Alistipes putredinis DSM 17216	1	3	3	0	0	0	0	0	0	0	0	0	0	0	3	0.347	0												5654100
;;;;;;	ALIPUT_00635;HMPREF9449_02689;PARMER_03741;HMPREF9008_02648;HMPREF0619_02833;HMPREF0104_01965;HMPREF0103_2917	ribosomal protein S3 OS=Alistipes putredinis DSM 17216;30S ribosomal protein S3 OS=Odoribacter laneus YIT 12061;ribosomal protein S3 OS=Parabacteroides merdae ATCC 43184;ribosomal protein S3 OS=Parabacteroides sp. 20_3;ribosomal protein S3 OS=Parabacteroides sp. D13;ribosomal protein S3 OS=Bacteroides sp. 3_1_19;ribosomal protein S3 OS=Bacteroides sp. 2_1_33B	7	2	1	0	0	0	0	0	1	1	1	1	1	1	0	0.076	0.0050378							16733000	15755000	9040200	11852000
	ALIPUT_00727	hypothetical protein OS=Alistipes putredinis DSM 17216	1	1	1	0	0	0	0	0	0	1	0	0	1	0	0	0.167	0							11531000			7656100
	ALIPUT_00737	hypothetical protein OS=Alistipes putredinis DSM 17216	1	17	17	12	10	5	15	3	6	8	5	7	5	2	8	0.322	0	42590000	37467000	17784000	58770000	1346300	5357500	46110000	16227000	18013000	16371000	323750	21977000
	ALIPUT_00739	hypothetical protein OS=Alistipes putredinis DSM 17216	1	4	4	1	2	1	1	0	0	4	3	3	3	0	0	0.087	0	3488000	941050	1701700	2769500			7624600	4622900	4109800	5197200
	ALIPUT_00740	hypothetical protein OS=Alistipes putredinis DSM 17216	1	6	6	5	1	1	5	2	0	1	0	0	0	0	3	0.259	0	9818100	465220	3106100	15620000	5782600		4054400					10822000
;;;;;;;;;;;;	ALIPUT_00774;HMPREF9010_02612;HMPREF1018_04309;HMPREF1016_01568;HMPREF1007_01293;HMPREF0101_01712;CUY_0112;BSCG_00312;BACUNI_02897;BACSTE_00799;BACFIN_05183;BACCOP_03018;AL1_19800	hypothetical protein OS=Alistipes putredinis DSM 17216;conserved hypothetical protein OS=Bacteroides sp. 3_1_23;hypothetical protein OS=Bacteroides sp. 2_1_56FAA;hypothetical protein OS=Bacteroides eggerthii 1_2_48FAA;hypothetical protein OS=Bacteroides sp. 4_1_36;hypothetical protein OS=Bacteroides sp. 2_1_16;putative lipoprotein OS=Bacteroides ovatus SD CMC 3f;hypothetical protein OS=Bacteroide…	13	1	1	1	0	1	1	0	0	0	0	0	0	0	0	0.065	0			7224800	9058700
;	ALIPUT_00880;AL1_23010	phosphopyruvate hydratase OS=Alistipes putredinis DSM 17216;enolase OS=Alistipes shahii WAL 8301	2	3	3	0	0	0	0	0	0	2	0	0	0	0	1	0.103	0							3859900
;	ALIPUT_01009;AL1_31820	succinate dehydrogenase flavoprotein subunit OS=Alistipes putredinis DSM 17216;succinate dehydrogenase subunit A OS=Alistipes shahii WAL 8301	2	1	1	1	1	1	1	0	0	1	1	0	0	0	0	0.02	0	525990	310750		624820			686560	470470
	ALIPUT_01102	hypothetical protein OS=Alistipes putredinis DSM 17216	1	5	5	4	3	3	4	1	0	2	2	1	1	1	3	0.178	0	16822000	8981800	3243500	23396000	3898600		5561600	1495500	1657600	2625200		41328000
	ALIPUT_01146	hypothetical protein OS=Alistipes putredinis DSM 17216	1	18	18	15	13	14	16	0	6	8	7	5	7	0	1	0.427	0	61784000	36824000	26186000	82323000		2470300	19360000	6558700	5820200	9350100		113300
	ALIPUT_01163	TonB-linked outer membrane protein, SusC/RagA family OS=Alistipes putredinis DSM 17216	1	26	26	11	9	10	14	0	1	19	15	15	16	7	0	0.385	0	15329000	6656200	7305300	17795000			79387000	27493000	29557000	35073000	3613500
	ALIPUT_01164	hypothetical protein OS=Alistipes putredinis DSM 17216	1	13	13	8	5	4	10	0	1	7	8	8	10	5	0	0.353	0	31440000	6186800	15101000	24244000		675770	87469000	30229000	48472000	57896000	13195000
	ALIPUT_01283	glutamate dehydrogenase, NAD-specific OS=Alistipes putredinis DSM 17216	1	5	3	0	1	1	1	0	0	1	1	1	3	1	0	0.177	0		2194800	2010000	1937100				838740		2401200	1465100
	ALIPUT_01295	hypothetical protein OS=Alistipes putredinis DSM 17216	1	4	4	2	1	1	2	0	0	2	0	1	1	0	0	0.32	0	12449000	5548500	7206200	605660			8592700		3317200	3506900
	ALIPUT_01371	peptidase M16 inactive domain protein OS=Alistipes putredinis DSM 17216	1	4	3	0	0	0	0	0	0	3	0	2	2	0	0	0.094	0							1894800		811600	697930
;;;;;;	ALIPUT_01478;AL1_21070;HMPREF0619_01804;HMPREF0104_01851;HMPREF9008_00584;HMPREF0103_0813;PARMER_03061	purine nucleoside phosphorylase I, inosine and guanosine-specific OS=Alistipes putredinis DSM 17216;purine nucleoside phosphorylase I, inosine and guanosine-specific OS=Alistipes shahii WAL 8301;purine nucleoside phosphorylase I, inosine and guanosine-specific OS=Parabacteroides sp. D13;purine nucleoside phosphorylase I, inosine and guanosine-specific OS=Bacteroides sp. 3_1_19;purine nucleoside p…	7	2	2	0	0	0	0	0	0	0	0	0	0	0	2	0.146	0												3470700
	ALIPUT_01483	hypothetical protein OS=Alistipes putredinis DSM 17216	1	1	1	0	0	0	0	0	0	1	1	1	1	0	0	0.018	0							2873900	1496800	1026300	1754100
	ALIPUT_01541	rubredoxin OS=Alistipes putredinis DSM 17216	1	3	3	0	0	0	0	0	0	0	0	0	0	0	3	0.104	0												9969200
	ALIPUT_01577	catalase OS=Alistipes putredinis DSM 17216	1	2	1	0	0	0	0	0	0	0	0	0	0	0	1	0.09	0.0010834												294380
	ALIPUT_01755	hypothetical protein OS=Alistipes putredinis DSM 17216	1	8	8	3	0	2	3	0	0	7	5	6	5	2	1	0.115	0	1428700			1963000			15823000	5697300	7945200	10418000	1479100	263510
;;	ALIPUT_01758;HMPREF1214_00843;HMPREF1532_01520	hypothetical protein OS=Alistipes putredinis DSM 17216;hypothetical protein OS=Bacteroides sp. HPS0048;hypothetical protein OS=Bacteroides salyersiae WAL 10018 = DSM 18765 = JCM 12988	3	8	8	0	0	0	0	0	0	2	4	5	6	0	0	0.124	0							1531900	2013500	3992200	3586600
	ALIPUT_01759	hypothetical protein OS=Alistipes putredinis DSM 17216	1	5	5	0	0	0	0	0	0	3	3	4	5	0	0	0.248	0							8438200	3048500	638180	7133000
	ALIPUT_01787	preprotein translocase, YajC subunit OS=Alistipes putredinis DSM 17216	1	1	1	0	0	0	0	0	0	1	0	0	0	0	0	0.112	0.0050531							7061100
	ALIPUT_01820	hypothetical protein OS=Alistipes putredinis DSM 17216	1	8	8	2	2	2	3	1	0	5	5	6	4	0	6	0.335	0	1095100	633190	870120	2475900			21822000	10429000	16877000	20317000		16010000
	ALIPUT_01821	hypothetical protein OS=Alistipes putredinis DSM 17216	1	5	5	2	0	0	1	0	0	3	2	4	1	0	1	0.119	0	932670			1024700			3064700	686010	838320	280180		1334000
	ALIPUT_01843	ribosomal protein S2 OS=Alistipes putredinis DSM 17216	1	2	1	0	0	0	0	0	0	0	0	1	0	0	0	0.106	0.003088									1026800
	ALIPUT_01898	hypothetical protein OS=Alistipes putredinis DSM 17216	1	8	8	5	2	2	5	0	0	6	3	4	6	1	5	0.251	0	3441900	857680	519880	6815400			21863000	5509900	7020600	11051000	1551000	4218400
	ALIPUT_01899	TonB-dependent receptor OS=Alistipes putredinis DSM 17216	1	7	7	1	0	0	1	0	0	5	3	3	4	0	0	0.151	0							2439800	1770200	1332800	2491900
	ALIPUT_01905	histidine ammonia-lyase OS=Alistipes putredinis DSM 17216	1	3	3	0	0	0	0	0	0	0	0	0	0	0	3	0.095	0												1529200
	ALIPUT_01910	hypothetical protein OS=Alistipes putredinis DSM 17216	1	2	2	0	1	0	1	0	0	0	0	0	1	0	0	0.047	0		415850
	ALIPUT_01952	hypothetical protein OS=Alistipes putredinis DSM 17216	1	3	3	2	2	1	2	0	0	2	1	2	2	1	0	0.158	0		5857400	4094200	5377100			6672500	4627900	3570700	10776000
	ALIPUT_01964	phosphorylase family OS=Alistipes putredinis DSM 17216	1	1	1	0	0	0	0	0	0	0	0	0	0	0	1	0.045	0.00056148
	ALIPUT_01987	Rubrerythrin OS=Alistipes putredinis DSM 17216	1	4	4	0	0	0	0	0	0	0	0	0	0	0	4	0.333	0												13063000
	ALIPUT_01998	hypothetical protein OS=Alistipes putredinis DSM 17216	1	1	1	0	0	0	0	0	0	0	0	1	1	0	0	0.053	0									1912600
	ALIPUT_02088	transporter, MotA/TolQ/ExbB proton channel family protein OS=Alistipes putredinis DSM 17216	1	3	3	2	0	0	1	0	0	3	1	1	1	0	0	0.171	0	724140			12882000			2535000	1048000	2352400	1753500
	ALIPUT_02245	putative methyl-coenzyme M reductase, alpha subunit OS=Alistipes putredinis DSM 17216	1	37	37	30	20	20	30	3	8	0	0	0	0	0	0	0.583	0	108130000	55707000	23824000	145300000	1641600	6520800
	ALIPUT_02263	hypothetical protein OS=Alistipes putredinis DSM 17216	1	1	1	0	0	0	0	0	0	1	1	0	1	0	0	0.031	0.0005963							433230	474230
	ALIPUT_02266	hypothetical protein OS=Alistipes putredinis DSM 17216	1	10	10	2	2	0	2	0	0	7	5	4	7	0	3	0.401	0	1197700	1540500		166160			38538000	8192800	12361000	18751000		3625200
	ALIPUT_02336	OmpA family protein OS=Alistipes putredinis DSM 17216	1	3	3	1	0	0	2	0	0	3	0	0	1	0	0	0.114	0				215280			2170800			274560
	ALIPUT_02341	META domain protein OS=Alistipes putredinis DSM 17216	1	1	1	1	0	1	1	0	0	0	1	0	1	0	0	0.128	0.0010793	2798600		1408900	1689600
	ALIPUT_02354	tetratricopeptide repeat protein OS=Alistipes putredinis DSM 17216	1	7	7	1	2	0	2	0	0	6	4	3	3	0	0	0.212	0	2891200	1856000		4962300			12074000	3656400	4661900	4319000
	ALIPUT_02357	deoxyribose-phosphate aldolase OS=Alistipes putredinis DSM 17216	1	4	4	0	0	0	0	1	0	0	0	0	0	0	4	0.199	0					417670							3985700
	ALIPUT_02442	peptidase, S9A/B/C family, catalytic domain protein OS=Alistipes putredinis DSM 17216	1	2	2	0	0	0	0	0	0	0	0	1	2	1	0	0.045	0									178920	216250	266340
;	ALIPUT_02463;AL1_03570	hypothetical protein OS=Alistipes putredinis DSM 17216;hypothetical protein OS=Alistipes shahii WAL 8301	2	4	1	1	0	0	0	0	0	1	1	1	1	0	0	0.173	0	2166700						2762700	1919000	2068000	1678800
	ALIPUT_02795	hypothetical protein OS=Alistipes putredinis DSM 17216	1	4	4	0	0	0	0	0	0	1	1	2	3	0	0	0.056	0								200820	194840	348150
IGLL5;;IGLC1	B9A064;P0DOX8;P0CG04	Immunoglobulin lambda-like polypeptide 5 OS=Homo sapiens OX=9606 GN=IGLL5 PE=2 SV=2;Immunoglobulin lambda-1 light chain OS=Homo sapiens OX=9606 PE=1 SV=1;Immunoglobulin lambda constant 1 OS=Homo sapiens OX=9606 GN=IGLC1 PE=1 SV=1	3	5	2	2	2	2	2	2	1	1	1	0	0	0	0	0.36	0	20893000	22788000	6875300	23432000	21333000	5140600	2151500
	BACCAC_00100	phosphoenolpyruvate carboxykinase (ATP) OS=Bacteroides caccae ATCC 43185	1	15	0	0	0	0	0	0	0	0	0	0	0	0	0	0.415	1												1754800
;;;;	BACCAC_00988;HMPREF9007_04500;BSIG_0501;BSGG_0279;BACFIN_06893	phosphoserine transaminase OS=Bacteroides caccae ATCC 43185;phosphoserine transaminase OS=Bacteroides sp. 1_1_14;phosphoserine aminotransferase OS=Bacteroides sp. 1_1_6;phosphoserine aminotransferase OS=Bacteroides sp. D2;phosphoserine transaminase OS=Bacteroides finegoldii DSM 17565	5	8	1	0	0	0	0	0	0	0	0	0	0	0	1	0.293	0												4004800
	BACCAC_01091	SusD family protein OS=Bacteroides caccae ATCC 43185	1	3	3	0	0	0	0	0	0	2	1	0	0	0	0	0.123	0								1073600
;	BACCAC_01366;BACCAC_03610	SusD family protein OS=Bacteroides caccae ATCC 43185;SusD family protein OS=Bacteroides caccae ATCC 43185	2	3	3	3	2	1	3	0	0	0	0	0	0	0	0	0.065	0	2163800	1220000	270410	3017800
	BACCAC_02325	OmpA family protein OS=Bacteroides caccae ATCC 43185	1	4	2	0	0	0	0	0	0	0	0	1	2	0	0	0.129	0										2510200
;;;;;;;;;;;;;;;;	BACCAC_02513;CUY_4704;HMPREF9007_03314;HMPREF9010_02057;HMPREF1017_01734;BACOVA_00214;BSIG_4657;BSGG_3482;BSCG_05001;HMPREF1018_04301;BACFIN_04946;HMPREF0101_03251;HMPREF9008_04410;HMPREF0103_3848;HMPREF0104_03929;HMPREF0619_04098;HMPREF1532_02962	ferritin OS=Bacteroides caccae ATCC 43185;ferritin-like protein OS=Bacteroides ovatus SD CMC 3f;ferritin OS=Bacteroides sp. 1_1_14;ferritin OS=Bacteroides sp. 3_1_23;ferritin OS=Bacteroides ovatus 3_8_47FAA;ferritin OS=Bacteroides ovatus ATCC 8483;ferritin OS=Bacteroides sp. 1_1_6;ferritin OS=Bacteroides sp. D2;ferritin OS=Bacteroides sp. 2_2_4;ferritin OS=Bacteroides sp. 2_1_56FAA;ferritin OS=Ba…	17	3	2	0	1	0	0	0	0	0	0	0	0	0	1	0.264	0		8186300										8113100
	BACCAC_02616	SusD family protein OS=Bacteroides caccae ATCC 43185	1	1	1	1	1	0	1	0	0	0	0	0	0	0	0	0.027	0	636610	169940		1345600
;	BACCAC_02890;BACFIN_09093	outer membrane insertion signal domain protein OS=Bacteroides caccae ATCC 43185;outer membrane insertion signal domain protein OS=Bacteroides finegoldii DSM 17565	2	1	1	1	1	1	1	0	0	0	0	0	0	0	0	0.034	0.0064388	1377500	1294300	1254300	1575600
;	BACCAC_02900;BACCAC_01365	TonB-linked outer membrane protein, SusC/RagA family OS=Bacteroides caccae ATCC 43185;TonB-linked outer membrane protein, SusC/RagA family OS=Bacteroides caccae ATCC 43185	2	8	8	0	0	0	0	0	0	5	4	2	4	0	0	0.113	0							3444600	1290200	673530	1339800
;;;;;;;;;;;;;;;;;;;;;;;;;;;;;;;;;;;;;;;;	BACCAC_03344;BACUNI_02408;HMPREF1532_04135;HMPREF9010_04188;HMPREF9011_03575;HMPREF9446_01343;HMPREF9447_04540;HMPREF1017_02604;HMPREF1018_04619;HMPREF1007_03561;BACDOR_03249;BACFIN_07875;BACOVA_03657;BACSTE_00095;BACCELL_00240;BSBG_03330;HMPREF0101_04542;BSCG_03569;BSEG_03256;BSFG_02601;BSGG_1750;CUU_0609;CUY_0553;HMPREF1016_01132;HMPREF0969_01173;HMPREF0105_3509;HMPREF9448_00547;BACCOP_02408;BA…	putative phosphoribosylaminoimidazolecarboxamide formyltransferase/IMP cyclohydrolase OS=Bacteroides caccae ATCC 43185;phosphoribosylaminoimidazolecarboxamide formyltransferase/IMP cyclohydrolase OS=Bacteroides uniformis ATCC 8492;bifunctional purine biosynthesis protein purH OS=Bacteroides salyersiae WAL 10018 = DSM 18765 = JCM 12988;phosphoribosylaminoimidazolecarboxamide formyltransferase/IMP …	41	2	2	1	0	0	0	0	0	0	0	0	0	0	1	0.045	0	41258											1401000
	BACCELL_01322	SusD family protein OS=Bacteroides cellulosilyticus DSM 14838	1	2	1	0	0	0	0	0	0	0	1	1	0	0	0	0.061	0.0059583
	BACCELL_01327	SusD family protein OS=Bacteroides cellulosilyticus DSM 14838	1	9	8	0	0	0	0	0	0	7	4	6	4	1	0	0.221	0							7805500	4721900	5136700	6396900	341100
	BACCELL_01328	TonB-linked outer membrane protein, SusC/RagA family OS=Bacteroides cellulosilyticus DSM 14838	1	11	11	0	0	0	0	0	0	7	8	5	5	0	0	0.17	0							5634400	5131700	4320500	5131800
	BACCELL_01402	TonB-linked outer membrane protein, SusC/RagA family OS=Bacteroides cellulosilyticus DSM 14838	1	1	1	1	1	1	1	0	0	0	0	0	0	0	0	0.011	0	1244000	1412300	1118200	2185300
	BACCELL_01420	hypothetical protein OS=Bacteroides cellulosilyticus DSM 14838	1	1	1	0	0	0	0	0	0	1	1	1	1	0	0	0.114	0							1671900	1026400	720770	738010
;	BACCELL_01628;HMPREF9447_02188	efflux transporter, outer membrane factor lipoprotein, NodT family OS=Bacteroides cellulosilyticus DSM 14838;NodT family efflux transporter, outer membrane factor (OMF) lipoprotein OS=Bacteroides oleiciplenus YIT 12058	2	2	2	0	0	0	0	0	0	2	1	0	0	0	0	0.084	0							3107200	1462300
	BACCELL_01905	hypothetical protein OS=Bacteroides cellulosilyticus DSM 14838	1	3	3	0	0	0	0	0	0	1	2	1	2	0	0	0.071	0								1081700		985140
	BACCELL_01906	TonB-linked outer membrane protein, SusC/RagA family OS=Bacteroides cellulosilyticus DSM 14838	1	14	7	0	0	0	0	0	0	5	4	3	3	0	0	0.217	0							5696800	3083600	3839300	2132200
	BACCELL_01907	SusD family protein OS=Bacteroides cellulosilyticus DSM 14838	1	3	3	0	0	0	0	0	0	3	2	2	2	0	0	0.103	0							13595000	6724700	8228000	9455200
;;;;;;;;;;;;;;;;;;;;;;;;;;;;;;;;	BACCELL_01980;BACUNI_04014;BACCELL_00724;HMPREF0103_1893;BACFIN_07289;CUY_3161;BSGG_0833;HMPREF1017_03407;HMPREF9010_01896;BSFG_04783;BSCG_00941;HMPREF9011_03407;HMPREF9449_01197;HMPREF1214_02748;BACCOPRO_02251;BSBG_00610;HMPREF1214_00418;BACOVA_05618;HMPREF1007_02652;BACUNI_04443;AL1_00330;HMPREF0969_02883;HMPREF0104_00386;HMPREF9008_04449;HMPREF0101_02855;HMPREF1018_03864;HMPREF9447_01926;BACCE…	TonB-linked outer membrane protein, SusC/RagA family OS=Bacteroides cellulosilyticus DSM 14838;TonB-linked outer membrane protein, SusC/RagA family OS=Bacteroides uniformis ATCC 8492;TonB-linked outer membrane protein, SusC/RagA family OS=Bacteroides cellulosilyticus DSM 14838;TonB-linked outer membrane protein, SusC/RagA family OS=Bacteroides sp. 2_1_33B;TonB-linked outer membrane protein, SusC/…	33	3	1	0	0	0	0	0	0	1	1	0	0	0	0	0.036	0							3821500	443810
	BACCELL_02043	NHL repeat protein OS=Bacteroides cellulosilyticus DSM 14838	1	1	1	0	0	0	0	0	0	1	0	0	0	0	0	0.035	0.0010805							1335500
	BACCELL_02044	TonB-linked outer membrane protein, SusC/RagA family OS=Bacteroides cellulosilyticus DSM 14838	1	3	3	0	0	0	0	0	0	1	3	2	2	0	0	0.037	0							1215100	1489100	1504800	923750
	BACCELL_02045	SusD family protein OS=Bacteroides cellulosilyticus DSM 14838	1	2	2	0	0	0	0	0	0	1	1	2	1	0	0	0.03	0							256360	117370	226330	188620
	BACCELL_02046	hypothetical protein OS=Bacteroides cellulosilyticus DSM 14838	1	2	2	0	0	0	0	0	0	1	2	1	1	0	0	0.123	0								1789600	1784100	2312500
	BACCELL_02148	SusD family protein OS=Bacteroides cellulosilyticus DSM 14838	1	2	2	0	0	0	0	0	0	2	1	2	1	0	0	0.055	0							1668500	178740	325410	441650
	BACCELL_02150	TonB-linked outer membrane protein, SusC/RagA family OS=Bacteroides cellulosilyticus DSM 14838	1	5	5	0	0	0	0	0	0	5	1	1	3	0	0	0.081	0							3302200		2100700	2902900
;	BACCELL_02369;BACPLE_02054	SusD family protein OS=Bacteroides cellulosilyticus DSM 14838;SusD family protein OS=Bacteroides plebeius DSM 17135	2	9	9	0	0	0	0	0	0	9	6	6	6	1	0	0.231	0							13555000	6791200	8257800	7639400
	BACCELL_02370	TonB-dependent receptor OS=Bacteroides cellulosilyticus DSM 14838	1	7	7	0	0	0	0	0	0	5	3	5	4	1	0	0.266	0							13210000	5683600	7704700	7591600	453090
	BACCELL_02392	TonB-linked outer membrane protein, SusC/RagA family OS=Bacteroides cellulosilyticus DSM 14838	1	2	2	0	0	0	0	0	0	1	1	1	1	0	0	0.049	0							2154000	1583600	1049800	313150
	BACCELL_02456	phosphoenolpyruvate carboxykinase (ATP) OS=Bacteroides cellulosilyticus DSM 14838	1	13	1	0	0	0	0	0	0	0	0	0	0	0	1	0.346	0												3827400
	BACCELL_02625	TonB-linked outer membrane protein, SusC/RagA family OS=Bacteroides cellulosilyticus DSM 14838	1	2	1	1	1	1	1	0	1	0	0	0	0	0	0	0.02	0.00061576	2311600	3546900	1649100	3982800
	BACCELL_03194	hypothetical protein OS=Bacteroides cellulosilyticus DSM 14838	1	1	1	0	0	0	0	0	0	0	0	0	0	0	1	0.07	0.0050736
	BACCELL_03313	putative glyceraldehyde-3-phosphate dehydrogenase, type I OS=Bacteroides cellulosilyticus DSM 14838	1	3	1	1	1	0	1	0	0	0	0	0	0	0	0	0.427	1		1578600
	BACCELL_03498	glycosyltransferase, group 1 family protein OS=Bacteroides cellulosilyticus DSM 14838	1	1	1	0	0	0	0	0	0	0	0	0	0	0	1	0.082	0.0010893												4227100
;;;;;;;;;;;	BACCELL_03544;HMPREF9447_01363;HMPREF9446_00010;HMPREF1214_03176;HMPREF1018_03730;HMPREF1016_03099;HMPREF1007_01575;HMPREF0969_00362;HMPREF0101_02996;BACUNI_01464;BACSTE_00961;HMPREF1532_02503	Cyclomaltodextrinase domain protein OS=Bacteroides cellulosilyticus DSM 14838;hypothetical protein OS=Bacteroides oleiciplenus YIT 12058;alpha amylase, catalytic domain protein OS=Bacteroides fluxus YIT 12057;hypothetical protein OS=Bacteroides sp. HPS0048;hypothetical protein OS=Bacteroides sp. 2_1_56FAA;alpha amylase OS=Bacteroides eggerthii 1_2_48FAA;alpha amylase OS=Bacteroides sp. 4_1_36;alp…	12	1	1	1	0	0	0	0	0	0	0	0	0	0	0	0.061	0.006442
	BACCELL_03593	TonB-linked outer membrane protein, SusC/RagA family OS=Bacteroides cellulosilyticus DSM 14838	1	20	19	0	0	0	0	0	0	18	15	12	13	2	0	0.323	0							35476000	18482000	11984000	16235000	484370
	BACCELL_03594	hypothetical protein OS=Bacteroides cellulosilyticus DSM 14838	1	8	8	0	0	0	0	0	0	7	4	6	5	0	0	0.276	0							38532000	13489000	11836000	11892000
	BACCELL_04073	hypothetical protein OS=Bacteroides cellulosilyticus DSM 14838	1	11	11	0	0	0	0	0	0	10	8	8	8	2	0	0.367	0							77666000	29838000	23422000	29263000	1124900
	BACCELL_04443	hypothetical protein OS=Bacteroides cellulosilyticus DSM 14838	1	7	7	0	0	0	0	0	0	6	5	6	7	1	0	0.247	0							83718000	58665000	39033000	47106000	1639400
;	BACCELL_04460;HMPREF9447_00796	superoxide dismutase, Mn/Fe family OS=Bacteroides cellulosilyticus DSM 14838;superoxide dismutase [Fe] OS=Bacteroides oleiciplenus YIT 12058	2	3	1	0	0	0	0	0	0	0	0	0	0	0	1	0.268	0												4762400
	BACCELL_04582	hypothetical protein OS=Bacteroides cellulosilyticus DSM 14838	1	1	1	0	0	0	0	0	0	1	0	1	1	0	0	0.05	0.0082564							3206900		2171600	2634600
;;;;;;;;;;;;;;;;;;	BACCELL_05271;HMPREF9446_00814;HMPREF0101_03088;BACFIN_07347;HMPREF9447_03802;HMPREF1532_00324;HMPREF1214_03940;HMPREF9007_01121;BSIG_4150;BACSTE_01723;BACCAC_02181;HMPREF1018_03560;HMPREF9008_00076;HMPREF9449_02191;HMPREF0103_0314;HMPREF0104_02596;HMPREF0619_02468;PARMER_03872;EUBHAL_02007	hypothetical protein OS=Bacteroides cellulosilyticus DSM 14838;hypothetical protein OS=Bacteroides fluxus YIT 12057;hypothetical protein OS=Bacteroides sp. 2_1_16;hypothetical protein OS=Bacteroides finegoldii DSM 17565;hypothetical protein OS=Bacteroides oleiciplenus YIT 12058;hypothetical protein OS=Bacteroides salyersiae WAL 10018 = DSM 18765 = JCM 12988;hypothetical protein OS=Bacteroides sp.…	19	4	1	1	0	1	1	1	1	1	1	1	1	0	1	0.262	0	3585900			1116900	30231000	485170	17095000	1727100	4722100	3487100		108340000
	BACCELL_05446	TonB-linked outer membrane protein, SusC/RagA family OS=Bacteroides cellulosilyticus DSM 14838	1	2	2	0	0	0	0	0	0	2	1	0	1	0	0	0.039	0							2258900	1114000		613410
	BACCELL_05486	hypothetical protein OS=Bacteroides cellulosilyticus DSM 14838	1	1	1	0	0	0	0	0	0	1	0	0	0	0	0	0.124	0.0010899							6459700
;;;;;;;;;;;;;;;;;;;;;;;;;;;;;;;;;;;;;	BACCELL_05494;HMPREF9447_05362;HMPREF9011_01756;HMPREF0619_01124;HMPREF9446_00127;CUU_3219;BACSTE_03466;HMPREF1214_03127;HMPREF0103_3507;HMPREF0104_01048;HMPREF9008_03061;HMPREF0105_4223;BACCOPRO_01001;BSFG_03107;HMPREF1016_00015;BSEG_03188;BSBG_04601;BACDOR_01368;HMPREF1018_03764;HMPREF1007_01754;HMPREF0969_00045;BSIG_4314;BACUNI_01165;HMPREF9007_04301;HMPREF1532_02459;BACCAC_02741;BACCOP_02493;…	pyruvate synthase OS=Bacteroides cellulosilyticus DSM 14838;pyruvate:ferredoxin (flavodoxin) oxidoreductase OS=Bacteroides oleiciplenus YIT 12058;pyruvate-flavodoxin oxidoreductase OS=Bacteroides sp. 3_1_40A;pyruvate synthase OS=Parabacteroides sp. D13;pyruvate synthase OS=Bacteroides fluxus YIT 12057;pyruvate:ferredoxin (flavodoxin) oxidoreductase OS=Bacteroides vulgatus PC510;pyruvate synthase …	38	3	1	1	0	0	0	0	0	0	0	0	0	0	1	0.03	0	175880											439770
	BACCELL_05684	TonB-linked outer membrane protein, SusC/RagA family OS=Bacteroides cellulosilyticus DSM 14838	1	6	2	0	0	0	0	0	0	1	2	2	1	0	0	0.09	0							1051500	1564700	1838000	1870000
	BACCELL_05686	SusD family protein OS=Bacteroides cellulosilyticus DSM 14838	1	7	5	0	0	0	0	0	0	5	2	2	2	0	0	0.165	0							8317600	517690	6640900	3412600
;	BACCELL_05687;HMPREF9447_03647	TonB-linked outer membrane protein, SusC/RagA family OS=Bacteroides cellulosilyticus DSM 14838;SusC/RagA family TonB-linked outer membrane protein OS=Bacteroides oleiciplenus YIT 12058	2	15	12	0	0	0	0	0	0	12	6	8	7	0	0	0.231	0							11861000	4690000	5657000	6667600
;;;;;;	BACCELL_05688;HMPREF9447_03648;BSGG_1951;BACOVA_00245;BACPLE_01963;BACOVA_03429;HMPREF9447_01471	SusD family protein OS=Bacteroides cellulosilyticus DSM 14838;hypothetical protein OS=Bacteroides oleiciplenus YIT 12058;hypothetical protein OS=Bacteroides sp. D2;SusD family protein OS=Bacteroides ovatus ATCC 8483;SusD family protein OS=Bacteroides plebeius DSM 17135;SusD family protein OS=Bacteroides ovatus ATCC 8483;hypothetical protein OS=Bacteroides oleiciplenus YIT 12058	7	6	6	0	0	0	0	0	0	4	1	0	3	0	0	0.186	0							24673000	13067000		16190000
;	BACCELL_05689;HMPREF9447_03649	hypothetical protein OS=Bacteroides cellulosilyticus DSM 14838;hypothetical protein OS=Bacteroides oleiciplenus YIT 12058	2	2	1	0	0	0	0	0	0	1	1	0	0	1	0	0.087	0.0059613							1859800	490810			466470
	BACCELL_05747	hypothetical protein OS=Bacteroides cellulosilyticus DSM 14838	1	2	2	0	0	0	0	0	0	2	1	0	1	0	0	0.095	0							2286100	1256500
;;;;;;	BACCOP_00607;HMPREF1016_00766;HMPREF1007_00744;HMPREF0969_01992;BACUNI_03846;BACSTE_02573;HMPREF1532_01530	AMP-binding enzyme OS=Bacteroides coprocola DSM 17136;AMP-binding enzyme OS=Bacteroides eggerthii 1_2_48FAA;AMP-binding enzyme OS=Bacteroides sp. 4_1_36;AMP-binding enzyme OS=Bacteroides sp. D20;AMP-binding enzyme OS=Bacteroides uniformis ATCC 8492;AMP-binding enzyme OS=Bacteroides stercoris ATCC 43183;hypothetical protein OS=Bacteroides salyersiae WAL 10018 = DSM 18765 = JCM 12988	7	2	2	0	0	0	1	0	0	0	1	0	0	0	0	0.042	0				477050
;;;	BACCOP_00761;BACPLE_02798;BACCOPRO_01099;AL1_24060	glyceraldehyde-3-phosphate dehydrogenase, type I OS=Bacteroides coprocola DSM 17136;glyceraldehyde-3-phosphate dehydrogenase, type I OS=Bacteroides plebeius DSM 17135;glyceraldehyde-3-phosphate dehydrogenase, type I OS=Bacteroides coprophilus DSM 18228 = JCM 13818;glyceraldehyde-3-phosphate dehydrogenase OS=Alistipes shahii WAL 8301	4	11	1	1	0	0	0	0	0	0	0	0	0	0	0	0.458	1	391220
;;	BACCOP_00964;HMPREF9008_04396;HMPREF0619_04085	SusD family protein OS=Bacteroides coprocola DSM 17136;SusD family protein OS=Parabacteroides sp. 20_3;SusD family protein OS=Parabacteroides sp. D13	3	3	1	0	0	0	0	0	0	1	0	0	0	0	0	0.066	0.00058858							2519800
	BACCOP_01533	hypothetical protein OS=Bacteroides coprocola DSM 17136	1	1	1	1	0	0	1	0	0	0	0	0	0	0	0	0.054	0.005511	1874300			1816100
;	BACCOP_02377;BACPLE_03789	TonB-dependent receptor OS=Bacteroides coprocola DSM 17136;TonB-dependent receptor plug domain protein OS=Bacteroides plebeius DSM 17135	2	1	1	1	0	0	1	0	0	0	0	0	0	0	0	0.028	0.00058582	982530			1262700
	BACCOP_02644	TonB-linked outer membrane protein, SusC/RagA family OS=Bacteroides coprocola DSM 17136	1	3	1	0	0	0	0	0	0	0	0	0	1	0	0	0.052	0.0020942
	BACCOP_03509	TonB-linked outer membrane protein, SusC/RagA family OS=Bacteroides coprocola DSM 17136	1	1	1	0	0	0	0	0	0	0	1	0	1	0	0	0.036	0.000612								456200
	BACCOP_04291	inositol-3-phosphate synthase OS=Bacteroides coprocola DSM 17136	1	4	1	0	0	0	0	0	0	0	0	0	0	0	1	0.177	0.00060459												5256100
;	BACCOPRO_00177;BACCOPRO_00174	TonB-linked outer membrane protein, SusC/RagA family OS=Bacteroides coprophilus DSM 18228 = JCM 13818;TonB-linked outer membrane protein, SusC/RagA family OS=Bacteroides coprophilus DSM 18228 = JCM 13818	2	1	1	1	1	1	1	0	1	0	0	0	0	0	0	0.01	0.00058893	1527900	1768300	1158000	1456200		364920
;;;;;;;;;;;;;;;	BACCOPRO_00311;BACSTE_03705;PARMER_00354;BACCOP_00659;PARMER_01482;BSFG_03150;HMPREF9010_00553;HMPREF1017_00425;CUY_3871;BSGG_2454;BSCG_01641;BACOVA_02859;AL1_00260;HMPREF9447_03052;BSGG_3886;BACOVA_03127	TonB-linked outer membrane protein, SusC/RagA family OS=Bacteroides coprophilus DSM 18228 = JCM 13818;TonB-dependent receptor OS=Bacteroides stercoris ATCC 43183;TonB-linked outer membrane protein, SusC/RagA family OS=Parabacteroides merdae ATCC 43184;TonB-linked outer membrane protein, SusC/RagA family OS=Bacteroides coprocola DSM 17136;TonB-linked outer membrane protein, SusC/RagA family OS=Par…	16	4	2	1	1	0	0	0	0	0	0	1	0	0	0	0.039	0	55255	1126900							153900
;;;;;;;;;;;;;	BACCOPRO_00910;BACCOPRO_00903;BACCOPRO_03373;BACCOP_00231;HMPREF1018_00903;HMPREF0105_2105;BSEG_02104;BSBG_00847;BACDOR_01762;HMPREF0101_02782;HMPREF9007_02997;HMPREF1018_03612;HMPREF0101_03035;BSIG_5080	TonB-linked outer membrane protein, SusC/RagA family OS=Bacteroides coprophilus DSM 18228 = JCM 13818;TonB-linked outer membrane protein, SusC/RagA family OS=Bacteroides coprophilus DSM 18228 = JCM 13818;TonB-linked outer membrane protein, SusC/RagA family OS=Bacteroides coprophilus DSM 18228 = JCM 13818;TonB-linked outer membrane protein, SusC/RagA family OS=Bacteroides coprocola DSM 17136;hypot…	14	6	3	2	1	0	2	0	0	2	0	2	1	0	0	0.064	0	1767200	1498500	863080	2509800			659110		139030	124970
	BACCOPRO_00911	SusD family protein OS=Bacteroides coprophilus DSM 18228 = JCM 13818	1	1	1	1	1	0	1	0	0	1	0	0	0	0	0	0.022	0.00062578	490970	755300		1191800			1315700
	BACCOPRO_01438	hypothetical protein OS=Bacteroides coprophilus DSM 18228 = JCM 13818	1	4	1	1	1	1	1	0	0	0	0	0	0	0	0	0.122	0	7767600	1165200	1317900	9032700
	BACCOPRO_01874	TonB-linked outer membrane protein, SusC/RagA family OS=Bacteroides coprophilus DSM 18228 = JCM 13818	1	2	2	0	2	1	0	0	0	0	0	0	0	0	0	0.052	0		1040300	759700
;;	BACCOPRO_02302;BSFG_04479;HMPREF9446_00917	TonB-linked outer membrane protein, SusC/RagA family OS=Bacteroides coprophilus DSM 18228 = JCM 13818;TonB-linked outer membrane protein, SusC/RagA family OS=Bacteroides sp. 4_3_47FAA;TonB-dependent receptor plug domain protein OS=Bacteroides fluxus YIT 12057	3	9	9	6	4	1	8	0	0	0	0	0	0	0	0	0.15	0	2865500	1309500	526820	5240200
;;;;;;	BACCOPRO_02433;BACPLE_03178;BACCOP_02582;HMPREF0105_4104;BSEG_03609;BSBG_03882;BACDOR_03120	transporter, MotA/TolQ/ExbB proton channel family protein OS=Bacteroides coprophilus DSM 18228 = JCM 13818;transporter, MotA/TolQ/ExbB proton channel family protein OS=Bacteroides plebeius DSM 17135;transporter, MotA/TolQ/ExbB proton channel family protein OS=Bacteroides coprocola DSM 17136;transporter, MotA/TolQ/ExbB proton channel family protein OS=Bacteroides sp. 3_1_33FAA;transporter, MotA/To…	7	3	1	0	1	0	1	0	0	0	0	0	0	0	0	0.187	0	6766600	14044000	8842700	15219000			3287300	1725300	1940200	3140100
;;	BACCOPRO_02529;BACPLE_02516;BACCOP_03650	lactate/malate dehydrogenase, NAD binding domain protein OS=Bacteroides coprophilus DSM 18228 = JCM 13818;lactate/malate dehydrogenase, NAD binding domain protein OS=Bacteroides plebeius DSM 17135;lactate/malate dehydrogenase, NAD binding domain protein OS=Bacteroides coprocola DSM 17136	3	4	2	0	0	0	0	0	0	0	0	0	0	0	2	0.156	0												11206000
	BACCOPRO_02545	hypothetical protein OS=Bacteroides coprophilus DSM 18228 = JCM 13818	1	1	1	0	0	0	0	0	0	1	0	0	0	0	0	0.022	0							4395400
;;;;;;	BACCOPRO_02856;BACCOP_01004;HMPREF9448_00678;HMPREF1007_03030;HMPREF0969_02728;BACUNI_04636;BACPLE_01752	hypothetical protein OS=Bacteroides coprophilus DSM 18228 = JCM 13818;hypothetical protein OS=Bacteroides coprocola DSM 17136;hypothetical protein OS=Barnesiella intestinihominis YIT 11860;hypothetical protein OS=Bacteroides sp. 4_1_36;hypothetical protein OS=Bacteroides sp. D20;hypothetical protein OS=Bacteroides uniformis ATCC 8492;hypothetical protein OS=Bacteroides plebeius DSM 17135	7	4	0	0	0	0	0	0	0	0	0	0	0	0	0	0.262	0	1518000			1942700	2509900	1340800						8444000
	BACCOPRO_03193	SusD family protein OS=Bacteroides coprophilus DSM 18228 = JCM 13818	1	2	2	2	0	1	1	0	0	1	1	1	1	0	0	0.036	0	1787600		1486800	1540100			631500	709960	1068200
;;	BACDOR_01082;HMPREF9008_01761;HMPREF9008_04587	hypothetical protein OS=Bacteroides dorei DSM 17855;hypothetical protein OS=Parabacteroides sp. 20_3;hypothetical protein OS=Parabacteroides sp. 20_3	3	3	3	0	0	0	0	0	0	0	0	0	0	0	3	0.258	0												53519000
;;;;;;	BACDOR_01168;HMPREF9011_00744;HMPREF0105_2438;CUU_0930;BSFG_01723;BSEG_01802;BSBG_01353	TonB-linked outer membrane protein, SusC/RagA family OS=Bacteroides dorei DSM 17855;outer membrane protein OS=Bacteroides sp. 3_1_40A;TonB-linked outer membrane protein, SusC/RagA family OS=Bacteroides sp. 3_1_33FAA;TonB-dependent receptor plug domain protein OS=Bacteroides vulgatus PC510;TonB-linked outer membrane protein, SusC/RagA family OS=Bacteroides sp. 4_3_47FAA;TonB-linked outer membrane …	7	4	3	1	0	0	2	0	0	0	0	0	0	0	0	0.046	0				251220
;;;;;;	BACDOR_01721;HMPREF9011_00527;HMPREF0105_2158;CUU_0253;BSFG_00443;BSBG_00884;BSEG_02068	hypothetical protein OS=Bacteroides dorei DSM 17855;hypothetical protein OS=Bacteroides sp. 3_1_40A;hypothetical protein OS=Bacteroides sp. 3_1_33FAA;conserved hypothetical protein OS=Bacteroides vulgatus PC510;hypothetical protein OS=Bacteroides sp. 4_3_47FAA;hypothetical protein OS=Bacteroides sp. 9_1_42FAA;hypothetical protein OS=Bacteroides dorei 5_1_36/D4	7	1	1	0	0	0	0	1	0	0	0	0	0	0	0	0.031	0.00060277					2265600
;;;;;;;;;;;;;;;;;;	BACDOR_02264;BSBG_03210;BSEG_02896;BSFG_00067;CUU_0797;HMPREF9011_00156;HMPREF9441_03330;HMPREF0105_3379;HMPREF9442_01004;BSCG_03882;BSIG_1157;CUY_3225;HMPREF1017_01455;HMPREF9007_04005;HMPREF9010_04947;BACOVA_03850;BACFIN_06462;BACCAC_02199;BSGG_4908	arabinose isomerase OS=Bacteroides dorei DSM 17855;arabinose isomerase OS=Bacteroides sp. 9_1_42FAA;arabinose isomerase OS=Bacteroides dorei 5_1_36/D4;arabinose isomerase OS=Bacteroides sp. 4_3_47FAA;arabinose isomerase OS=Bacteroides vulgatus PC510;L-fucose isomerase OS=Bacteroides sp. 3_1_40A;arabinose isomerase OS=Paraprevotella clara YIT 11840;arabinose isomerase OS=Bacteroides sp. 3_1_33FAA;…	19	3	3	1	1	1	2	0	0	0	0	0	0	0	0	0.086	0	956770	113360		2189500
;;;;;;;;;;;;;;;;;	BACDOR_02328;BSEG_02845;HMPREF0105_3442;CUU_1571;BSFG_00020;HMPREF9011_00108;BSBG_03266;HMPREF9447_05112;HMPREF1017_04391;BSGG_4821;BACCOP_02705;BACCOPRO_01984;BACPLE_03680;BACUNI_03951;HMPREF0969_01922;HMPREF1007_00669;HMPREF1016_02661;BACCELL_02514	phosphoribosylaminoimidazole carboxylase, catalytic subunit OS=Bacteroides dorei DSM 17855;phosphoribosylaminoimidazole carboxylase, catalytic subunit OS=Bacteroides dorei 5_1_36/D4;phosphoribosylaminoimidazole carboxylase, catalytic subunit OS=Bacteroides sp. 3_1_33FAA;phosphoribosylaminoimidazole carboxylase, catalytic subunit OS=Bacteroides vulgatus PC510;phosphoribosylaminoimidazole carboxyla…	18	2	1	1	0	0	1	1	0	0	0	0	0	0	1	0.284	0	12186000			16277000	9725500							18914000
;;;;;;;;;;;;;;;;;;;;;;;;;;;;;;;	BACDOR_03375;HMPREF9011_03777;BSBG_04100;BSEG_03833;BSFG_02286;CUU_3912;HMPREF0105_1091;BACFIN_05137;CUY_2040;HMPREF9447_05409;HMPREF9446_00106;HMPREF9010_04581;HMPREF1214_02972;HMPREF1018_03849;HMPREF1017_04585;HMPREF1007_01792;BACCOP_03320;HMPREF0969_00015;HMPREF0101_02871;BACCELL_05649;BSCG_00637;BACUNI_01125;BSGG_3008;BACOVA_04589;HMPREF1016_03813;BACSTE_01522;PARMER_01124;HMPREF0103_1407;HMP…	adenylosuccinate synthase OS=Bacteroides dorei DSM 17855;adenylosuccinate synthetase OS=Bacteroides sp. 3_1_40A;adenylosuccinate synthase OS=Bacteroides sp. 9_1_42FAA;adenylosuccinate synthase OS=Bacteroides dorei 5_1_36/D4;adenylosuccinate synthase OS=Bacteroides sp. 4_3_47FAA;adenylosuccinate synthase OS=Bacteroides vulgatus PC510;adenylosuccinate synthase OS=Bacteroides sp. 3_1_33FAA;adenylosu…	32	4	1	0	0	0	0	0	0	0	0	0	0	0	1	0.132	0.003096												3566900
;;;	BACDOR_04161;HMPREF0105_0420;BSEG_00532;BSBG_01641	hypothetical protein OS=Bacteroides dorei DSM 17855;hypothetical protein OS=Bacteroides sp. 3_1_33FAA;hypothetical protein OS=Bacteroides dorei 5_1_36/D4;hypothetical protein OS=Bacteroides sp. 9_1_42FAA	4	1	1	1	0	0	0	0	0	0	0	0	0	0	0	0.079	0.00055279
;;;;	BACDOR_04477;HMPREF9011_00975;CUU_3165;BSFG_03505;BSEG_00180	SusD family protein OS=Bacteroides dorei DSM 17855;outer membrane protein OS=Bacteroides sp. 3_1_40A;putative lipoprotein OS=Bacteroides vulgatus PC510;SusD family protein OS=Bacteroides sp. 4_3_47FAA;SusD family protein OS=Bacteroides dorei 5_1_36/D4	5	8	8	5	2	0	4	0	0	0	0	0	0	0	0	0.203	0	2511500	372650		3395300
	BACFIN_04796	tetratricopeptide repeat protein OS=Bacteroides finegoldii DSM 17565	1	7	1	1	0	0	1	0	0	0	0	0	0	0	0	0.19	0	1837100	1038900	1038900	3615400
	BACFIN_05159	hypothetical protein OS=Bacteroides finegoldii DSM 17565	1	2	2	1	0	1	1	0	0	0	0	0	0	0	0	0.057	0	1384000		1184100	117300
;;;;	BACFIN_05258;HMPREF9446_02105;BACFIN_08330;BACSTE_01228;HMPREF1016_01519	hypothetical protein OS=Bacteroides finegoldii DSM 17565;hypothetical protein OS=Bacteroides fluxus YIT 12057;outer membrane insertion signal domain protein OS=Bacteroides finegoldii DSM 17565;hypothetical protein OS=Bacteroides stercoris ATCC 43183;outer membrane insertion protein OS=Bacteroides eggerthii 1_2_48FAA	5	7	6	5	3	2	5	0	0	2	1	1	1	0	0	0.537	0	19051000	10324000	3167000	36355000			6574300	2311500	2466100	3146000
	BACFIN_05259	OmpA family protein OS=Bacteroides finegoldii DSM 17565	1	3	3	1	1	1	2	0	1	0	1	2	1	1	0	0.095	0				6603500				5154600	4744800	4268000	782180
;;	BACFIN_05439;CUY_4626;BACCAC_03427	outer membrane insertion signal domain protein OS=Bacteroides finegoldii DSM 17565;outer membrane insertion signal domain protein OS=Bacteroides ovatus SD CMC 3f;outer membrane insertion signal domain protein OS=Bacteroides caccae ATCC 43185	3	2	1	1	1	1	1	0	1	0	0	0	0	0	0	0.161	0	3281800	1770300	1710600			1552100
	BACFIN_06067	SusD family protein OS=Bacteroides finegoldii DSM 17565	1	1	1	1	0	0	1	0	0	0	0	0	0	0	0	0.026	0.00055835				760070
	BACFIN_06171	signal peptide peptidase SppA, 67K type OS=Bacteroides finegoldii DSM 17565	1	1	1	1	0	0	0	0	0	0	0	0	0	0	0	0.051	0.008313
;;	BACFIN_06315;PREVCOP_06503;BACPLE_02436	TonB-linked outer membrane protein, SusC/RagA family OS=Bacteroides finegoldii DSM 17565;TonB-linked outer membrane protein, SusC/RagA family OS=Prevotella copri DSM 18205;TonB-linked outer membrane protein, SusC/RagA family OS=Bacteroides plebeius DSM 17135	3	9	7	4	4	1	3	0	0	0	0	0	0	0	0	0.12	0	2040300	2252300		2650600
	BACFIN_06316	tetratricopeptide repeat protein OS=Bacteroides finegoldii DSM 17565	1	5	4	2	2	1	4	0	1	0	0	0	0	0	0	0.153	0	3203500	1966700	1701200	4993700
	BACFIN_06928	hypothetical protein OS=Bacteroides finegoldii DSM 17565	1	2	2	1	0	1	1	0	0	0	0	0	0	0	0	0.051	0
	BACFIN_07083	OmpA family protein OS=Bacteroides finegoldii DSM 17565	1	4	1	1	0	1	1	0	0	0	0	0	0	0	0	0.126	0	1968600		1347200	1994900
	BACFIN_07774	TonB-dependent receptor OS=Bacteroides finegoldii DSM 17565	1	1	1	1	0	0	1	0	1	0	0	0	0	0	0	0.017	0.0021064	318060			290580
	BACFIN_07775	carbohydrate binding domain protein OS=Bacteroides finegoldii DSM 17565	1	10	10	8	5	4	9	0	0	0	0	0	0	0	0	0.253	0	10598000	9101400	2971700	21420000
;;;;;;;;	BACFIN_08059;BSCG_02973;BACCAC_01523;BSIG_1336;HMPREF1017_04905;BSGG_2249;HMPREF9007_03873;HMPREF9010_04285;CUY_3074	efflux transporter, outer membrane factor lipoprotein, NodT family OS=Bacteroides finegoldii DSM 17565;efflux transporter, outer membrane factor lipoprotein, NodT family OS=Bacteroides sp. 2_2_4;efflux transporter, outer membrane factor lipoprotein, NodT family OS=Bacteroides caccae ATCC 43185;NodT family efflux transporter, outer membrane factor (OMF) lipoprotein OS=Bacteroides sp. 1_1_6;hypothe…	9	3	3	2	0	0	2	0	0	0	0	0	0	0	0	0.153	0	2237900			2224300
	BACFIN_08269	hypothetical protein OS=Bacteroides finegoldii DSM 17565	1	1	1	1	1	1	1	0	0	0	0	0	0	0	0	0.051	0.00056689	3840800	1994300	2132900	3397000
	BACFIN_08434	TonB-linked outer membrane protein, SusC/RagA family OS=Bacteroides finegoldii DSM 17565	1	2	2	1	0	1	0	0	0	0	0	0	0	0	0	0.028	0			275360
	BACFIN_08435	SusD family protein OS=Bacteroides finegoldii DSM 17565	1	2	2	2	0	0	1	0	0	0	0	0	0	0	0	0.106	0	1444500			374470
	BACFIN_08437	hypothetical protein OS=Bacteroides finegoldii DSM 17565	1	2	2	2	0	0	1	0	0	0	0	0	0	0	0	0.078	0	2669200
	BACFIN_08439	leucine Rich Repeat protein OS=Bacteroides finegoldii DSM 17565	1	2	2	2	1	1	2	0	0	0	0	0	0	0	0	0.05	0	1410200		870200	1687400
;;;;;;	BACFIN_08509;BSCG_01633;BACOVA_02848;CUY_3863;HMPREF9010_00545;HMPREF1017_00417;BSGG_2462	hypothetical protein OS=Bacteroides finegoldii DSM 17565;hypothetical protein OS=Bacteroides sp. 2_2_4;hypothetical protein OS=Bacteroides ovatus ATCC 8483;putative lipoprotein OS=Bacteroides ovatus SD CMC 3f;conserved hypothetical protein OS=Bacteroides sp. 3_1_23;hypothetical protein OS=Bacteroides ovatus 3_8_47FAA;hypothetical protein OS=Bacteroides sp. D2	7	5	5	3	2	2	3	0	0	2	2	2	3	0	0	0.15	0	5411500	2995400	1772700	7242100			8470200	8532400	4342200	8179300
;;;;	BACFIN_08570;HMPREF9007_00501;BSIG_2382;BACCAC_01875;HMPREF9448_02844	glyceraldehyde-3-phosphate dehydrogenase, type I OS=Bacteroides finegoldii DSM 17565;glyceraldehyde-3-phosphate dehydrogenase, type I OS=Bacteroides sp. 1_1_14;glyceraldehyde-3-phosphate dehydrogenase A OS=Bacteroides sp. 1_1_6;glyceraldehyde-3-phosphate dehydrogenase, type I OS=Bacteroides caccae ATCC 43185;glyceraldehyde-3-phosphate dehydrogenase A OS=Barnesiella intestinihominis YIT 11860	5	13	1	1	1	1	1	0	0	0	0	0	0	0	1	0.562	0	7318500	2102000	3507000	14166000	12868000							29387000
	BACFIN_08621	hypothetical protein OS=Bacteroides finegoldii DSM 17565	1	8	4	3	2	1	2	0	0	0	0	0	0	0	0	0.224	0	1916000	4093100	1589900	5186700
;;;;;;	BACFIN_08672;HMPREF1214_03807;HMPREF1532_00259;HMPREF1007_01506;HMPREF0969_00432;BACUNI_01384;HMPREF0101_00589	hypothetical protein OS=Bacteroides finegoldii DSM 17565;hypothetical protein OS=Bacteroides sp. HPS0048;hypothetical protein OS=Bacteroides salyersiae WAL 10018 = DSM 18765 = JCM 12988;outer membrane insertion protein OS=Bacteroides sp. 4_1_36;outer membrane insertion signal domain protein OS=Bacteroides sp. D20;outer membrane insertion signal domain protein OS=Bacteroides uniformis ATCC 8492;hy…	7	3	1	1	1	1	1	0	0	0	0	0	0	0	0	0.072	0	1325700	1622700	1632600	2929200
;;;;;;;;;	BACFIN_09199;BSCG_01963;BACOVA_05197;HMPREF9010_02963;HMPREF1017_02395;CUY_1893;BSGG_1244;BACCAC_03565;HMPREF9007_00617;BSIG_2285	hypothetical protein OS=Bacteroides finegoldii DSM 17565;outer membrane protein transport protein, Ompp1/FadL/TodX family OS=Bacteroides sp. 2_2_4;outer membrane protein transport protein, Ompp1/FadL/TodX family OS=Bacteroides ovatus ATCC 8483;putative outer membrane protein OS=Bacteroides sp. 3_1_23;hypothetical protein OS=Bacteroides ovatus 3_8_47FAA;outer membrane protein transport protein (OM…	10	3	2	2	0	0	1	0	0	0	0	0	1	0	0	0.096	0	205090			315670
	BACFIN_09230	hypothetical protein OS=Bacteroides finegoldii DSM 17565	1	3	3	3	1	1	2	2	0	0	0	0	0	0	0	0.108	0	5508700	2446900	2548700	2444300	3422900
	BACFIN_09231	hypothetical protein OS=Bacteroides finegoldii DSM 17565	1	3	3	3	1	1	2	0	0	0	0	0	0	0	0	0.183	0	5746800	3342900	3197500	7526400
;;;	BACFIN_09232;HMPREF9007_02489;BACPLE_03419;BSIG_0570	hypothetical protein OS=Bacteroides finegoldii DSM 17565;conserved hypothetical protein OS=Bacteroides sp. 1_1_14;hypothetical protein OS=Bacteroides plebeius DSM 17135;hypothetical protein OS=Bacteroides sp. 1_1_6	4	9	9	6	4	5	7	0	1	0	0	0	0	0	0	0.289	0	11058000	3478400	5035300	15369000
;;	BACFIN_09233;BSGG_0173;BACFIN_08332	TonB-linked outer membrane protein, SusC/RagA family OS=Bacteroides finegoldii DSM 17565;SusC/RagA family TonB-linked outer membrane protein OS=Bacteroides sp. D2;TonB-linked outer membrane protein, SusC/RagA family OS=Bacteroides finegoldii DSM 17565	3	14	14	12	9	8	12	0	2	0	0	0	0	0	0	0.211	0	13139000	7675400	6752300	18088000		560380
;	BACOVA_00243;BACOVA_03427	SusD family protein OS=Bacteroides ovatus ATCC 8483;SusD family protein OS=Bacteroides ovatus ATCC 8483	2	2	1	0	0	0	0	0	0	1	1	1	1	0	0	0.034	0.00056948							2802400	536700	632790	928040
;;;;;;;;;;;;;;;;;;;;;;;;	BACOVA_00690;HMPREF0969_02555;CUY_2942;BACCELL_05577;HMPREF9446_01250;HMPREF1017_04228;HMPREF1016_01621;HMPREF1007_02859;HMPREF9007_01804;BSIG_2976;BSGG_3677;BSCG_03421;BACUNI_01586;BACSTE_03093;BACFIN_06235;HMPREF9448_01038;HMPREF9010_03741;BACCAC_03745;HMPREF9441_01251;HMPREF9442_02158;HMPREF9447_03287;HMPREF0101_03651;HMPREF1018_03189;HMPREF1532_03763;HMPREF9449_02616	diaminopimelate dehydrogenase OS=Bacteroides ovatus ATCC 8483;diaminopimelate dehydrogenase OS=Bacteroides sp. D20;diaminopimelate dehydrogenase OS=Bacteroides ovatus SD CMC 3f;diaminopimelate dehydrogenase OS=Bacteroides cellulosilyticus DSM 14838;diaminopimelate dehydrogenase OS=Bacteroides fluxus YIT 12057;diaminopimelate dehydrogenase OS=Bacteroides ovatus 3_8_47FAA;diaminopimelate dehydrogen…	25	2	1	0	0	0	0	1	0	0	0	0	0	0	1	0.114	0.00059988					2079600							6485700
;;;;;;;;;;;;;;;;;;;;;;;;;;;;;;;;;;;;;;;;;	BACOVA_01028;BACDOR_04846;BSGG_5055;BACCAC_00201;HMPREF9008_02655;HMPREF9010_00053;HMPREF9011_00645;HMPREF9447_05215;PREVCOP_06156;CUY_3301;HMPREF9007_02907;BSIG_2014;HMPREF1018_03932;BACCELL_02703;BACCOP_01330;BACCOPRO_00324;HMPREF1532_02281;BACPLE_00140;BSCG_04595;BSEG_01912;BSFG_00570;HMPREF0101_04213;HMPREF1214_00055;HMPREF1017_04983;HMPREF0619_02826;HMPREF0105_2327;HMPREF0104_01958;BSBG_0105…	30S ribosomal protein S10 OS=Bacteroides ovatus ATCC 8483;ribosomal protein S10 OS=Bacteroides dorei DSM 17855;30S ribosomal protein S10 OS=Bacteroides sp. D2;ribosomal protein S10 OS=Bacteroides caccae ATCC 43185;ribosomal protein S10 OS=Parabacteroides sp. 20_3;ribosomal protein S10 OS=Bacteroides sp. 3_1_23;30S ribosomal protein S10 OS=Bacteroides sp. 3_1_40A;30S ribosomal protein S10 OS=Bacte…	42	2	2	0	0	0	0	0	0	2	0	1	1	0	0	0.235	0							3959800		2090200	3078700
	BACOVA_01658	hypothetical protein OS=Bacteroides ovatus ATCC 8483	1	1	1	0	0	0	0	0	0	0	0	1	0	0	0	0.049	0.00057937
;	BACOVA_02850;BACFIN_08511	hypothetical protein OS=Bacteroides ovatus ATCC 8483;hypothetical protein OS=Bacteroides finegoldii DSM 17565	2	1	1	0	0	0	0	0	0	1	1	0	0	0	0	0.05	0.0010953							965740
;	BACOVA_03426;BACPLE_01960	TonB-linked outer membrane protein, SusC/RagA family OS=Bacteroides ovatus ATCC 8483;TonB-linked outer membrane protein, SusC/RagA family OS=Bacteroides plebeius DSM 17135	2	4	3	0	0	0	0	0	0	1	1	1	2	1	0	0.039	0							4229500	2216100	87316	4866500	2836400
;	BACOVA_03428;BSGG_1952	TonB-linked outer membrane protein, SusC/RagA family OS=Bacteroides ovatus ATCC 8483;SusC/RagA family TonB-linked outer membrane protein OS=Bacteroides sp. D2	2	8	5	0	0	0	0	0	0	5	3	5	5	0	0	0.114	0							1613300	563850	1497900	1644700
	BACOVA_03430	hypothetical protein OS=Bacteroides ovatus ATCC 8483	1	2	1	0	0	0	0	0	0	0	0	0	0	1	0	0.087	0							1138300	487420	740430	931740	530530
;	BACOVA_03987;HMPREF1017_03827	hypothetical protein OS=Bacteroides ovatus ATCC 8483;hypothetical protein OS=Bacteroides ovatus 3_8_47FAA	2	4	4	1	1	1	1	0	1	3	1	1	0	0	0	0.064	0	1333800	483870	272270	1876700		134690	1033500		569270
	BACPLE_00028	hypothetical protein OS=Bacteroides plebeius DSM 17135	1	1	1	1	0	0	0	0	0	0	0	0	0	0	0	0.051	0.0031153	772720
	BACPLE_00104	cyclically-permuted mutarotase family protein OS=Bacteroides plebeius DSM 17135	1	1	1	1	0	0	0	0	0	0	0	0	0	1	0	0.011	0.0015966	2214800										1817700
;	BACPLE_00249;BACCELL_03336	TonB-linked outer membrane protein, SusC/RagA family OS=Bacteroides plebeius DSM 17135;TonB-linked outer membrane protein, SusC/RagA family OS=Bacteroides cellulosilyticus DSM 14838	2	5	5	4	2	1	5	0	0	0	0	0	0	0	0	0.068	0	4090800	1980000	837250	6654000
	BACPLE_00531	hypothetical protein OS=Bacteroides plebeius DSM 17135	1	1	1	0	0	0	0	0	0	0	1	0	0	0	0	0.019	1
;;;;;;;;;;;;;;;;;;;;;;;;;;;;;;;;;;	BACPLE_01751;BACCOP_01003;BACCOPRO_02855;BSIG_4149;HMPREF9447_03803;HMPREF9446_00815;HMPREF0101_03087;HMPREF1532_00325;HMPREF1214_03941;HMPREF1018_03561;HMPREF1016_00159;HMPREF1007_03029;HMPREF1017_03456;HMPREF9010_01844;HMPREF9007_01120;BSGG_0787;PREVCOP_06362;BACCELL_05272;BSCG_00876;HMPREF0969_02727;CUY_3992;BACCAC_02180;BACSTE_01722;BACUNI_04637;BACFIN_07346;BACOVA_01269;HMPREF9008_00074;PARM…	hypothetical protein OS=Bacteroides plebeius DSM 17135;hypothetical protein OS=Bacteroides coprocola DSM 17136;hypothetical protein OS=Bacteroides coprophilus DSM 18228 = JCM 13818;hypothetical protein OS=Bacteroides sp. 1_1_6;hypothetical protein OS=Bacteroides oleiciplenus YIT 12058;hypothetical protein OS=Bacteroides fluxus YIT 12057;hypothetical protein OS=Bacteroides sp. 2_1_16;hypothetical …	35	4	1	0	0	0	0	0	0	0	0	0	0	0	1	0.176	0												8330100
	BACPLE_01814	NAD(P)-specific glutamate dehydrogenase OS=Bacteroides plebeius DSM 17135	1	6	0	0	0	0	0	0	0	0	0	0	0	0	0	0.196	0						428640
	BACPLE_01962	TonB-linked outer membrane protein, SusC/RagA family OS=Bacteroides plebeius DSM 17135	1	1	1	0	0	0	0	0	0	1	1	1	1	0	0	0.012	0							1932300	647280	429550	650420
;;;;;	BACPLE_01996;FPR_09230;FP2_19990;FAEPRAA2165_00243;HMPREF9442_00174;HMPREF9441_01867	pyruvate synthase OS=Bacteroides plebeius DSM 17135;pyruvate:ferredoxin (flavodoxin) oxidoreductase, homodimeric OS=Faecalibacterium prausnitzii SL3/3;pyruvate:ferredoxin (flavodoxin) oxidoreductase, homodimeric OS=Faecalibacterium prausnitzii L2-6;pyruvate synthase OS=Faecalibacterium prausnitzii A2-165;pyruvate synthase OS=Paraprevotella xylaniphila YIT 11841;pyruvate synthase OS=Paraprevotella…	6	2	1	0	0	0	0	0	0	1	1	1	1	0	0	0.022	0.00060827							1426000	410920	485500	444130
	BACPLE_02377	TonB-linked outer membrane protein, SusC/RagA family OS=Bacteroides plebeius DSM 17135	1	1	1	0	0	0	0	0	0	1	0	1	1	0	0	0.013	0.001606							310560		94102	111120
	BACPLE_02584	hypothetical protein OS=Bacteroides plebeius DSM 17135	1	1	1	0	0	0	0	0	0	0	0	0	0	0	1	0.085	0.00062814												14138000
	BACPLE_02942	TonB-linked outer membrane protein, SusC/RagA family OS=Bacteroides plebeius DSM 17135	1	1	1	0	0	0	0	0	0	1	1	1	1	0	0	0.01	0.0031072							2554800	1293100	1754900	1967600
	BACPLE_02943	SusD family protein OS=Bacteroides plebeius DSM 17135	1	1	1	0	0	0	0	0	0	1	1	1	1	1	0	0.014	0.003055							3414800	2744800	2144400	2367700	1168400
	BACPLE_02964	TonB-linked outer membrane protein, SusC/RagA family OS=Bacteroides plebeius DSM 17135	1	1	1	1	1	1	1	0	0	0	1	1	0	0	0	0.015	0	3747700			4359500				1181500	1114400
;;;;;;;	BACPLE_03198;BACCAC_01429;AL1_23300;HMPREF1532_00427;HMPREF1214_04507;BACSTE_03744;HMPREF1532_02038;HMPREF1214_00290	TonB-linked outer membrane protein, SusC/RagA family OS=Bacteroides plebeius DSM 17135;TonB-linked outer membrane protein, SusC/RagA family OS=Bacteroides caccae ATCC 43185;TonB-dependent Receptor Plug Domain./TonB dependent receptor. OS=Alistipes shahii WAL 8301;SusC/RagA family TonB-linked outer membrane protein OS=Bacteroides salyersiae WAL 10018 = DSM 18765 = JCM 12988;hypothetical protein OS…	8	2	2	0	0	0	0	0	0	1	0	0	1	0	0	0.025	0							42767			250140
;;;	BACPLE_03879;BACCOP_02166;BACCOPRO_02536;BACCOPRO_02535	triose-phosphate isomerase OS=Bacteroides plebeius DSM 17135;triose-phosphate isomerase OS=Bacteroides coprocola DSM 17136;triose-phosphate isomerase OS=Bacteroides coprophilus DSM 18228 = JCM 13818;triose-phosphate isomerase OS=Bacteroides coprophilus DSM 18228 = JCM 13818	4	5	1	0	0	0	0	0	0	0	0	0	0	0	1	0.307	0.0010817												12410000
;;;;;;	BACPLE_03912;BACCOP_01677;HMPREF9011_04040;HMPREF0101_04409;BACFIN_08225;HMPREF9008_04646;HMPREF0619_04436	hypothetical protein OS=Bacteroides plebeius DSM 17135;hypothetical protein OS=Bacteroides coprocola DSM 17136;hypothetical protein OS=Bacteroides sp. 3_1_40A;hypothetical protein OS=Bacteroides sp. 2_1_16;hypothetical protein OS=Bacteroides finegoldii DSM 17565;hypothetical protein OS=Parabacteroides sp. 20_3;hypothetical protein OS=Parabacteroides sp. D13	7	7	5	3	3	3	4	2	0	0	0	0	0	0	0	0.378	0	6719500	5708700	5362500	11398000	1050000
;	BACSTE_00016;HMPREF1016_01372	hypothetical protein OS=Bacteroides stercoris ATCC 43183;hypothetical protein OS=Bacteroides eggerthii 1_2_48FAA	2	7	7	0	0	0	0	0	0	7	3	4	6	0	0	0.244	0							6295000	1008000	2324200	6481100
;	BACSTE_00017;BACSTE_03444	TonB-linked outer membrane protein, SusC/RagA family OS=Bacteroides stercoris ATCC 43183;TonB-dependent receptor plug domain protein OS=Bacteroides stercoris ATCC 43183	2	12	5	1	0	0	1	0	0	5	5	4	4	0	0	0.252	0	673270			580140			16444000	7378400	6003900	8861400
;	BACSTE_00291;HMPREF1016_02792	outer membrane protein transport protein, Ompp1/FadL/TodX family OS=Bacteroides stercoris ATCC 43183;outer membrane insertion protein OS=Bacteroides eggerthii 1_2_48FAA	2	3	0	0	0	0	0	0	0	0	0	0	0	0	0	0.086	0.00055249
	BACSTE_00302	hypothetical protein OS=Bacteroides stercoris ATCC 43183	1	5	5	3	4	3	4	0	1	1	0	1	1	0	0	0.158	0	4219200	3809800	3017600	5877700		1248700				809180
	BACSTE_00359	SusD family protein OS=Bacteroides stercoris ATCC 43183	1	1	1	1	1	1	1	0	0	0	0	0	0	0	0	0.022	0.0055138	1132400	931350	1301000	1378000
;;;;	BACSTE_00360;BSBG_02557;HMPREF0105_0939;BSEG_03975;BACDOR_03462	TonB-linked outer membrane protein, SusC/RagA family OS=Bacteroides stercoris ATCC 43183;TonB-linked outer membrane protein, SusC/RagA family OS=Bacteroides sp. 9_1_42FAA;TonB-linked outer membrane protein, SusC/RagA family OS=Bacteroides sp. 3_1_33FAA;TonB-linked outer membrane protein, SusC/RagA family OS=Bacteroides dorei 5_1_36/D4;TonB-linked outer membrane protein, SusC/RagA family OS=Bacter…	5	4	4	2	1	2	2	0	0	0	0	0	0	0	0	0.049	0			349820	409040
	BACSTE_00403	hypothetical protein OS=Bacteroides stercoris ATCC 43183	1	1	1	1	0	0	0	0	0	0	0	0	0	0	0	0.11	1
;;;;;;	BACSTE_00462;BACSTE_00018;HMPREF0105_3490;BSBG_03311;BSEG_03239;BACDOR_03231;HMPREF1018_00680	SusD family protein OS=Bacteroides stercoris ATCC 43183;hypothetical protein OS=Bacteroides stercoris ATCC 43183;SusD family protein OS=Bacteroides sp. 3_1_33FAA;SusD family protein OS=Bacteroides sp. 9_1_42FAA;SusD family protein OS=Bacteroides dorei 5_1_36/D4;SusD family protein OS=Bacteroides dorei DSM 17855;hypothetical protein OS=Bacteroides sp. 2_1_56FAA	7	13	13	8	9	6	11	0	1	0	0	0	0	0	0	0.459	0	11600000	8739800	1095700	22814000
;;;;;;;;;;;;;;;;;;;;;;;;;;;;;;;;;;;;;	BACSTE_00464;BACSTE_00020;BACSTE_03437;HMPREF1007_03391;HMPREF0969_00109;HMPREF9447_03510;BACCOP_01375;HMPREF1532_03657;HMPREF1007_01693;BACUNI_01231;HMPREF0101_01261;BACDOR_03504;HMPREF1018_02290;BACFIN_09114;HMPREF9011_02124;CUU_2093;BSEG_03936;BSFG_02254;BSBG_02510;HMPREF9442_02446;HMPREF9441_00416;BACCELL_04137;HMPREF1018_00679;BSGG_3084;HMPREF1214_02704;BSBG_03310;HMPREF0105_3489;BACDOR_0323…	TonB-linked outer membrane protein, SusC/RagA family OS=Bacteroides stercoris ATCC 43183;TonB-linked outer membrane protein, SusC/RagA family OS=Bacteroides stercoris ATCC 43183;TonB-linked outer membrane protein, SusC/RagA family OS=Bacteroides stercoris ATCC 43183;hypothetical protein OS=Bacteroides sp. 4_1_36;TonB-linked outer membrane protein, SusC/RagA family OS=Bacteroides sp. D20;SusC/RagA…	38	22	19	12	8	10	13	0	2	0	0	0	0	0	0	0.334	0	16314000	3240600	2928300	15879000		1980600
;;;;	BACSTE_00969;HMPREF1016_03107;HMPREF1007_01585;HMPREF0969_00351;BACUNI_01476	hypothetical protein OS=Bacteroides stercoris ATCC 43183;glycoside hydrolase 97 OS=Bacteroides eggerthii 1_2_48FAA;glycoside hydrolase 97 OS=Bacteroides sp. 4_1_36;hypothetical protein OS=Bacteroides sp. D20;hypothetical protein OS=Bacteroides uniformis ATCC 8492	5	2	2	0	0	0	0	2	0	0	0	0	0	0	0	0.043	0
;	BACSTE_01029;BACCELL_04258	TonB-dependent receptor plug domain protein OS=Bacteroides stercoris ATCC 43183;TonB-dependent receptor OS=Bacteroides cellulosilyticus DSM 14838	2	2	2	2	2	0	0	0	0	0	0	0	0	0	0	0.024	0	1979100	1897600
	BACSTE_01032	TonB-dependent receptor plug domain protein OS=Bacteroides stercoris ATCC 43183	1	5	5	3	1	2	4	0	0	0	0	0	0	0	0	0.063	0	1768600	938830	957570	2707700
	BACSTE_01196	hypothetical protein OS=Bacteroides stercoris ATCC 43183	1	2	2	1	2	2	2	0	0	0	0	0	0	0	0	0.153	0	6902500	8177400	11609000	11931000
	BACSTE_01211	superoxide dismutase, Mn/Fe family OS=Bacteroides stercoris ATCC 43183	1	3	2	0	0	0	0	2	0	0	0	0	0	0	0	0.316	0					7025700
;;;;;;;	BACSTE_01410;HMPREF1532_03342;HMPREF1214_02300;HMPREF9446_02313;HMPREF1016_03280;HMPREF1007_02357;BACUNI_00659;HMPREF0969_03291	glucuronate isomerase OS=Bacteroides stercoris ATCC 43183;uronate isomerase OS=Bacteroides salyersiae WAL 10018 = DSM 18765 = JCM 12988;uronate isomerase OS=Bacteroides sp. HPS0048;glucuronate isomerase OS=Bacteroides fluxus YIT 12057;glucuronate isomerase OS=Bacteroides eggerthii 1_2_48FAA;glucuronate isomerase OS=Bacteroides sp. 4_1_36;glucuronate isomerase OS=Bacteroides uniformis ATCC 8492;gl…	8	13	2	0	0	0	0	2	0	0	0	0	0	0	1	0.457	0	3616600	4708400	1500900	5521800	28450000							29558000
;;;;;;;;;;;;;;	BACSTE_01550;HMPREF1017_03957;HMPREF9447_01053;HMPREF9010_03475;CUY_1859;BSCG_05435;HMPREF9446_03069;HMPREF9011_03638;HMPREF0105_4047;CUU_2908;BSFG_02078;BSEG_03666;BSBG_03947;BACFIN_08018;BACDOR_03184	deoxyribose-phosphate aldolase OS=Bacteroides stercoris ATCC 43183;fructose-bisphosphate aldolase class 1 OS=Bacteroides ovatus 3_8_47FAA;hypothetical protein OS=Bacteroides oleiciplenus YIT 12058;fructose-bisphosphate aldolase class I OS=Bacteroides sp. 3_1_23;deoxyribose-phosphate aldolase OS=Bacteroides ovatus SD CMC 3f;deoxyribose-phosphate aldolase OS=Bacteroides sp. 2_2_4;deoxyribose-phosph…	15	9	0	0	0	0	0	0	0	0	0	0	0	0	0	0.57	0	58711000	12937000	17681000	43110000	21311000	471450						47900000
	BACSTE_01725	hypothetical protein OS=Bacteroides stercoris ATCC 43183	1	2	2	0	1	0	2	2	0	0	0	0	0	0	0	0.085	0					1172400
	BACSTE_01776	TonB-linked outer membrane protein, SusC/RagA family OS=Bacteroides stercoris ATCC 43183	1	7	7	3	1	2	3	0	2	1	1	0	1	0	0	0.104	0	1112600	374440	600520	1703700		532530	1038900	884720		850730
	BACSTE_01777	hypothetical protein OS=Bacteroides stercoris ATCC 43183	1	4	4	2	2	2	3	0	0	1	1	1	2	0	0	0.114	0	709720	788710	615740	2002800			757220	228770	277170	539460
	BACSTE_01800	hypothetical protein OS=Bacteroides stercoris ATCC 43183	1	1	1	0	0	0	1	0	0	0	0	0	0	0	0	0.037	0.001594
;	BACSTE_01823;HMPREF1016_03079	hypothetical protein OS=Bacteroides stercoris ATCC 43183;hypothetical protein OS=Bacteroides eggerthii 1_2_48FAA	2	3	2	0	0	0	2	0	0	0	0	0	0	0	0	0.09	0				2683100
	BACSTE_02004	hypothetical protein OS=Bacteroides stercoris ATCC 43183	1	6	6	2	0	2	3	1	0	0	0	0	0	0	0	0.274	0	2992300		1775900	7292800	331240
	BACSTE_02170	hypothetical protein OS=Bacteroides stercoris ATCC 43183	1	1	1	0	0	0	0	0	0	1	0	0	0	0	0	0.044	1							1631700
	BACSTE_02237	phosphoenolpyruvate carboxykinase (ATP) OS=Bacteroides stercoris ATCC 43183	1	14	2	1	1	0	1	2	0	0	0	0	0	0	2	0.348	0	239220			239570	5618500							1929900
	BACSTE_02255	tetratricopeptide repeat protein OS=Bacteroides stercoris ATCC 43183	1	6	1	1	0	0	1	0	1	0	0	0	0	0	0	0.151	0.0015831	420970			742490		251800
	BACSTE_02349	hypothetical protein OS=Bacteroides stercoris ATCC 43183	1	5	5	1	0	2	3	0	0	0	0	0	0	0	0	0.191	0	3564800		550250	1995100
	BACSTE_02350	TonB-dependent receptor OS=Bacteroides stercoris ATCC 43183	1	6	6	3	1	2	3	1	0	0	0	0	0	0	0	0.114	0	1276000	1628300		284720	649150
	BACSTE_02351	hypothetical protein OS=Bacteroides stercoris ATCC 43183	1	13	13	6	4	5	10	2	0	0	0	0	0	0	0	0.349	0	12039000	2861700	1154000	15350000	164970
	BACSTE_02458	TonB-linked outer membrane protein, SusC/RagA family OS=Bacteroides stercoris ATCC 43183	1	1	1	0	1	0	1	0	0	0	0	0	0	0	0	0.019	0.0010782		494620		480990
	BACSTE_02464	efflux transporter, outer membrane factor lipoprotein, NodT family OS=Bacteroides stercoris ATCC 43183	1	1	1	1	0	0	1	0	0	0	0	0	0	0	0	0.05	0	1120100			888020
	BACSTE_02618	SusD family protein OS=Bacteroides stercoris ATCC 43183	1	2	2	2	0	0	1	0	0	0	0	0	0	0	0	0.058	0	478480			540360
;	BACSTE_02621;HMPREF1016_00725	TonB-linked outer membrane protein, SusC/RagA family OS=Bacteroides stercoris ATCC 43183;TonB-dependent Receptor Plug domain-containing protein OS=Bacteroides eggerthii 1_2_48FAA	2	12	11	5	5	6	5	0	1	0	0	0	0	0	0	0.153	0	1585700	227870	584550	2089700		207320
;	BACSTE_02622;HMPREF1016_00724	SusD family protein OS=Bacteroides stercoris ATCC 43183;hypothetical protein OS=Bacteroides eggerthii 1_2_48FAA	2	6	5	4	3	2	4	0	0	0	0	0	0	0	0	0.15	0	2073600	2289100	1538500	3694700
	BACSTE_02623	hypothetical protein OS=Bacteroides stercoris ATCC 43183	1	1	1	0	0	0	1	0	0	0	0	0	0	0	0	0.06	0				1243700
;	BACSTE_02687;HMPREF1016_00668	outer membrane insertion signal domain protein OS=Bacteroides stercoris ATCC 43183;outer membrane insertion protein OS=Bacteroides eggerthii 1_2_48FAA	2	7	7	3	3	2	6	0	1	1	2	1	2	0	0	0.246	0	4735400	2698100	3277900	5914200		461730	2588000	1223600	1107900	1478000
	BACSTE_02695	phosphate-selective porin O and P OS=Bacteroides stercoris ATCC 43183	1	8	8	4	4	2	4	0	1	0	0	0	0	0	0	0.269	0	3715700	3124900	1229300	6649100		743770
	BACSTE_02858	hypothetical protein OS=Bacteroides stercoris ATCC 43183	1	1	1	0	0	0	1	0	0	0	0	0	0	0	0	0.059	0.0082524				4141200
	BACSTE_03284	Pectinesterase OS=Bacteroides stercoris ATCC 43183	1	5	5	3	2	1	4	3	0	0	0	0	0	0	0	0.153	0	2494200	1894300	1962100	4359600	2197800
	BACSTE_03285	hypothetical protein OS=Bacteroides stercoris ATCC 43183	1	3	3	2	1	1	3	1	0	0	0	0	0	0	0	0.096	0	2125100	979590	1543500	3690500
;;	BACSTE_03286;HMPREF9446_02014;BACPLE_03440	SusD family protein OS=Bacteroides stercoris ATCC 43183;SusD family protein OS=Bacteroides fluxus YIT 12057;SusD family protein OS=Bacteroides plebeius DSM 17135	3	8	7	5	3	4	6	0	1	0	0	0	0	0	0	0.257	0	10254000	2424800	4762200	14043000		1300400
;	BACSTE_03287;PREVCOP_03572	TonB-linked outer membrane protein, SusC/RagA family OS=Bacteroides stercoris ATCC 43183;TonB-linked outer membrane protein, SusC/RagA family OS=Prevotella copri DSM 18205	2	11	11	6	6	4	7	0	0	0	0	0	0	0	0	0.159	0	2149000	3374200	1717800	3841000
;	BACSTE_03292;BACCELL_03317	TonB-linked outer membrane protein, SusC/RagA family OS=Bacteroides stercoris ATCC 43183;TonB-linked outer membrane protein, SusC/RagA family OS=Bacteroides cellulosilyticus DSM 14838	2	25	23	14	17	8	18	0	2	0	0	0	0	0	0	0.386	0	16902000	11649000	8892800	26991000
	BACSTE_03293	SusD family protein OS=Bacteroides stercoris ATCC 43183	1	13	13	8	8	8	8	0	2	0	0	0	0	0	0	0.363	0	21026000	9594300	7216000	28863000		658770
	BACSTE_03459	hypothetical protein OS=Bacteroides stercoris ATCC 43183	1	1	1	1	1	0	1	0	0	0	0	0	0	0	0	0.088	0.00055648	2545900	2243900		5344100
;;;;;	BACSTE_03548;CUU_0913;BSBG_01331;BACDOR_01144;BSEG_01823;BACPLE_00635	hypothetical protein OS=Bacteroides stercoris ATCC 43183;putative lipoprotein OS=Bacteroides vulgatus PC510;hypothetical protein OS=Bacteroides sp. 9_1_42FAA;hypothetical protein OS=Bacteroides dorei DSM 17855;hypothetical protein OS=Bacteroides dorei 5_1_36/D4;hypothetical protein OS=Bacteroides plebeius DSM 17135	6	5	5	1	2	1	4	0	0	0	0	0	0	0	0	0.134	0	320960	242730	660320	1574600
;;;;;;;;;;	BACSTE_03549;HMPREF9011_00728;HMPREF0105_2415;CUU_0912;BSFG_01738;BSEG_01824;BSBG_01330;BACDOR_01143;BACPLE_00634;HMPREF1018_00775;HMPREF0101_02656	TonB-linked outer membrane protein, SusC/RagA family OS=Bacteroides stercoris ATCC 43183;outer membrane protein OS=Bacteroides sp. 3_1_40A;TonB-linked outer membrane protein, SusC/RagA family OS=Bacteroides sp. 3_1_33FAA;TonB-dependent receptor plug domain protein OS=Bacteroides vulgatus PC510;TonB-linked outer membrane protein, SusC/RagA family OS=Bacteroides sp. 4_3_47FAA;TonB-linked outer memb…	11	10	10	6	5	2	9	0	0	1	0	0	0	0	0	0.156	0	2353300	1593500	623720	4799900			191420
	BACSTE_03663	SusD family protein OS=Bacteroides stercoris ATCC 43183	1	2	2	2	0	1	1	0	1	0	0	0	0	0	0	0.057	0	1741600		850420	1062100		615770
	BACSTE_03664	TonB-linked outer membrane protein, SusC/RagA family OS=Bacteroides stercoris ATCC 43183	1	3	3	2	0	1	2	0	1	0	0	0	0	0	0	0.045	0	821150		111060	1693600
;;;;;;;;;;;	BACSTE_03736;HMPREF9447_02869;HMPREF9446_02508;HMPREF1018_04493;HMPREF1016_01935;HMPREF1007_02034;HMPREF0969_02288;HMPREF0101_04299;BACUNI_03116;BACPLE_03253;BACCOP_02564;BACCELL_01124	branched-chain-amino-acid transaminase OS=Bacteroides stercoris ATCC 43183;branched-chain amino acid aminotransferase OS=Bacteroides oleiciplenus YIT 12058;branched-chain-amino-acid transaminase OS=Bacteroides fluxus YIT 12057;branched-chain amino acid aminotransferase OS=Bacteroides sp. 2_1_56FAA;branched-chain amino acid aminotransferase OS=Bacteroides eggerthii 1_2_48FAA;branched-chain amino a…	12	2	2	0	0	0	0	2	0	0	0	0	0	0	1	0.083	0					2942500
	BACUNI_00339	putative phage head-tail adaptor OS=Bacteroides uniformis ATCC 8492	1	15	8	0	0	0	0	0	0	8	4	4	4	0	1	0.2	0							4843700	1936000	1290200	2193300		1148300
;;;;	BACUNI_00349;HMPREF1007_00099;HMPREF0969_01298;BACUNI_00029;BACUNI_00018	hypothetical protein OS=Bacteroides uniformis ATCC 8492;hypothetical protein OS=Bacteroides sp. 4_1_36;hypothetical protein OS=Bacteroides sp. D20;hypothetical protein OS=Bacteroides uniformis ATCC 8492;hypothetical protein OS=Bacteroides uniformis ATCC 8492	5	23	23	0	0	0	0	0	0	19	12	16	16	3	11	0.381	0							46622000	9657300	17531000	19604000	1254000	5575600
;;	BACUNI_00372;HMPREF1007_00910;HMPREF0969_02174	TonB-linked outer membrane protein, SusC/RagA family OS=Bacteroides uniformis ATCC 8492;TonB-dependent Receptor Plug domain-containing protein OS=Bacteroides sp. 4_1_36;TonB-linked outer membrane protein, SusC/RagA family OS=Bacteroides sp. D20	3	28	27	23	18	15	25	0	4	2	1	2	2	2	0	0.463	0	52367000	35308000	26523000	79384000		3086100	2445300	573670	3247500	3924200	173710
;;;;;;;;;;;;;;;;;	BACUNI_00511;HMPREF0969_01651;HMPREF1007_00420;HMPREF1532_01857;HMPREF9446_02768;BACFIN_08532;BACSTE_02356;HMPREF1214_00503;HMPREF9007_03734;HMPREF1017_00451;HMPREF0101_02039;BACCAC_01398;HMPREF1018_00082;BACOVA_02893;BSCG_01684;BSIG_1482;HMPREF1016_00941;BACCELL_02094	succinate CoA transferase OS=Bacteroides uniformis ATCC 8492;succinate CoA transferase OS=Bacteroides sp. D20;succinate CoA transferase OS=Bacteroides sp. 4_1_36;succinate CoA transferase OS=Bacteroides salyersiae WAL 10018 = DSM 18765 = JCM 12988;succinate CoA transferase OS=Bacteroides fluxus YIT 12057;succinate CoA transferase OS=Bacteroides finegoldii DSM 17565;succinate CoA transferase OS=Ba…	18	3	2	0	0	0	0	2	0	0	0	0	0	0	1	0.131	0					777040							620550
	BACUNI_00691	hypothetical protein OS=Bacteroides uniformis ATCC 8492	1	1	1	0	0	0	0	0	0	0	0	1	0	0	0	0.465	0.0030848
;;	BACUNI_02048;HMPREF1007_01436;HMPREF0969_00478	OmpA family protein OS=Bacteroides uniformis ATCC 8492;major outer membrane protein OmpA OS=Bacteroides sp. 4_1_36;OmpA family protein OS=Bacteroides sp. D20	3	10	2	1	0	0	1	0	0	0	0	0	0	0	0	0.38	0	24650000	10708000	7408400	24797000			4239600	2282100	2601900	1419400
;;;;;	BACUNI_02345;BACUNI_00043;HMPREF0969_01097;HMPREF1007_03404;BACUNI_00016;BACUNI_00028	TonB-linked outer membrane protein, SusC/RagA family OS=Bacteroides uniformis ATCC 8492;TonB-linked outer membrane protein, SusC/RagA family OS=Bacteroides uniformis ATCC 8492;TonB-linked outer membrane protein, SusC/RagA family OS=Bacteroides sp. D20;TonB-dependent Receptor Plug domain-containing protein OS=Bacteroides sp. 4_1_36;TonB-dependent receptor OS=Bacteroides uniformis ATCC 8492;TonB-de…	6	18	15	0	0	0	0	0	0	13	9	8	9	2	0	0.289	0							19997000	6620700	7669900	10886000	758790
;;	BACUNI_02346;HMPREF1007_03405;HMPREF0969_01098	SusD family protein OS=Bacteroides uniformis ATCC 8492;hypothetical protein OS=Bacteroides sp. 4_1_36;SusD family protein OS=Bacteroides sp. D20	3	13	13	0	0	0	0	0	0	9	9	10	11	2	0	0.402	0							21640000	9033800	17125000	22676000
;;;;;;;;;;;;;;;;;;;;;;;;;	BACUNI_02481;BACSTE_02923;HMPREF1007_03693;HMPREF1016_03690;HMPREF9446_01282;HMPREF0105_4533;FP2_03890;CUY_2232;BSGG_4717;BSCG_00028;BACOVA_02938;BACFIN_06173;HMPREF9011_00006;HMPREF0969_00727;CUU_3735;HMPREF1017_04441;BACCAC_03763;BSEG_04327;BSBG_04374;BACPLE_01536;BACDOR_02448;BACCOPRO_01362;BACCOP_00443;BSFG_02123;HMPREF9010_04720;FPR_06940	purine nucleoside phosphorylase I, inosine and guanosine-specific OS=Bacteroides uniformis ATCC 8492;purine nucleoside phosphorylase I, inosine and guanosine-specific OS=Bacteroides stercoris ATCC 43183;inosine guanosine and xanthosine phosphorylase OS=Bacteroides sp. 4_1_36;inosine guanosine and xanthosine phosphorylase OS=Bacteroides eggerthii 1_2_48FAA;purine nucleoside phosphorylase I, inosin…	26	2	2	0	0	0	0	0	0	0	0	0	0	0	2	0.122	0												1065200
;;;;;;;;;;;;;;;	BACUNI_02896;BACSTE_00798;BACFIN_05184;BACCOP_03019;ALIPUT_00773;AL1_19790;HMPREF9010_02613;HMPREF1018_04310;HMPREF1016_01569;HMPREF1007_01294;HMPREF0101_01711;CUY_0111;BSIG_2898;BSCG_00311;BACPLE_02585;BACPLE_02586	trypsin and protease inhibitor OS=Bacteroides uniformis ATCC 8492;trypsin and protease inhibitor OS=Bacteroides stercoris ATCC 43183;trypsin and protease inhibitor OS=Bacteroides finegoldii DSM 17565;trypsin and protease inhibitor OS=Bacteroides coprocola DSM 17136;trypsin and protease inhibitor OS=Alistipes putredinis DSM 17216;hypothetical protein OS=Alistipes shahii WAL 8301;putative cell surf…	16	4	4	0	0	0	0	0	0	0	0	0	0	0	4	0.127	0												9510200
;;	BACUNI_03345;HMPREF1007_01919;HMPREF9446_00204	TonB-linked outer membrane protein, SusC/RagA family OS=Bacteroides uniformis ATCC 8492;TonB-dependent Receptor Plug domain-containing protein OS=Bacteroides sp. 4_1_36;TonB-dependent receptor plug domain protein OS=Bacteroides fluxus YIT 12057	3	14	14	0	0	0	0	0	0	12	7	8	8	1	0	0.225	0							12003000	1934000	3855500	3922500
;;;;;;;;;	BACUNI_03346;HMPREF0105_3841;BSEG_03058;BSBG_03775;BACDOR_01573;HMPREF9007_01022;BSIG_4041;BSEG_01588;BACDOR_04636;HMPREF9446_00205	SusD family protein OS=Bacteroides uniformis ATCC 8492;SusD family protein OS=Bacteroides sp. 3_1_33FAA;SusD family protein OS=Bacteroides dorei 5_1_36/D4;SusD family protein OS=Bacteroides sp. 9_1_42FAA;SusD family protein OS=Bacteroides dorei DSM 17855;outer membrane protein OS=Bacteroides sp. 1_1_14;hypothetical protein OS=Bacteroides sp. 1_1_6;SusD family protein OS=Bacteroides dorei 5_1_36/D…	10	9	1	0	0	0	0	0	0	1	1	1	1	0	0	0.231	0							1538100	1307800	1557200	2372500
	BRYFOR_05675	hypothetical protein OS=Marvinbryantia formatexigens DSM 14469	1	3	3	0	0	0	0	1	0	0	0	0	0	0	3	0.076	0					106240							4686900
	BRYFOR_06354	pterin binding enzyme OS=Marvinbryantia formatexigens DSM 14469	1	1	1	1	1	0	0	0	0	0	0	0	0	0	0	0.08	0.0082324	1764900	798830
	BRYFOR_06359	carbon-monoxide dehydrogenase, catalytic subunit OS=Marvinbryantia formatexigens DSM 14469	1	6	2	0	0	0	0	0	0	0	0	0	0	0	2	0.154	0												2550100
	BRYFOR_06617	ABC transporter, substrate-binding protein, family 5 OS=Marvinbryantia formatexigens DSM 14469	1	1	1	0	0	0	0	0	0	0	0	0	0	0	1	0.02	0.00059418												5229900
	BRYFOR_06627	hypothetical protein OS=Marvinbryantia formatexigens DSM 14469	1	1	1	0	0	0	0	0	0	0	0	0	0	0	1	0.039	0.00057537												1142900
;;	BRYFOR_06841;HMPREF9457_02170;EUBHAL_01803	galactose/glucose-binding lipoprotein OS=Marvinbryantia formatexigens DSM 14469;hypothetical protein OS=Dorea formicigenerans 4_6_53AFAA;hypothetical protein OS=Eubacterium [Eubacterium] hallii DSM 3353	3	1	1	1	0	0	1	1	0	0	0	0	0	0	0	0.056	0.00059453				1722800	2838400
;;	BRYFOR_07081;HMPREF9469_01918;CBFG_02063	phosphoserine transaminase OS=Marvinbryantia formatexigens DSM 14469;phosphoserine aminotransferase OS=Lachnospiraceae [Clostridium] citroniae WAL-17108;phosphoserine transaminase OS=Clostridiales bacterium 1_7_47FAA	3	3	2	0	0	0	0	1	0	0	0	0	0	0	2	0.161	0					459630							10911000
;;;;	BRYFOR_07096;RSAG_02352;HMPREF9469_05618;CLOBOL_01801;CBFG_06017	cysteine synthase A OS=Marvinbryantia formatexigens DSM 14469;cysteine synthase A OS=Ruminococcus sp. 5_1_39BFAA;cysteine synthase A OS=Lachnospiraceae [Clostridium] citroniae WAL-17108;hypothetical protein OS=Lachnospiraceae [Clostridium] bolteae ATCC BAA-613;cysteine synthase A OS=Clostridiales bacterium 1_7_47FAA	5	2	1	0	0	0	0	0	0	0	0	0	0	0	1	0.08	0.0082205												1253100
	BRYFOR_07171	BMC domain protein OS=Marvinbryantia formatexigens DSM 14469	1	3	1	0	0	0	0	0	0	0	0	0	0	0	1	0.404	0					2511800							28732000
	BRYFOR_07203	hypothetical protein OS=Marvinbryantia formatexigens DSM 14469	1	1	1	0	0	0	0	0	0	0	0	0	0	0	1	0.044	0.00056085												4642900
	BRYFOR_07211	flavodoxin OS=Marvinbryantia formatexigens DSM 14469	1	1	1	0	0	0	0	0	0	0	0	0	0	0	1	0.114	0.00059844												7392100
	BRYFOR_07383	hypothetical protein OS=Marvinbryantia formatexigens DSM 14469	1	1	1	1	0	0	1	0	0	0	0	0	0	0	0	0.092	1	3062900			2577700
	BRYFOR_08049	rubredoxin OS=Marvinbryantia formatexigens DSM 14469	1	1	1	0	0	0	0	0	0	1	0	0	0	0	1	0.079	0							2524500					35951000
;;;	BRYFOR_08700;RSAG_00182;EUBHAL_02328;CLOHYLEM_05196	threonine synthase OS=Marvinbryantia formatexigens DSM 14469;threonine synthase OS=Ruminococcus sp. 5_1_39BFAA;threonine synthase OS=Eubacterium [Eubacterium] hallii DSM 3353;threonine synthase OS=Lachnospiraceae [Clostridium] hylemonae DSM 15053	4	3	2	0	0	0	0	0	0	0	0	0	0	0	2	0.086	0												4425600
;	BRYFOR_08788;BUTYVIB_01521	glyceraldehyde-3-phosphate dehydrogenase, type I OS=Marvinbryantia formatexigens DSM 14469;glyceraldehyde-3-phosphate dehydrogenase, type I OS=Butyrivibrio crossotus DSM 2876	2	2	1	0	0	0	0	0	0	0	0	0	0	0	1	0.094	0.00057405												1517600
;;;;;;	BRYFOR_09073;RSAG_01489;EUBHAL_00790;HMPREF9469_04212;CLOBOL_02463;CLOHYLEM_07914;CLOHYLEM_05830	translation elongation factor Tu OS=Marvinbryantia formatexigens DSM 14469;elongation factor Tu OS=Ruminococcus sp. 5_1_39BFAA;translation elongation factor Tu OS=Eubacterium [Eubacterium] hallii DSM 3353;elongation factor Tu OS=Lachnospiraceae [Clostridium] citroniae WAL-17108;hypothetical protein OS=Lachnospiraceae [Clostridium] bolteae ATCC BAA-613;putative translation elongation factor Tu OS=…	7	7	1	0	0	0	0	0	0	1	1	1	1	0	0	0.242	0	3934500	2987000	3105700	3811400			35753000	14324000	18032000	28515000	2670600	7144600
	BRYFOR_09739	aspartyl/glutamyl-tRNA(Asn/Gln) amidotransferase, B subunit OS=Marvinbryantia formatexigens DSM 14469	1	1	1	0	1	1	1	0	0	0	0	0	0	0	0	0.036	0.0045755		760240
	BRYFOR_09815	Glu/Leu/Phe/Val dehydrogenase, dimerization domain protein OS=Marvinbryantia formatexigens DSM 14469	1	15	1	1	0	0	0	0	0	1	0	0	0	0	1	0.419	0	1167400	1562000	641370	1380800	1009500		3023100	582820	455370	932010		36072000
	BRYFOR_09828	basic membrane protein OS=Marvinbryantia formatexigens DSM 14469	1	2	2	0	0	0	0	0	0	0	0	0	0	0	2	0.098	0												25275000
	BRYFOR_09845	polyribonucleotide nucleotidyltransferase OS=Marvinbryantia formatexigens DSM 14469	1	3	1	0	0	0	0	0	0	0	0	0	0	0	1	0.071	0												5577600
	BRYFOR_09947	hypothetical protein OS=Marvinbryantia formatexigens DSM 14469	1	2	1	0	0	0	0	1	0	0	0	0	0	0	1	0.12	0.0010787					36447000							10084000
;;;;;;;	BSBG_00461;HMPREF9011_03525;CUU_0964;BSFG_01394;BSEG_01387;BACDOR_00535;HMPREF0105_1616;HMPREF1016_02146	SusD family protein OS=Bacteroides sp. 9_1_42FAA;outer membrane protein OS=Bacteroides sp. 3_1_40A;putative lipoprotein OS=Bacteroides vulgatus PC510;SusD family protein OS=Bacteroides sp. 4_3_47FAA;SusD family protein OS=Bacteroides dorei 5_1_36/D4;SusD family protein OS=Bacteroides dorei DSM 17855;SusD family protein OS=Bacteroides sp. 3_1_33FAA;hypothetical protein OS=Bacteroides eggerthii 1_2…	8	10	10	6	3	4	9	0	1	1	0	0	0	0	0	0.226	0	10868000	1593100	4015400	13074000		3891000
;;;;;	BSBG_00753;HMPREF9011_00415;CUU_0130;BSFG_00332;BSEG_02193;BACCOP_02643	SusD family protein OS=Bacteroides sp. 9_1_42FAA;outer membrane protein OS=Bacteroides sp. 3_1_40A;putative lipoprotein OS=Bacteroides vulgatus PC510;SusD family protein OS=Bacteroides sp. 4_3_47FAA;SusD family protein OS=Bacteroides dorei 5_1_36/D4;SusD family protein OS=Bacteroides coprocola DSM 17136	6	16	16	7	6	3	11	0	0	3	0	2	1	0	0	0.41	0	12719000	3903600	910890	17169000			854650		539600
;;;;;;	BSBG_01376;HMPREF9011_00774;HMPREF0105_2460;CUU_0962;BSFG_01692;BSEG_01672;BACDOR_01190	hypothetical protein OS=Bacteroides sp. 9_1_42FAA;hypothetical protein OS=Bacteroides sp. 3_1_40A;hypothetical protein OS=Bacteroides sp. 3_1_33FAA;putative lipoprotein OS=Bacteroides vulgatus PC510;hypothetical protein OS=Bacteroides sp. 4_3_47FAA;hypothetical protein OS=Bacteroides dorei 5_1_36/D4;hypothetical protein OS=Bacteroides dorei DSM 17855	7	3	3	1	1	1	3	0	1	2	0	0	0	0	0	0.116	0	936700	1000900	249650	2893300		207570	464700
;;;;;;	BSBG_01710;CUU_1922;HMPREF9011_02853;HMPREF0105_0493;BSFG_02481;BSEG_04523;BACDOR_04017	tetratricopeptide repeat protein OS=Bacteroides sp. 9_1_42FAA;tetratricopeptide repeat protein OS=Bacteroides vulgatus PC510;hypothetical protein OS=Bacteroides sp. 3_1_40A;tetratricopeptide repeat protein OS=Bacteroides sp. 3_1_33FAA;tetratricopeptide repeat protein OS=Bacteroides sp. 4_3_47FAA;tetratricopeptide repeat protein OS=Bacteroides dorei 5_1_36/D4;tetratricopeptide repeat protein OS=Ba…	7	1	1	0	0	0	1	0	0	0	0	0	0	0	0	0.038	0
;;;	BSBG_03184;HMPREF9011_00182;HMPREF0105_3352;BSFG_00095	hypothetical protein OS=Bacteroides sp. 9_1_42FAA;hypothetical protein OS=Bacteroides sp. 3_1_40A;hypothetical protein OS=Bacteroides sp. 3_1_33FAA;hypothetical protein OS=Bacteroides sp. 4_3_47FAA	4	3	3	2	0	1	1	0	0	0	0	0	0	0	0	0.047	0	469870
;;;;;;	BSBG_03219;HMPREF0105_3390;BACDOR_02275;HMPREF9011_00147;CUU_0807;BSFG_00058;BSEG_02887	hypothetical protein OS=Bacteroides sp. 9_1_42FAA;hypothetical protein OS=Bacteroides sp. 3_1_33FAA;hypothetical protein OS=Bacteroides dorei DSM 17855;hypothetical protein OS=Bacteroides sp. 3_1_40A;conserved hypothetical protein OS=Bacteroides vulgatus PC510;hypothetical protein OS=Bacteroides sp. 4_3_47FAA;hypothetical protein OS=Bacteroides dorei 5_1_36/D4	7	1	1	1	0	0	0	0	0	0	0	0	0	0	0	0.042	0.00057971
;;;;;;	BSBG_03221;HMPREF9011_00145;HMPREF0105_3392;CUU_0809;BSFG_00056;BSEG_02885;BACDOR_02277	SusD family protein OS=Bacteroides sp. 9_1_42FAA;outer membrane protein OS=Bacteroides sp. 3_1_40A;SusD family protein OS=Bacteroides sp. 3_1_33FAA;putative lipoprotein OS=Bacteroides vulgatus PC510;SusD family protein OS=Bacteroides sp. 4_3_47FAA;SusD family protein OS=Bacteroides dorei 5_1_36/D4;SusD family protein OS=Bacteroides dorei DSM 17855	7	7	7	4	5	4	6	0	0	0	0	0	0	0	0	0.248	0	15912000	12328000	9726400	32891000
;;	BSBG_03356;HMPREF0105_3535;BACDOR_03275	SusD family protein OS=Bacteroides sp. 9_1_42FAA;SusD family protein OS=Bacteroides sp. 3_1_33FAA;SusD family protein OS=Bacteroides dorei DSM 17855	3	16	2	0	0	0	0	0	0	1	0	1	1	0	0	0.392	0										1068600
;;;;;;;;;;;;;;;;;;;;;;;;	BSBG_03925;BSEG_03648;BSFG_02063;CUU_1444;HMPREF0105_4062;HMPREF9011_04389;BACDOR_03164;HMPREF9447_04297;HMPREF0969_01036;BACCELL_02944;BACSTE_03383;HMPREF1007_03315;HMPREF1016_01435;BACUNI_03682;BACOVA_04631;BSGG_1581;CUY_1117;HMPREF1017_03061;HMPREF1018_00768;BSCG_04326;HMPREF9010_02561;HMPREF9446_01478;BACCAC_01673;HMPREF0101_02648;BACFIN_05372	hypothetical protein OS=Bacteroides sp. 9_1_42FAA;hypothetical protein OS=Bacteroides dorei 5_1_36/D4;hypothetical protein OS=Bacteroides sp. 4_3_47FAA;conserved hypothetical protein OS=Bacteroides vulgatus PC510;hypothetical protein OS=Bacteroides sp. 3_1_33FAA;hypothetical protein OS=Bacteroides sp. 3_1_40A;hypothetical protein OS=Bacteroides dorei DSM 17855;hypothetical protein OS=Bacteroides …	25	5	5	4	2	4	4	0	0	0	0	0	0	0	0	0.078	0	837620	1697400	2475200	3735800
;;;;;	BSBG_04033;CUU_1756;BSFG_01625;BSEG_03770;BACDOR_01262;HMPREF0105_3731	SusD family protein OS=Bacteroides sp. 9_1_42FAA;putative lipoprotein OS=Bacteroides vulgatus PC510;SusD family protein OS=Bacteroides sp. 4_3_47FAA;SusD family protein OS=Bacteroides dorei 5_1_36/D4;SusD family protein OS=Bacteroides dorei DSM 17855;SusD family protein OS=Bacteroides sp. 3_1_33FAA	6	7	7	6	4	5	6	0	0	2	1	0	2	0	0	0.239	0	12484000	3776600	4286200	10976000			1681700	336280		698720
;;;;;;;;;;;;;;;;;;	BSBG_04035;CUU_1754;HMPREF0105_3733;BSFG_01628;BSEG_03768;BACDOR_01260;BACPLE_00332;BACCELL_00147;BACCELL_00853;BACCAC_00016;HMPREF1017_00175;BSCG_01411;BACOVA_02174;HMPREF9447_03036;HMPREF1532_02128;HMPREF0969_02402;BACUNI_04502;BACCELL_02217;HMPREF9447_02308	SusD family protein OS=Bacteroides sp. 9_1_42FAA;RagB, SusD and hypothetical protein OS=Bacteroides vulgatus PC510;SusD family protein OS=Bacteroides sp. 3_1_33FAA;SusD family protein OS=Bacteroides sp. 4_3_47FAA;SusD family protein OS=Bacteroides dorei 5_1_36/D4;SusD family protein OS=Bacteroides dorei DSM 17855;SusD family protein OS=Bacteroides plebeius DSM 17135;SusD family protein OS=Bactero…	19	10	10	5	5	2	9	0	1	4	1	1	2	0	0	0.218	0	3484700	1898700	575010	8269000		232080	3153800			454450
;;;;	BSBG_04083;HMPREF0105_3799;CUU_3893;BSEG_03711;BACDOR_01207	SusD family protein OS=Bacteroides sp. 9_1_42FAA;SusD family protein OS=Bacteroides sp. 3_1_33FAA;putative lipoprotein OS=Bacteroides vulgatus PC510;SusD family protein OS=Bacteroides dorei 5_1_36/D4;SusD family protein OS=Bacteroides dorei DSM 17855	5	4	4	3	3	3	3	0	0	0	0	0	0	0	0	0.125	0	4068700	601130	770680	3779200
;;;;;	BSBG_04103;HMPREF9011_03780;HMPREF0105_1088;BSFG_02290;BACDOR_03378;BSEG_03836	hypothetical protein OS=Bacteroides sp. 9_1_42FAA;hypothetical protein OS=Bacteroides sp. 3_1_40A;hypothetical protein OS=Bacteroides sp. 3_1_33FAA;hypothetical protein OS=Bacteroides sp. 4_3_47FAA;hypothetical protein OS=Bacteroides dorei DSM 17855;hypothetical protein OS=Bacteroides dorei 5_1_36/D4	6	11	2	1	0	1	1	0	0	0	0	0	0	0	0	0.388	0	4996000		546570	7624100
	BSBG_04760	hypothetical protein OS=Bacteroides sp. 9_1_42FAA	1	3	1	0	0	0	0	0	0	1	1	1	0	0	0	0.128	0							21520000	4525400	4236100
;;;;	BSCG_01744;HMPREF9010_02743;HMPREF1017_02189;CUY_0675;BACOVA_04962	TonB-linked outer membrane protein, SusC/RagA family OS=Bacteroides sp. 2_2_4;putative outer membrane protein, probably involved in nutrient binding OS=Bacteroides sp. 3_1_23;hypothetical protein OS=Bacteroides ovatus 3_8_47FAA;TonB-dependent receptor plug domain protein OS=Bacteroides ovatus SD CMC 3f;TonB-linked outer membrane protein, SusC/RagA family OS=Bacteroides ovatus ATCC 8483	5	1	1	0	0	0	0	0	0	0	1	0	1	0	0	0.017	0.0006192								71589		50424
;;;;	BSCG_01745;HMPREF1017_02190;CUY_0676;BACOVA_04963;HMPREF9010_02744	SusD family protein OS=Bacteroides sp. 2_2_4;hypothetical protein OS=Bacteroides ovatus 3_8_47FAA;putative lipoprotein OS=Bacteroides ovatus SD CMC 3f;SusD family protein OS=Bacteroides ovatus ATCC 8483;RagB/SusD hypothetical protein OS=Bacteroides sp. 3_1_23	5	3	3	0	0	0	0	0	0	3	1	1	1	0	0	0.078	0							1584500	987320	1317500	1310600
;;;;	BSCG_01746;HMPREF9010_02745;HMPREF1017_02191;BACOVA_04964;CUY_0677	TonB-dependent receptor plug domain protein OS=Bacteroides sp. 2_2_4;putative outer membrane protein, probably involved in nutrient binding OS=Bacteroides sp. 3_1_23;hypothetical protein OS=Bacteroides ovatus 3_8_47FAA;TonB-linked outer membrane protein, SusC/RagA family OS=Bacteroides ovatus ATCC 8483;TonB-dependent receptor plug domain protein OS=Bacteroides ovatus SD CMC 3f	5	1	1	0	0	0	0	0	0	1	1	0	0	0	0	0.03	0.0015823							1057900	568210
;;	BSCG_01780;HMPREF9010_02775;BACFIN_06070	pectate lyase OS=Bacteroides sp. 2_2_4;pectate lyase OS=Bacteroides sp. 3_1_23;pectate lyase OS=Bacteroides finegoldii DSM 17565	3	6	6	0	0	0	0	0	0	0	0	0	0	0	6	0.223	0												9193000
;;;	BSCG_01786;HMPREF9010_02781;BACFIN_06064;BSGG_1398	TonB-linked outer membrane protein, SusC/RagA family OS=Bacteroides sp. 2_2_4;putative outer membrane protein, probably involved in nutrient binding OS=Bacteroides sp. 3_1_23;TonB-linked outer membrane protein, SusC/RagA family OS=Bacteroides finegoldii DSM 17565;SusC/RagA family TonB-linked outer membrane protein OS=Bacteroides sp. D2	4	6	6	1	0	0	2	0	0	5	2	1	1	0	0	0.101	0	718240			967330			2656400	602360	407700	589060
;;;	BSCG_02382;BACOVA_04103;HMPREF9010_00925;HMPREF1017_03725	TonB-linked outer membrane protein, SusC/RagA family OS=Bacteroides sp. 2_2_4;TonB-linked outer membrane protein, SusC/RagA family OS=Bacteroides ovatus ATCC 8483;putative outer membrane protein OS=Bacteroides sp. 3_1_23;hypothetical protein OS=Bacteroides ovatus 3_8_47FAA	4	3	1	0	0	0	0	0	0	1	1	1	1	0	0	0.059	0							1898000	1214500	1274600	1871300
;;;;;	BSCG_02389;HMPREF9010_00918;HMPREF1017_03731;BSGG_0178;BACOVA_04096;CUY_4516	hypothetical protein OS=Bacteroides sp. 2_2_4;conserved hypothetical protein OS=Bacteroides sp. 3_1_23;hypothetical protein OS=Bacteroides ovatus 3_8_47FAA;hypothetical protein OS=Bacteroides sp. D2;hypothetical protein OS=Bacteroides ovatus ATCC 8483;putative lipoprotein OS=Bacteroides ovatus SD CMC 3f	6	5	5	1	0	0	1	0	0	3	1	1	4	0	2	0.207	0	2094800			2200400			13261000	2065300	2952300	3576500		7213900
;;;;;;;;;;;;;;;;;;	BSCG_03450;BSGG_3653;BSIG_2912;CUY_2961;HMPREF1017_04257;BACOVA_00094;HMPREF9010_03759;BACUNI_01570;BACSTE_03077;HMPREF9447_03314;HMPREF1007_02873;BACCELL_05560;HMPREF9007_01813;HMPREF0969_02592;HMPREF1532_03748;HMPREF9446_01264;BACCAC_03727;HMPREF1214_04550;HMPREF1016_01607	NAD(P)-specific glutamate dehydrogenase OS=Bacteroides sp. 2_2_4;glutamate dehydrogenase OS=Bacteroides sp. D2;glutamate dehydrogenase OS=Bacteroides sp. 1_1_6;Glu/Leu/Phe/Val dehydrogenase, dimerization domain protein OS=Bacteroides ovatus SD CMC 3f;glutamate dehydrogenase OS=Bacteroides ovatus 3_8_47FAA;NAD(P)-specific glutamate dehydrogenase OS=Bacteroides ovatus ATCC 8483;glutamate dehydrogen…	19	9	1	0	0	0	0	0	0	0	0	0	0	0	1	0.277	0	365840	640470		2575700		1204100						913320
;;;	BSCG_04296;CUY_1146;HMPREF9010_02545;HMPREF1017_03077	SusD family protein OS=Bacteroides sp. 2_2_4;RagB, SusD and hypothetical protein OS=Bacteroides ovatus SD CMC 3f;RagB/SusD hypothetical protein OS=Bacteroides sp. 3_1_23;hypothetical protein OS=Bacteroides ovatus 3_8_47FAA	4	6	6	0	1	0	1	0	0	5	4	1	2	1	0	0.219	0		91159		91947			6688000	3356900	1420200	2431400	460910
;;;;	BSCG_05139;BACOVA_03082;CUY_1436;BSGG_3930;HMPREF1017_03977	TonB-linked outer membrane protein, SusC/RagA family OS=Bacteroides sp. 2_2_4;TonB-linked outer membrane protein, SusC/RagA family OS=Bacteroides ovatus ATCC 8483;TonB-dependent receptor plug domain protein OS=Bacteroides ovatus SD CMC 3f;SusC/RagA family TonB-linked outer membrane protein OS=Bacteroides sp. D2;hypothetical protein OS=Bacteroides ovatus 3_8_47FAA	5	35	1	0	0	0	0	0	0	0	0	0	0	0	1	0.562	0	5997100	3146300	3433500	7362200		365860	47425000	15980000	22409000	30121000	1114300
;;	BSCG_05627;BSIG_5424;CUU_3499	hypothetical protein OS=Bacteroides sp. 2_2_4;hypothetical protein OS=Bacteroides sp. 1_1_6;conserved domain protein OS=Bacteroides vulgatus PC510	3	4	0	0	0	0	0	0	0	0	0	0	0	0	0	0.15	0							3847900	1346800	1733400		1597400
	BSEG_01980	TonB-linked outer membrane protein, SusC/RagA family OS=Bacteroides dorei 5_1_36/D4	1	2	2	1	0	0	2	0	0	0	0	0	0	0	0	0.029	0	434240			789670
	BSEG_03386	TonB-linked outer membrane protein, SusC/RagA family OS=Bacteroides dorei 5_1_36/D4	1	3	2	0	0	0	1	0	1	0	0	0	0	0	0	0.036	0
;;;;	BSEG_03415;BACDOR_01982;HMPREF9011_00380;HMPREF0105_1956;BSBG_03584	TonB-linked outer membrane protein, SusC/RagA family OS=Bacteroides dorei 5_1_36/D4;TonB-linked outer membrane protein, SusC/RagA family OS=Bacteroides dorei DSM 17855;outer membrane protein OS=Bacteroides sp. 3_1_40A;TonB-linked outer membrane protein, SusC/RagA family OS=Bacteroides sp. 3_1_33FAA;TonB-linked outer membrane protein, SusC/RagA family OS=Bacteroides sp. 9_1_42FAA	5	6	6	1	0	0	5	0	0	0	0	0	0	0	0	0.122	0	606040			2107600
;;;;;;	BSEG_04235;BSBG_00630;HMPREF0105_1762;BACDOR_00379;HMPREF9447_01583;HMPREF9447_01585;BSEG_01670	TonB-linked outer membrane protein, SusC/RagA family OS=Bacteroides dorei 5_1_36/D4;TonB-linked outer membrane protein, SusC/RagA family OS=Bacteroides sp. 9_1_42FAA;TonB-linked outer membrane protein, SusC/RagA family OS=Bacteroides sp. 3_1_33FAA;TonB-linked outer membrane protein, SusC/RagA family OS=Bacteroides dorei DSM 17855;SusC/RagA family TonB-linked outer membrane protein OS=Bacteroides …	7	13	0	0	0	0	0	0	0	0	0	0	0	0	0	0.197	0	293590	237750		1445400			6152900	1482200	1652400	1748100
	BSEG_04334	hypothetical protein OS=Bacteroides dorei 5_1_36/D4	1	12	0	0	0	0	0	0	0	0	0	0	0	0	0	0.158	0.0064071
;;;;;;;;;	BSEG_04403;HMPREF0105_4625;BSBG_04777;BACDOR_03224;CUU_3962;HMPREF9446_01417;PARMER_04095;HMPREF9447_04376;BACCOPRO_02682;AL1_25850	TonB-linked outer membrane protein, SusC/RagA family OS=Bacteroides dorei 5_1_36/D4;TonB-linked outer membrane protein, SusC/RagA family OS=Bacteroides sp. 3_1_33FAA;TonB-linked outer membrane protein, SusC/RagA family OS=Bacteroides sp. 9_1_42FAA;TonB-linked outer membrane protein, SusC/RagA family OS=Bacteroides dorei DSM 17855;TonB-dependent receptor plug domain protein OS=Bacteroides vulgatus…	10	37	36	28	25	24	30	0	6	2	1	0	0	0	0	0.636	0	55351000	24820000	25870000	67076000		847040		312000
;;;;;;;;;;;;;;;;;;;;;	BSFG_00214;BSBG_03485;HMPREF0105_1854;BACDOR_02089;BSEG_03509;HMPREF9011_00297;CUU_0011;HMPREF0101_01973;HMPREF1018_00022;HMPREF1214_00375;HMPREF1532_01963;HMPREF9447_02623;BACCOPRO_00230;BACPLE_00216;BACCELL_02241;PARMER_00117;HMPREF0103_1938;HMPREF9446_02225;HMPREF9008_04497;HMPREF0619_00271;HMPREF0104_00339;BACCOP_00880	succinate dehydrogenase flavoprotein subunit OS=Bacteroides sp. 4_3_47FAA;succinate dehydrogenase flavoprotein subunit OS=Bacteroides sp. 9_1_42FAA;succinate dehydrogenase flavoprotein subunit OS=Bacteroides sp. 3_1_33FAA;succinate dehydrogenase or fumarate reductase, flavoprotein subunit OS=Bacteroides dorei DSM 17855;succinate dehydrogenase flavoprotein subunit OS=Bacteroides dorei 5_1_36/D4;fu…	22	8	6	5	5	2	6	0	2	1	1	0	0	0	0	0.199	0	8787000	6328100	265400	9154800		697680	228010	69247
;;;;;	BSFG_00297;BSEG_03416;HMPREF9011_00379;HMPREF0105_1955;BSBG_03583;BACDOR_01983	SusD family protein OS=Bacteroides sp. 4_3_47FAA;SusD family protein OS=Bacteroides dorei 5_1_36/D4;hypothetical protein OS=Bacteroides sp. 3_1_40A;SusD family protein OS=Bacteroides sp. 3_1_33FAA;SusD family protein OS=Bacteroides sp. 9_1_42FAA;SusD family protein OS=Bacteroides dorei DSM 17855	6	1	1	1	0	0	0	0	0	0	0	0	0	0	0	0.042	0.0050505
;;	BSFG_00318;HMPREF9011_00401;CUU_0116	TonB-linked outer membrane protein, SusC/RagA family OS=Bacteroides sp. 4_3_47FAA;TonB-dependent receptor plug domain-containing protein OS=Bacteroides sp. 3_1_40A;TonB-dependent receptor plug domain protein OS=Bacteroides vulgatus PC510	3	4	3	1	1	0	2	0	1	0	0	0	0	0	0	0.042	0		659100		462520
;	BSFG_00323;HMPREF9011_00406	TonB-linked outer membrane protein, SusC/RagA family OS=Bacteroides sp. 4_3_47FAA;outer membrane protein OS=Bacteroides sp. 3_1_40A	2	2	2	0	0	1	0	0	0	0	0	1	0	1	0	0.025	0									352120		108980
;;;;;;;;	BSFG_00531;BSBG_01017;HMPREF9011_00606;HMPREF0105_2287;CUU_0344;BACDOR_04893;HMPREF1007_03367;HMPREF0969_01070;BACUNI_03752	SusD family protein OS=Bacteroides sp. 4_3_47FAA;SusD family protein OS=Bacteroides sp. 9_1_42FAA;outer membrane protein OS=Bacteroides sp. 3_1_40A;SusD family protein OS=Bacteroides sp. 3_1_33FAA;RagB, SusD and hypothetical protein OS=Bacteroides vulgatus PC510;SusD family protein OS=Bacteroides dorei DSM 17855;hypothetical protein OS=Bacteroides sp. 4_1_36;SusD family protein OS=Bacteroides sp.…	9	3	3	1	1	0	2	0	0	1	1	0	0	0	0	0.101	0	53979	660440		624710			970720	293550
;;;;;;;;;;;;;;;;;;;	BSFG_00815;HMPREF9011_03187;CUU_2528;BSBG_00291;BACDOR_00780;HMPREF0105_1450;BSEG_01166;BACPLE_02644;HMPREF0103_0277;HMPREF0104_02554;HMPREF9008_00034;PARMER_02914;HMPREF0969_00451;HMPREF1007_01487;HMPREF1016_03062;BACFIN_07050;HMPREF9442_03065;HMPREF9441_03080;HMPREF0619_02425;BACCOP_03761	Alpha-L-arabinofuranosidase domain protein OS=Bacteroides sp. 4_3_47FAA;glycoside hydrolase family 51 OS=Bacteroides sp. 3_1_40A;alpha-L-arabinofuranosidase C-terminal domain protein OS=Bacteroides vulgatus PC510;Alpha-L-arabinofuranosidase domain protein OS=Bacteroides sp. 9_1_42FAA;Alpha-L-arabinofuranosidase domain protein OS=Bacteroides dorei DSM 17855;Alpha-L-arabinofuranosidase domain prote…	20	7	6	3	4	0	5	2	0	0	0	0	0	0	0	0.26	0	2971600	4168700		4121900	1129300							2804100
;;	BSFG_00846;CUU_3432;HMPREF9011_03217	hypothetical protein OS=Bacteroides sp. 4_3_47FAA;conserved hypothetical protein OS=Bacteroides vulgatus PC510;hypothetical protein OS=Bacteroides sp. 3_1_40A	3	1	1	1	1	1	1	0	0	0	0	0	0	0	0	0.075	0	1439800	1536800	1012000	3221800
;;;;;;;;;;;;;;;;;;;;;;;;;;;;;;;;;;;;;;;;;;;;	BSFG_00994;HMPREF9011_03930;BSBG_00093;BACDOR_00967;HMPREF0105_1245;BSEG_00984;CUU_2380;CUY_3522;BSGG_3536;BSIG_5293;HMPREF1017_01502;HMPREF9007_03352;HMPREF9010_03350;HMPREF9448_00641;BSCG_05059;HMPREF0103_0246;HMPREF0104_03815;HMPREF0619_02389;HMPREF9008_03820;PARMER_03948;HMPREF1017_00747;BACFIN_09175;BACCAC_02563;HMPREF1214_03728;BACOVA_00594;CUY_4786;HMPREF0101_01499;BACCELL_00418;HMPREF1018…	hypothetical protein OS=Bacteroides sp. 4_3_47FAA;hypothetical protein OS=Bacteroides sp. 3_1_40A;hypothetical protein OS=Bacteroides sp. 9_1_42FAA;hypothetical protein OS=Bacteroides dorei DSM 17855;hypothetical protein OS=Bacteroides sp. 3_1_33FAA;hypothetical protein OS=Bacteroides dorei 5_1_36/D4;conserved hypothetical protein OS=Bacteroides vulgatus PC510;conserved hypothetical protein OS=Ba…	45	2	2	1	0	0	0	1	0	0	0	0	0	0	2	0.169	0												6686000
;;;;;;	BSFG_01219;BSEG_02353;HMPREF9011_01326;HMPREF0105_2556;CUU_3760;BSBG_02668;BACDOR_02644	OmpA family protein OS=Bacteroides sp. 4_3_47FAA;OmpA family protein OS=Bacteroides dorei 5_1_36/D4;OmpA family Outer membrane protein OS=Bacteroides sp. 3_1_40A;OmpA family protein OS=Bacteroides sp. 3_1_33FAA;OmpA family protein OS=Bacteroides vulgatus PC510;OmpA family protein OS=Bacteroides sp. 9_1_42FAA;OmpA family protein OS=Bacteroides dorei DSM 17855	7	2	1	0	0	1	0	0	1	1	1	1	1	0	0	0.142	0.00060901			4175700			3005600	4010200		2749300	3197200
;;	BSFG_01349;HMPREF9011_01198;CUU_2915	hypothetical protein OS=Bacteroides sp. 4_3_47FAA;hypothetical protein OS=Bacteroides sp. 3_1_40A;conserved hypothetical protein OS=Bacteroides vulgatus PC510	3	9	8	7	6	5	8	0	0	6	6	3	4	2	0	0.665	0	50697000	33885000	17880000	50741000			74030000	30735000	24526000	35646000	1419500
;;	BSFG_01680;HMPREF9011_00786;HMPREF9011_00785	TonB-linked outer membrane protein, SusC/RagA family OS=Bacteroides sp. 4_3_47FAA;hypothetical protein OS=Bacteroides sp. 3_1_40A;hypothetical protein OS=Bacteroides sp. 3_1_40A	3	15	15	0	0	0	0	0	0	10	7	9	10	1	0	0.241	0							13973000	6146500	5307300	8470200	743700
;;	BSFG_02158;HMPREF9011_00043;CUU_1627	hypothetical protein OS=Bacteroides sp. 4_3_47FAA;hypothetical protein OS=Bacteroides sp. 3_1_40A;conserved hypothetical protein OS=Bacteroides vulgatus PC510	3	3	3	2	2	1	3	0	0	0	0	0	0	0	0	0.317	0	3522100	3013600	2961900	7213600
;;	BSFG_02621;HMPREF9011_03553;CUU_0629	TonB-linked outer membrane protein, SusC/RagA family OS=Bacteroides sp. 4_3_47FAA;TonB-dependent receptor plug domain-containing protein OS=Bacteroides sp. 3_1_40A;TonB-dependent receptor plug domain protein OS=Bacteroides vulgatus PC510	3	32	5	3	3	3	4	0	3	0	0	0	0	0	0	0.429	0	32095000	25892000	19769000	35928000	427330	2318200	1745900	772430	457760	1763500
	BSFG_02811	hypothetical protein OS=Bacteroides sp. 4_3_47FAA	1	9	0	0	0	0	0	0	0	0	0	0	0	0	0	0.213	0.00062228								1994900	2130100	2253600		3438700
	BSFG_03813	TonB-linked outer membrane protein, SusC/RagA family OS=Bacteroides sp. 4_3_47FAA	1	1	1	0	0	0	0	0	0	1	1	0	1	0	0	0.015	0.0005711							358110	174840		232870
;;;;	BSFG_04426;BACCOPRO_02817;HMPREF1018_03801;HMPREF0101_02923;BACCAC_01273	SusD family protein OS=Bacteroides sp. 4_3_47FAA;SusD family protein OS=Bacteroides coprophilus DSM 18228 = JCM 13818;hypothetical protein OS=Bacteroides sp. 2_1_56FAA;SusD family protein OS=Bacteroides sp. 2_1_16;SusD family protein OS=Bacteroides caccae ATCC 43185	5	17	17	14	13	10	16	0	3	0	0	0	0	0	0	0.442	0	76141000	39135000	37545000	106100000		14583000
;;;;	BSFG_04427;BACCOPRO_02818;HMPREF0101_02924;HMPREF1018_03800;HMPREF9007_02658	TonB-linked outer membrane protein, SusC/RagA family OS=Bacteroides sp. 4_3_47FAA;TonB-linked outer membrane protein, SusC/RagA family OS=Bacteroides coprophilus DSM 18228 = JCM 13818;TonB-linked outer membrane protein, SusC/RagA family OS=Bacteroides sp. 2_1_16;hypothetical protein OS=Bacteroides sp. 2_1_56FAA;outer membrane protein OS=Bacteroides sp. 1_1_14	5	29	28	26	21	20	24	0	8	1	1	0	0	1	0	0.453	0	108960000	60754000	44205000	134660000		6792800		774540			558970
;;	BSFG_04480;BACCOPRO_02303;HMPREF9446_00918	SusD family protein OS=Bacteroides sp. 4_3_47FAA;SusD family protein OS=Bacteroides coprophilus DSM 18228 = JCM 13818;SusD family protein OS=Bacteroides fluxus YIT 12057	3	8	8	6	4	2	6	0	1	0	0	0	0	0	0	0.211	0	4928200	3302800	1563200	8194300
	BSGG_0175	SusC/RagA family TonB-linked outer membrane protein OS=Bacteroides sp. D2	1	12	0	0	0	0	0	0	0	0	0	0	0	0	0	0.196	0.0064293				452410
;;;;	BSGG_0177;HMPREF9010_00919;HMPREF1017_03730;BSCG_02388;BACOVA_04097	hypothetical protein OS=Bacteroides sp. D2;endo-beta-N-acetylglucosaminidase F2 OS=Bacteroides sp. 3_1_23;hypothetical protein OS=Bacteroides ovatus 3_8_47FAA;hypothetical protein OS=Bacteroides sp. 2_2_4;hypothetical protein OS=Bacteroides ovatus ATCC 8483	5	3	3	0	0	1	0	0	0	3	1	0	0	0	0	0.192	0							4936900	1609900
;	BSGG_1437;BACFIN_06100	SusC/RagA family TonB-linked outer membrane protein OS=Bacteroides sp. D2;TonB-linked outer membrane protein, SusC/RagA family OS=Bacteroides finegoldii DSM 17565	2	2	2	0	0	0	0	0	0	2	2	2	2	0	0	0.024	0							1734700	1039700	1585500	1722300
;;;;;;;;;;;;;;;;;;;;;;	BSGG_1897;BACOVA_03500;HMPREF9010_04029;HMPREF1017_02743;CUY_0386;BACCAC_03250;HMPREF9007_03554;BSIG_3687;BACCELL_01278;BACFIN_07571;BSCG_03685;BSEG_03754;HMPREF1018_00461;BACDOR_01245;BACSTE_02642;BSBG_04049;HMPREF0101_02426;BSFG_01642;CUU_1740;HMPREF0105_3747;HMPREF1016_00704;HMPREF9011_00871;HMPREF9447_01953	acetate kinase OS=Bacteroides sp. D2;acetate kinase OS=Bacteroides ovatus ATCC 8483;acetate kinase OS=Bacteroides sp. 3_1_23;acetate kinase OS=Bacteroides ovatus 3_8_47FAA;acetate kinase OS=Bacteroides ovatus SD CMC 3f;acetate kinase OS=Bacteroides caccae ATCC 43185;acetate kinase OS=Bacteroides sp. 1_1_14;acetate kinase OS=Bacteroides sp. 1_1_6;acetate kinase OS=Bacteroides cellulosilyticus DSM …	23	3	3	0	0	0	0	0	0	0	0	0	0	0	3	0.148	0												1685600
	BSIG_0142	SusC/RagA family TonB-linked outer membrane protein OS=Bacteroides sp. 1_1_6	1	6	5	0	0	0	0	0	0	5	2	2	3	0	0	0.083	0							2108700	1757500	1115300	914610
	BSIG_0143	hypothetical protein OS=Bacteroides sp. 1_1_6	1	2	2	0	0	0	0	0	0	2	0	0	0	0	0	0.098	0							3428100
;	BSIG_0183;HMPREF9007_01286	SusC/RagA family TonB-linked outer membrane protein OS=Bacteroides sp. 1_1_6;outer membrane protein OS=Bacteroides sp. 1_1_14	2	1	1	0	0	0	0	0	0	1	1	1	0	0	0	0.011	0.003125							1002500	359090	607810
	BSIG_0569	SusC/RagA family TonB-linked outer membrane protein OS=Bacteroides sp. 1_1_6	1	2	2	0	0	0	0	0	0	2	0	1	1	0	0	0.027	0							377540
;;	BSIG_0943;HMPREF9007_02094;BACCAC_00857	superoxide dismutase [Fe] OS=Bacteroides sp. 1_1_6;superoxide dismutase [Fe] OS=Bacteroides sp. 1_1_14;superoxide dismutase, Mn/Fe family OS=Bacteroides caccae ATCC 43185	3	4	1	0	0	0	0	0	0	0	0	0	0	0	1	0.468	0												78014000
;;;;;;;;;	BSIG_2293;HMPREF9007_00609;HMPREF0105_3581;BSEG_03337;BSBG_03404;BACDOR_03319;HMPREF9007_02996;BSIG_5081;HMPREF1018_03611;HMPREF0101_03036	hypothetical protein OS=Bacteroides sp. 1_1_6;outer membrane protein OS=Bacteroides sp. 1_1_14;SusD family protein OS=Bacteroides sp. 3_1_33FAA;SusD family protein OS=Bacteroides dorei 5_1_36/D4;SusD family protein OS=Bacteroides sp. 9_1_42FAA;SusD family protein OS=Bacteroides dorei DSM 17855;outer membrane protein OS=Bacteroides sp. 1_1_14;hypothetical protein OS=Bacteroides sp. 1_1_6;hypotheti…	10	3	3	1	1	1	2	0	1	1	1	1	1	0	0	0.062	0	893310	2557200	1356100	2069000		397090		930830	753060
;	BSIG_2294;HMPREF9007_00608	SusC/RagA family TonB-linked outer membrane protein OS=Bacteroides sp. 1_1_6;outer membrane protein OS=Bacteroides sp. 1_1_14	2	1	1	1	1	1	0	0	0	0	1	0	0	0	0	0.011	0.0064103			140830
;;	BSIG_2402;HMPREF9007_00480;BACCAC_00256	glycosyl hydrolase family 109 protein 1 OS=Bacteroides sp. 1_1_6;oxidoreductase, Gfo/Idh/MocA family OS=Bacteroides sp. 1_1_14;oxidoreductase, NAD-binding domain protein OS=Bacteroides caccae ATCC 43185	3	3	1	0	0	0	0	0	0	0	0	0	0	0	1	0.086	0.00055804
;;;	BSIG_2608;HMPREF9007_01590;HMPREF0101_03748;HMPREF1018_03092	SusC/RagA family TonB-linked outer membrane protein OS=Bacteroides sp. 1_1_6;outer membrane protein OS=Bacteroides sp. 1_1_14;TonB-linked outer membrane protein, SusC/RagA family OS=Bacteroides sp. 2_1_16;hypothetical protein OS=Bacteroides sp. 2_1_56FAA	4	5	5	2	3	3	2	0	0	0	0	0	0	0	0	0.069	0	1710600	836100	668710	1498800
;;	BSIG_2740;HMPREF9007_01511;BACCAC_01599	triosephosphate isomerase OS=Bacteroides sp. 1_1_6;triose-phosphate isomerase OS=Bacteroides sp. 1_1_14;triose-phosphate isomerase OS=Bacteroides caccae ATCC 43185	3	6	0	0	0	0	0	0	0	0	0	0	0	0	0	0.361	0												465950
;;;	BSIG_3402;HMPREF9007_00085;BSFG_02809;BACOVA_04705	hypothetical protein OS=Bacteroides sp. 1_1_6;TonB-dependent outer membrane receptor OS=Bacteroides sp. 1_1_14;TonB-dependent receptor OS=Bacteroides sp. 4_3_47FAA;TonB-dependent receptor OS=Bacteroides ovatus ATCC 8483	4	5	5	3	1	1	2	0	0	0	0	0	0	0	0	0.145	0	223120	404450		2411200
	BSIG_3405	hypothetical protein OS=Bacteroides sp. 1_1_6	1	12	4	3	0	0	0	4	0	0	0	0	0	0	2	0.282	0	7978800		189630	448340	29489000							4090100
	BSIG_3406	hypothetical protein OS=Bacteroides sp. 1_1_6	1	4	1	1	1	1	1	0	0	0	0	0	0	0	0	0.114	0	4927400	1478600	2822900	4216300
;;	BSIG_3407;BSFG_02813;HMPREF9011_04189	hypothetical protein OS=Bacteroides sp. 1_1_6;hypothetical protein OS=Bacteroides sp. 4_3_47FAA;hypothetical protein OS=Bacteroides sp. 3_1_40A	3	7	7	2	0	2	1	7	0	0	0	0	0	0	6	0.267	0	4926500		2274200	3347000	286010000							69936000
;	BSIG_4552;HMPREF9007_04896	SusC/RagA family TonB-linked outer membrane protein OS=Bacteroides sp. 1_1_6;outer membrane protein OS=Bacteroides sp. 1_1_14	2	10	10	4	2	4	8	0	0	0	0	0	0	0	0	0.144	0	1106200		1782200	2610900
	BUTYVIB_00042	ribosomal protein L19 OS=Butyrivibrio crossotus DSM 2876	1	1	1	0	0	0	0	0	0	1	0	1	1	0	0	0.139	0.00060132							15188000
;;;;;	BUTYVIB_00065;HMPREF9442_00127;HMPREF9441_02920;BACPLE_02059;CLOHYLEM_06814;BACCOP_03818	hypothetical protein OS=Butyrivibrio crossotus DSM 2876;hypothetical protein OS=Paraprevotella xylaniphila YIT 11841;hypothetical protein OS=Paraprevotella clara YIT 11840;hypothetical protein OS=Bacteroides plebeius DSM 17135;hypothetical protein OS=Lachnospiraceae [Clostridium] hylemonae DSM 15053;hypothetical protein OS=Bacteroides coprocola DSM 17136	6	4	2	0	0	0	0	0	0	0	0	0	0	0	2	0.104	0												10519000
	BUTYVIB_00116	hypothetical protein OS=Butyrivibrio crossotus DSM 2876	1	2	2	0	0	0	0	0	0	0	0	0	0	0	2	0.061	0												1453300
;;;	BUTYVIB_00216;EUBHAL_00073;HMPREF9449_02045;ALIPUT_01047	acyl-CoA dehydrogenase, C-terminal domain protein OS=Butyrivibrio crossotus DSM 2876;acyl-CoA dehydrogenase, C-terminal domain protein OS=Eubacterium [Eubacterium] hallii DSM 3353;hypothetical protein OS=Odoribacter laneus YIT 12061;acyl-CoA dehydrogenase, C-terminal domain protein OS=Alistipes putredinis DSM 17216	4	4	4	0	0	0	0	0	0	2	0	1	1	1	4	0.195	0							292030			233470	103020	581530
	BUTYVIB_00217	3-hydroxyacyl-CoA dehydrogenase, NAD binding domain protein OS=Butyrivibrio crossotus DSM 2876	1	6	5	1	0	0	2	1	0	2	1	2	1	0	5	0.31	0				776740	1107300		2601300		794190	446130		28350000
	BUTYVIB_00219	acetyl-CoA C-acetyltransferase OS=Butyrivibrio crossotus DSM 2876	1	8	8	0	0	0	0	0	0	0	0	0	0	0	8	0.454	0												35102000
	BUTYVIB_00229	ABC transporter, solute-binding protein OS=Butyrivibrio crossotus DSM 2876	1	2	2	0	0	0	0	0	0	2	0	1	1	0	0	0.062	0							3352800		1266400	1167500
	BUTYVIB_00232	4-alpha-glucanotransferase OS=Butyrivibrio crossotus DSM 2876	1	1	1	0	0	0	0	0	0	1	0	0	0	0	1	0.013	0.00055525												311370
	BUTYVIB_00267	nitroreductase family protein OS=Butyrivibrio crossotus DSM 2876	1	2	2	0	0	0	0	0	0	0	0	0	0	0	2	0.183	0												8566000
;;;	BUTYVIB_00327;HMPREF9469_03166;HMPREF9467_00583;CLOBOL_00587	cell division protein FtsZ OS=Butyrivibrio crossotus DSM 2876;cell division protein FtsZ OS=Lachnospiraceae [Clostridium] citroniae WAL-17108;hypothetical protein OS=Lachnospiraceae [Clostridium] clostridioforme 2_1_49FAA;hypothetical protein OS=Lachnospiraceae [Clostridium] bolteae ATCC BAA-613	4	1	1	0	0	0	0	0	0	1	1	0	0	0	0	0.039	0.00059032
	BUTYVIB_00351	formate--tetrahydrofolate ligase OS=Butyrivibrio crossotus DSM 2876	1	2	1	0	0	0	0	0	0	0	0	0	0	0	1	0.063	0.0021008												1051400
	BUTYVIB_00355	O-acetylhomoserine aminocarboxypropyltransferase/cysteine synthase OS=Butyrivibrio crossotus DSM 2876	1	2	2	0	0	0	0	0	0	0	0	0	0	0	2	0.103	0												1908300
	BUTYVIB_00364	purine nucleoside phosphorylase I, inosine and guanosine-specific OS=Butyrivibrio crossotus DSM 2876	1	2	2	0	0	0	0	0	0	0	0	0	0	0	2	0.128	0												2669400
	BUTYVIB_00383	threonine synthase OS=Butyrivibrio crossotus DSM 2876	1	1	1	0	0	0	0	0	0	0	0	0	0	0	1	0.06	0.0011001
	BUTYVIB_00392	ketol-acid reductoisomerase OS=Butyrivibrio crossotus DSM 2876	1	8	3	0	0	0	0	0	0	1	0	0	0	0	2	0.334	0												1760500
	BUTYVIB_00398	hypothetical protein OS=Butyrivibrio crossotus DSM 2876	1	3	1	0	0	0	0	0	0	0	0	0	0	0	1	0.222	0.00061614												9792100
	BUTYVIB_00399	threonine--tRNA ligase OS=Butyrivibrio crossotus DSM 2876	1	2	2	0	0	0	0	0	0	0	0	0	0	0	2	0.054	0												278140
	BUTYVIB_00433	translation elongation factor Tu OS=Butyrivibrio crossotus DSM 2876	1	6	1	0	0	0	0	0	0	1	1	1	1	0	1	0.203	0.00055897							2001000	1499700	1309800	728200		1973800
	BUTYVIB_00434	translation elongation factor G OS=Butyrivibrio crossotus DSM 2876	1	1	1	0	0	0	0	0	0	0	0	1	0	0	0	0.029	0.0031024
	BUTYVIB_00437	DNA-directed RNA polymerase, beta' subunit OS=Butyrivibrio crossotus DSM 2876	1	4	1	0	0	0	0	0	0	1	1	0	1	0	0	0.045	0							596030	1014600	572880	956570
;;;;;;;;;;	BUTYVIB_00438;HMPREF9477_01365;BRYFOR_07884;RSAG_01500;CLOHYLEM_05869;HMPREF9457_01370;HMPREF9469_04264;HMPREF9467_01747;CBFG_02257;EUBHAL_00795;CLOBOL_02472	DNA-directed RNA polymerase, beta subunit OS=Butyrivibrio crossotus DSM 2876;DNA-directed RNA polymerase, beta subunit OS=Lachnospiraceae bacterium 2_1_46FAA;DNA-directed RNA polymerase, beta subunit OS=Marvinbryantia formatexigens DSM 14469;DNA-directed RNA polymerase, beta subunit OS=Ruminococcus sp. 5_1_39BFAA;DNA-directed RNA polymerase, beta subunit OS=Lachnospiraceae [Clostridium] hylemonae…	11	3	2	0	0	0	0	0	0	1	1	2	1	0	0	0.031	0								261960	179670	299530
	BUTYVIB_00519	ABC transporter, solute-binding protein OS=Butyrivibrio crossotus DSM 2876	1	10	10	0	0	0	0	0	0	6	3	3	6	1	10	0.325	0							19905000	4408500	9925600	12668000		244170000
	BUTYVIB_00803	rubredoxin OS=Butyrivibrio crossotus DSM 2876	1	4	2	0	0	0	0	0	0	0	0	0	0	0	2	0.372	0												26701000
	BUTYVIB_00840	methionine adenosyltransferase OS=Butyrivibrio crossotus DSM 2876	1	7	7	0	0	0	0	0	0	0	0	0	0	0	7	0.26	0												2868100
	BUTYVIB_00856	flavin reductase-like protein OS=Butyrivibrio crossotus DSM 2876	1	1	1	0	0	0	0	0	0	0	0	0	0	0	1	0.118	0.00058072												3002000
	BUTYVIB_00961	hypothetical protein OS=Butyrivibrio crossotus DSM 2876	1	2	2	0	0	0	0	0	0	2	2	2	0	0	0	0.093	0							1093400	732240
	BUTYVIB_00970	glycine hydroxymethyltransferase OS=Butyrivibrio crossotus DSM 2876	1	2	2	0	0	0	0	0	0	0	0	0	0	0	2	0.09	0												1756100
	BUTYVIB_00991	aspartate-semialdehyde dehydrogenase OS=Butyrivibrio crossotus DSM 2876	1	6	4	0	0	0	0	0	0	0	0	0	0	0	4	0.216	0												12643000
	BUTYVIB_01063	hypothetical protein OS=Butyrivibrio crossotus DSM 2876	1	3	3	0	0	0	0	0	0	0	0	0	0	0	3	0.176	0												12834000
	BUTYVIB_01095	hypothetical protein OS=Butyrivibrio crossotus DSM 2876	1	3	3	0	0	0	0	0	0	1	0	0	0	0	3	0.171	0							602300					104900000
	BUTYVIB_01096	hypothetical protein OS=Butyrivibrio crossotus DSM 2876	1	2	2	0	0	0	0	0	0	2	1	2	2	1	0	0.226	0							14660000	1901800	17602000	23547000	3810000
;	BUTYVIB_01111;EUBHAL_01526	adenylosuccinate synthase OS=Butyrivibrio crossotus DSM 2876;adenylosuccinate synthase OS=Eubacterium [Eubacterium] hallii DSM 3353	2	4	4	0	0	0	0	0	0	0	0	0	0	0	4	0.169	0												5931600
;;;;;	BUTYVIB_01155;RSAG_00083;RBR_11860;FPR_12680;FP2_24770;FAEPRAA2165_01075	phosphopyruvate hydratase OS=Butyrivibrio crossotus DSM 2876;enolase OS=Ruminococcus sp. 5_1_39BFAA;enolase OS=Ruminococcus bromii L2-63;enolase OS=Faecalibacterium prausnitzii SL3/3;enolase OS=Faecalibacterium prausnitzii L2-6;phosphopyruvate hydratase OS=Faecalibacterium prausnitzii A2-165	6	9	2	0	0	0	0	0	0	0	0	0	0	0	2	0.35	0												2102900
;	BUTYVIB_01181;EUBHAL_02855	cysteine synthase A OS=Butyrivibrio crossotus DSM 2876;cysteine synthase A OS=Eubacterium [Eubacterium] hallii DSM 3353	2	4	3	0	0	0	0	0	0	0	0	0	0	0	3	0.226	0												9204800
	BUTYVIB_01234	ribosomal protein S9 OS=Butyrivibrio crossotus DSM 2876	1	1	1	0	0	0	0	0	0	1	0	1	1	0	0	0.089	0.0030597							8553100		5285300	8377800
	BUTYVIB_01244	30S ribosomal protein S13 OS=Butyrivibrio crossotus DSM 2876	1	2	1	0	0	0	0	0	0	0	0	1	0	0	0	0.221	0.0030817									1329000
	BUTYVIB_01254	ribosomal protein S5 OS=Butyrivibrio crossotus DSM 2876	1	1	1	0	0	0	0	0	0	0	0	1	1	0	0	0.083	0.005071									830360	770970
;	BUTYVIB_01264;BRYFOR_07961	ribosomal protein L16 OS=Butyrivibrio crossotus DSM 2876;ribosomal protein L16 OS=Marvinbryantia formatexigens DSM 14469	2	2	2	0	0	0	0	0	0	1	0	2	2	0	0	0.193	0							9944500		6624100	11275000
	BUTYVIB_01265	ribosomal protein S3 OS=Butyrivibrio crossotus DSM 2876	1	2	2	0	0	0	0	0	0	1	1	2	1	0	0	0.164	0								3102700	3948400
	BUTYVIB_01270	50S ribosomal protein L4 OS=Butyrivibrio crossotus DSM 2876	1	1	1	0	0	0	0	0	0	0	0	1	0	0	0	0.068	0.0045778
	BUTYVIB_01279	ABC transporter, substrate-binding protein, family 3 OS=Butyrivibrio crossotus DSM 2876	1	2	2	0	0	0	0	0	0	0	0	0	0	0	2	0.101	0												2229100
;	BUTYVIB_01398;HMPREF9457_00339	polyribonucleotide nucleotidyltransferase OS=Butyrivibrio crossotus DSM 2876;polyribonucleotide nucleotidyltransferase OS=Dorea formicigenerans 4_6_53AFAA	2	2	1	0	0	0	0	0	0	0	0	0	0	0	1	0.041	0.0010923												690000
	BUTYVIB_01402	bacterial group 2 Ig-like protein OS=Butyrivibrio crossotus DSM 2876	1	4	4	0	0	0	0	0	0	0	0	0	0	0	4	0.044	0												2843800
;;;;;;;	BUTYVIB_01511;CLOHYLEM_06793;RSAG_00723;HMPREF9469_04664;HMPREF9467_04503;CLOBOL_05217;CBFG_03878;BRYFOR_08627	2,3-bisphosphoglycerate-independent phosphoglycerate mutase OS=Butyrivibrio crossotus DSM 2876;2,3-bisphosphoglycerate-independent phosphoglycerate mutase OS=Lachnospiraceae [Clostridium] hylemonae DSM 15053;2,3-bisphosphoglycerate-independent phosphoglycerate mutase OS=Ruminococcus sp. 5_1_39BFAA;2,3-bisphosphoglycerate-independent phosphoglycerate mutase OS=Lachnospiraceae [Clostridium] citroni…	8	6	5	0	0	0	0	0	0	0	0	0	0	0	5	0.183	0												1674100
	BUTYVIB_01516	hypothetical protein OS=Butyrivibrio crossotus DSM 2876	1	1	1	0	0	0	0	0	0	1	1	1	0	0	0	0.058	0.00059809							4448500	461950
	BUTYVIB_01517	hypothetical protein OS=Butyrivibrio crossotus DSM 2876	1	2	2	0	0	0	0	0	0	1	0	0	0	1	0	0.228	0							2909300
	BUTYVIB_01534	Glu/Leu/Phe/Val dehydrogenase, dimerization domain protein OS=Butyrivibrio crossotus DSM 2876	1	17	10	1	1	0	1	1	0	4	3	4	4	0	10	0.522	0		287580	122620	863740	1621600		8505200	2446600	4569500	3350700		103410000
	BUTYVIB_01609	aminotransferase, acetylornithine/succinylornithine family OS=Butyrivibrio crossotus DSM 2876	1	2	2	0	0	0	0	0	0	0	0	0	0	0	2	0.104	0												5397300
	BUTYVIB_01690	formate C-acetyltransferase OS=Butyrivibrio crossotus DSM 2876	1	4	3	0	0	0	0	0	0	2	1	2	1	1	0	0.085	0							2441900	1207700	1526300	1211300
;;;;;;;;;;;	BUTYVIB_01795;HMPREF9010_04895;HMPREF1017_01347;CUY_3462;BSGG_4972;BSCG_03944;BACOVA_03797;BACFIN_06508;HMPREF1016_01460;HMPREF9469_00131;HMPREF9467_03681;CLOBOL_04669	AICARFT/IMPCHase bienzyme OS=Butyrivibrio crossotus DSM 2876;bifunctional purine biosynthesis protein Ade10 OS=Bacteroides sp. 3_1_23;hypothetical protein OS=Bacteroides ovatus 3_8_47FAA;AICARFT/IMPCHase bienzyme OS=Bacteroides ovatus SD CMC 3f;hypothetical protein OS=Bacteroides sp. D2;AICARFT/IMPCHase bienzyme OS=Bacteroides sp. 2_2_4;AICARFT/IMPCHase bienzyme OS=Bacteroides ovatus ATCC 8483;AI…	12	3	1	0	0	0	0	0	0	0	0	0	0	0	1	0.092	0
	BUTYVIB_01831	dihydrodipicolinate reductase OS=Butyrivibrio crossotus DSM 2876	1	2	2	0	0	0	0	0	0	0	0	0	0	0	2	0.124	0												2370900
;	BUTYVIB_01832;HMPREF9457_02063	dihydrodipicolinate synthase OS=Butyrivibrio crossotus DSM 2876;dihydrodipicolinate synthase OS=Dorea formicigenerans 4_6_53AFAA	2	5	5	0	0	0	0	0	0	0	0	0	0	0	5	0.235	0												15782000
	BUTYVIB_01873	putative flagellar basal-body rod protein FlgB OS=Butyrivibrio crossotus DSM 2876	1	2	2	1	1	1	1	0	0	2	2	2	2	0	0	0.075	0	2223600	172170	169990	4124900			54089000	5625400	8453100	7579300
	BUTYVIB_01927	inosine-5'-monophosphate dehydrogenase OS=Butyrivibrio crossotus DSM 2876	1	3	1	0	0	0	0	0	0	0	0	0	1	0	0	0.083	0												148600
;	BUTYVIB_01929;EUBHAL_02785	chaperonin GroL OS=Butyrivibrio crossotus DSM 2876;chaperonin GroL OS=Eubacterium [Eubacterium] hallii DSM 3353	2	2	2	0	0	0	0	0	0	2	0	0	0	0	0	0.068	0
;;;;	BUTYVIB_02293;HMPREF9469_05489;HMPREF9467_03342;CBFG_03957;CLOBOL_06058	ornithine carbamoyltransferase OS=Butyrivibrio crossotus DSM 2876;ornithine carbamoyltransferase, catabolic OS=Lachnospiraceae [Clostridium] citroniae WAL-17108;ornithine carbamoyltransferase OS=Lachnospiraceae [Clostridium] clostridioforme 2_1_49FAA;ornithine carbamoyltransferase OS=Clostridiales bacterium 1_7_47FAA;hypothetical protein OS=Lachnospiraceae [Clostridium] bolteae ATCC BAA-613	5	2	2	0	0	0	0	0	0	0	0	0	0	0	2	0.087	0												7079500
;	BUTYVIB_02333;HMPREF9457_01613	hypothetical protein OS=Butyrivibrio crossotus DSM 2876;hypothetical protein OS=Dorea formicigenerans 4_6_53AFAA	2	3	3	0	0	0	0	0	0	2	0	0	0	0	1	0.174	0							1613700					4180000
	BUTYVIB_02420	ABC transporter, ATP-binding protein OS=Butyrivibrio crossotus DSM 2876	1	2	1	0	0	0	0	0	0	1	1	1	1	0	0	0.065	0.0015865							2748200	2813300	2124300	2722900
	BUTYVIB_02429	ammonium transporter OS=Butyrivibrio crossotus DSM 2876	1	1	1	0	0	0	0	0	0	1	1	1	1	0	0	0.063	0							9936200	5008000	5700100	5047500
	BUTYVIB_02431	peptidyl-prolyl cis-trans isomerase, cyclophilin-type OS=Butyrivibrio crossotus DSM 2876	1	2	1	0	0	0	0	0	0	0	0	0	0	0	1	0.144	0.0010905												2458600
;;;;;;	BUTYVIB_02432;HMPREF9469_04061;HMPREF9467_02884;EUBSIR_00609;ES1_19480;CLOBOL_02749;CBFG_02423	fructose-1,6-bisphosphate aldolase, class II OS=Butyrivibrio crossotus DSM 2876;fructose-1,6-bisphosphate aldolase, class II OS=Lachnospiraceae [Clostridium] citroniae WAL-17108;fructose-1,6-bisphosphate aldolase OS=Lachnospiraceae [Clostridium] clostridioforme 2_1_49FAA;fructose-1,6-bisphosphate aldolase, class II OS=Ruminiclostridium [Eubacterium] siraeum DSM 15702;fructose-1,6-bisphosphate ald…	7	2	2	0	0	0	0	0	0	1	1	1	2	0	0	0.108	0							2659200	3092600
;	BUTYVIB_02515;FPR_30020	flavodoxin OS=Butyrivibrio crossotus DSM 2876;flavodoxin, short chain OS=Faecalibacterium prausnitzii SL3/3	2	2	2	0	0	0	0	0	0	0	0	0	0	0	2	0.343	0												3586000
;	BUTYVIB_02535;HMPREF9477_01957	metallo-beta-lactamase domain protein OS=Butyrivibrio crossotus DSM 2876;hypothetical protein OS=Lachnospiraceae bacterium 2_1_46FAA	2	3	3	0	0	0	0	1	0	0	0	0	0	0	3	0.087	0					1100200							4558300
;	BUTYVIB_02543;BUTYVIB_02542	hypothetical protein OS=Butyrivibrio crossotus DSM 2876;hypothetical protein OS=Butyrivibrio crossotus DSM 2876	2	3	3	0	0	0	0	0	0	0	0	0	0	0	3	0.173	0												5414800
;;	CBFG_00435;CLOBOL_01980;HMPREF9467_03250	glucuronate isomerase OS=Clostridiales bacterium 1_7_47FAA;hypothetical protein OS=Lachnospiraceae [Clostridium] bolteae ATCC BAA-613;uronate isomerase OS=Lachnospiraceae [Clostridium] clostridioforme 2_1_49FAA	3	2	1	0	0	0	0	0	0	0	0	0	0	0	1	0.068	0					328070							5701400
	CBFG_01033	putative phage tail component domain protein OS=Clostridiales bacterium 1_7_47FAA	1	1	1	1	0	0	1	0	0	0	0	0	0	0	0	0.022	1	509530			315090
	CBFG_02201	translation elongation factor Tu OS=Clostridiales bacterium 1_7_47FAA	1	5	1	0	0	0	0	0	0	0	1	1	1	0	0	0.151	0.0030864								1078400	2141100	2603900
	CBFG_03995	AMP-binding enzyme OS=Clostridiales bacterium 1_7_47FAA	1	1	1	0	0	0	0	1	0	0	0	0	0	0	0	0.04	1					12397000
;;	CBFG_04082;HMPREF9467_04722;CLOBOL_05372	hypothetical protein OS=Clostridiales bacterium 1_7_47FAA;hypothetical protein OS=Lachnospiraceae [Clostridium] clostridioforme 2_1_49FAA;hypothetical protein OS=Lachnospiraceae [Clostridium] bolteae ATCC BAA-613	3	2	2	1	1	0	2	0	0	2	2	2	2	1	2	0.077	0	1291500			1537800			101030000	45480000	66409000	65152000	1613300	120590000
;;;;;	CBFG_04160;HMPREF9457_01622;HMPREF9469_02574;HMPREF9467_04591;CLOBOL_06541;CLOHYLEM_07690	aldehyde-alcohol dehydrogenase OS=Clostridiales bacterium 1_7_47FAA;hypothetical protein OS=Dorea formicigenerans 4_6_53AFAA;hypothetical protein OS=Lachnospiraceae [Clostridium] citroniae WAL-17108;hypothetical protein OS=Lachnospiraceae [Clostridium] clostridioforme 2_1_49FAA;hypothetical protein OS=Lachnospiraceae [Clostridium] bolteae ATCC BAA-613;aldehyde dehydrogenase (NAD) family protein O…	6	3	1	1	1	0	0	0	0	0	0	0	0	0	0	0.048	0.0005618		344390
;;;	CBFG_04269;CLOBOL_04394;HMPREF9469_02477;HMPREF9467_02466	tetratricopeptide repeat protein OS=Clostridiales bacterium 1_7_47FAA;hypothetical protein OS=Lachnospiraceae [Clostridium] bolteae ATCC BAA-613;hypothetical protein OS=Lachnospiraceae [Clostridium] citroniae WAL-17108;hypothetical protein OS=Lachnospiraceae [Clostridium] clostridioforme 2_1_49FAA	4	2	2	0	0	0	0	0	0	0	0	0	0	0	2	0.015	0												208940
;;;;;;;	CBFG_04430;HMPREF9477_01945;HMPREF9457_00669;CLOHYLEM_07228;RSAG_02633;HMPREF9469_02374;EUBHAL_00864;CLOBOL_01444	fructose-6-phosphate aldolase OS=Clostridiales bacterium 1_7_47FAA;fructose-6-phosphate aldolase OS=Lachnospiraceae bacterium 2_1_46FAA;transaldolase OS=Dorea formicigenerans 4_6_53AFAA;fructose-6-phosphate aldolase OS=Lachnospiraceae [Clostridium] hylemonae DSM 15053;fructose-6-phosphate aldolase OS=Ruminococcus sp. 5_1_39BFAA;transaldolase OS=Lachnospiraceae [Clostridium] citroniae WAL-17108;fr…	8	2	1	0	0	0	0	0	0	0	0	0	0	0	1	0.157	0												1588900
;;;	CLOBOL_02145;CBFG_03643;HMPREF9467_00323;HMPREF9469_02107	hypothetical protein OS=Lachnospiraceae [Clostridium] bolteae ATCC BAA-613;arabinose isomerase OS=Clostridiales bacterium 1_7_47FAA;L-fucose isomerase OS=Lachnospiraceae [Clostridium] clostridioforme 2_1_49FAA;L-fucose isomerase OS=Lachnospiraceae [Clostridium] citroniae WAL-17108	4	3	1	0	0	0	0	0	0	0	0	0	0	0	1	0.067	0.006883												830640
;	CLOBOL_03916;HMPREF9467_01179	hypothetical protein OS=Lachnospiraceae [Clostridium] bolteae ATCC BAA-613;nicotinate-nucleotide diphosphorylase OS=Lachnospiraceae [Clostridium] clostridioforme 2_1_49FAA	2	2	1	0	0	0	0	1	0	0	0	0	0	0	1	0.079	0												4038500
	CLOBOL_04156	hypothetical protein OS=Lachnospiraceae [Clostridium] bolteae ATCC BAA-613	1	2	0	0	0	0	0	0	0	0	0	0	0	0	0	0.082	0												1338600
	CLOBOL_06946	hypothetical protein OS=Lachnospiraceae [Clostridium] bolteae ATCC BAA-613	1	1	1	0	0	0	0	0	0	1	0	0	0	0	0	0.056	0.0026123							5308600
	CLOHYLEM_04359	BMC domain protein OS=Lachnospiraceae [Clostridium] hylemonae DSM 15053	1	1	1	0	0	0	0	0	0	0	0	0	0	0	1	0.161	0.0016069												30763000
	CLOHYLEM_04402	Glu/Leu/Phe/Val dehydrogenase, dimerization domain protein OS=Lachnospiraceae [Clostridium] hylemonae DSM 15053	1	12	1	0	0	0	0	0	0	0	0	0	0	0	1	0.347	0.0031234												4532300
;	CLOHYLEM_04788;HMPREF9477_00802	inosine-5'-monophosphate dehydrogenase OS=Lachnospiraceae [Clostridium] hylemonae DSM 15053;inosine-5'-monophosphate dehydrogenase OS=Lachnospiraceae bacterium 2_1_46FAA	2	3	1	0	0	0	0	0	0	0	0	0	1	0	0	0.091	0												899340
	CLOHYLEM_04790	chaperonin GroL OS=Lachnospiraceae [Clostridium] hylemonae DSM 15053	1	1	1	1	0	1	0	0	0	0	0	0	0	0	0	0.037	0.00059207	622360
	CLOHYLEM_04959	ROK family protein OS=Lachnospiraceae [Clostridium] hylemonae DSM 15053	1	1	1	0	0	0	0	1	0	0	0	0	0	0	1	0.048	0.00056211					5958700							2474200
;	CLOHYLEM_05642;RSAG_01778	putative L-ribulose-5-phosphate 4-epimerase OS=Lachnospiraceae [Clostridium] hylemonae DSM 15053;L-ribulose-5-phosphate 4-epimerase OS=Ruminococcus sp. 5_1_39BFAA	2	1	1	0	0	0	0	0	0	1	0	1	1	0	1	0.063	0.0083497							1095600		361490	479590		815430
;;;;	CLOHYLEM_06100;HMPREF9469_03866;CLOHYLEM_06095;CLOBOL_04537;CLOHYLEM_06098	flagellin protein OS=Lachnospiraceae [Clostridium] hylemonae DSM 15053;hypothetical protein OS=Lachnospiraceae [Clostridium] citroniae WAL-17108;flagellin protein OS=Lachnospiraceae [Clostridium] hylemonae DSM 15053;hypothetical protein OS=Lachnospiraceae [Clostridium] bolteae ATCC BAA-613;bacterial flagellin domain protein OS=Lachnospiraceae [Clostridium] hylemonae DSM 15053	5	1	1	0	0	0	0	0	0	1	1	1	1	1	0	0.027	0							5681100	1408000	3077700	4756600	256080
;	CLOHYLEM_06194;HMPREF9477_01534	rubredoxin OS=Lachnospiraceae [Clostridium] hylemonae DSM 15053;hypothetical protein OS=Lachnospiraceae bacterium 2_1_46FAA	2	5	1	0	0	0	0	1	0	0	0	0	0	0	1	0.394	0					16812000		9367400	3291700	6057000	9991800		113060000
	CLOHYLEM_06628	hypothetical protein OS=Lachnospiraceae [Clostridium] hylemonae DSM 15053	1	2	1	1	0	0	0	0	0	0	0	0	0	0	0	0.135	0	3168500
	CLOHYLEM_06791	phosphoglycerate kinase OS=Lachnospiraceae [Clostridium] hylemonae DSM 15053	1	2	1	1	0	0	0	0	0	0	0	0	0	0	0	0.073	0.0010852	856830											147520
	CLOHYLEM_07007	tyrosine--tRNA ligase OS=Lachnospiraceae [Clostridium] hylemonae DSM 15053	1	1	1	0	0	0	0	0	0	1	1	1	1	0	0	0.029	0.0031169							1496300	1033800	1037100
;	CON__A2I7N1;CON__A2I7N0	TREMBL:A2I7N1 (Bos taurus) SERPINA3-5;TREMBL:A2I7N0;Q28922;Q3ZEJ6 (Bos taurus) SERPINA3-4	2	4	2	0	0	0	0	1	0	0	0	0	0	0	2	0.144	0					3097400							2532200
;	CON__ENSEMBL:ENSBTAP00000024466;CON__ENSEMBL:ENSBTAP00000024462	(Bos taurus) 44 kDa protein;(Bos taurus) 47 kDa protein	2	1	1	0	0	0	0	0	0	0	0	0	0	0	1	0.045	0.00061087												2323100
	CON__P00761	SWISS-PROT:P00761|TRYP_PIG Trypsin - Sus scrofa (Pig).	1	7	7	6	5	6	5	5	6	7	7	4	6	6	5	0.268	0	3901700000	4639400000	5258000000	4654100000	3893700000	1242700000	3743900000	4241400000	3075600000	3891900000	2435100000	3890500000
	CON__P02662	SWISS-PROT:P02662 Alpha-S1-casein - Bos taurus (Bovine).	1	4	4	2	3	2	2	0	2	2	4	4	1	0	0	0.281	0	9076000	6739200	3562800	2278300		3180200	9121300	15795000	29088000	2732200
	CON__P02666	SWISS-PROT:P02666 Beta-casein - Bos taurus (Bovine).	1	1	1	0	0	0	0	0	0	1	1	1	1	0	0	0.091	0							27366000	4928200	16721000	22940000
	CON__P02754	SWISS-PROT:P02754 Beta-lactoglobulin - Bos taurus (Bovine).	1	2	2	0	1	0	0	0	1	0	0	1	0	0	0	0.173	0		1876900				3456800			17347000
	CON__P02769	SWISS-PROT:P02769 (Bos taurus) Bovine serum albumin precursor	1	16	15	5	3	4	5	2	2	4	4	1	2	2	9	0.32	0	5184400	5612300	1959900	9099300	2410500	4506600	11709000	8791700		2482100	891350	57771000
	CON__P04259	SWISS-PROT:P04259 Tax_Id=9606 Gene_Symbol=KRT6B Keratin, type II cytoskeletal 6B	1	18	0	0	0	0	0	0	0	0	0	0	0	0	0	0.353	0.0015806					302790				1189400
	CON__P34955	SWISS-PROT:P34955 (Bos taurus) Alpha-1-antiproteinase precursor	1	3	3	0	0	0	0	0	0	0	0	0	0	0	3	0.101	0												1424700
;KRT79;KRT76;;;;;	CON__P35908;Q5XKE5;Q01546;CON__Q5XKE5;CON__Q01546;CON__P07744;CON__REFSEQ:XP_932229;CON__Q8VED5	SWISS-PROT:P35908 Tax_Id=9606 Gene_Symbol=KRT2 Keratin, type II cytoskeletal 2 epidermal;Keratin, type II cytoskeletal 79 OS=Homo sapiens OX=9606 GN=KRT79 PE=1 SV=2;Keratin, type II cytoskeletal 2 oral OS=Homo sapiens OX=9606 GN=KRT76 PE=1 SV=2;SWISS-PROT:Q5XKE5 Tax_Id=9606 Gene_Symbol=KRT79 Keratin, type II cytoskeletal 79;SWISS-PROT:Q01546 Tax_Id=9606 Gene_Symbol=KRT76 Keratin, type II cytoskel…	8	34	1	1	1	1	1	1	0	0	1	0	0	0	1	0.67	0	1256700	1187500	3042100	1182900	1284900			1021800				804030
;KRT73;	CON__Q6NXH9;Q86Y46;CON__Q32MB2	TREMBL:Q6NXH9 Tax_Id=10090 Gene_Symbol=Krt73 Keratin 73;Keratin, type II cytoskeletal 73 OS=Homo sapiens OX=9606 GN=KRT73 PE=1 SV=1;TREMBL:Q32MB2;Q86Y46 Tax_Id=9606 Gene_Symbol=KRT73 Keratin-73	3	2	0	0	0	0	0	0	0	0	0	0	0	0	0	0.045	0.0031283			1315300
;KRT71;	CON__Q9R0H5;Q3SY84;CON__Q3SY84	SWISS-PROT:Q9R0H5 Tax_Id=10090 Gene_Symbol=Krt71 Keratin, type II cytoskeletal 6G;Keratin, type II cytoskeletal 71 OS=Homo sapiens OX=9606 GN=KRT71 PE=1 SV=3;SWISS-PROT:Q3SY84 Tax_Id=9606 Gene_Symbol=KRT71 Keratin, type II cytoskeletal 71	3	2	1	1	0	0	0	0	0	0	0	0	0	0	0	0.046	0.0082886	606350
	CON__Q9TTE1	SWISS-PROT:Q9TTE1 (Bos taurus) Endopin-1 precursor	1	5	3	0	0	0	0	2	0	0	0	0	0	0	2	0.18	0					2066700							7404000
	CON__REFSEQ:XP_001252647	(Bos taurus) similar to endopin 2B	1	1	1	0	0	0	0	0	0	0	0	0	0	0	1	0.038	0.0010753												834110
;;;;;;	CUU_0095;HMPREF0105_1950;BSEG_03421;BSBG_03578;BACDOR_01988;HMPREF9011_00374;BSFG_00292	RagB, SusD and hypothetical protein OS=Bacteroides vulgatus PC510;SusD family protein OS=Bacteroides sp. 3_1_33FAA;SusD family protein OS=Bacteroides dorei 5_1_36/D4;SusD family protein OS=Bacteroides sp. 9_1_42FAA;SusD family protein OS=Bacteroides dorei DSM 17855;outer membrane protein OS=Bacteroides sp. 3_1_40A;SusD family protein OS=Bacteroides sp. 4_3_47FAA	7	4	4	1	2	1	4	0	0	0	0	0	0	0	0	0.091	0	712170	344640	293370	1348900
	CUU_0149	putative lipoprotein OS=Bacteroides vulgatus PC510	1	7	7	0	0	0	2	0	0	7	4	3	3	3	0	0.173	0				580380			6050100	2586300	1383200	1736600	560770
;;;;;;;;	CUU_0255;HMPREF9011_00529;BSFG_00445;BSBG_00886;BACDOR_01719;HMPREF0105_2160;BSEG_02066;BSGG_0604;BSCG_00724	TonB-dependent receptor plug domain protein OS=Bacteroides vulgatus PC510;outer membrane protein OS=Bacteroides sp. 3_1_40A;TonB-linked outer membrane protein, SusC/RagA family OS=Bacteroides sp. 4_3_47FAA;TonB-linked outer membrane protein, SusC/RagA family OS=Bacteroides sp. 9_1_42FAA;TonB-linked outer membrane protein, SusC/RagA family OS=Bacteroides dorei DSM 17855;TonB-linked outer membrane …	9	14	10	5	4	5	8	0	1	0	0	0	0	0	0	0.192	0	3500400	3544100	3100400	5171300
;;;;;;	CUU_0278;BSBG_00909;BSFG_00467;BSEG_02043;HMPREF9011_00553;HMPREF0105_2188;BACDOR_01691	nitroreductase family protein OS=Bacteroides vulgatus PC510;nitroreductase family protein OS=Bacteroides sp. 9_1_42FAA;nitroreductase family protein OS=Bacteroides sp. 4_3_47FAA;nitroreductase family protein OS=Bacteroides dorei 5_1_36/D4;NADH dehydrogenase/NAD(P)H nitroreductase OS=Bacteroides sp. 3_1_40A;nitroreductase family protein OS=Bacteroides sp. 3_1_33FAA;nitroreductase family protein OS…	7	1	1	1	0	0	0	0	0	0	0	0	0	0	0	0.089	0.00056625	2480800
;	CUU_0320;BSFG_00512	putative lipoprotein OS=Bacteroides vulgatus PC510;hypothetical protein OS=Bacteroides sp. 4_3_47FAA	2	1	1	1	0	0	1	0	0	0	0	0	0	0	0	0.034	0.0015856	381860			493890
;;;;;;	CUU_0428;HMPREF9011_02279;BSFG_01896;HMPREF0105_0813;BSEG_00847;BSBG_02431;BACDOR_03612	conserved hypothetical protein OS=Bacteroides vulgatus PC510;hypothetical protein OS=Bacteroides sp. 3_1_40A;hypothetical protein OS=Bacteroides sp. 4_3_47FAA;hypothetical protein OS=Bacteroides sp. 3_1_33FAA;hypothetical protein OS=Bacteroides dorei 5_1_36/D4;hypothetical protein OS=Bacteroides sp. 9_1_42FAA;hypothetical protein OS=Bacteroides dorei DSM 17855	7	10	9	8	6	3	6	0	0	2	0	1	1	1	0	0.268	0	17006000	10686000	12469000	16639000			4240300	287920	2406200	3811800	414250
;;;;;;;;;;;;;;;;;;;;;	CUU_0443;HMPREF1017_04726;BACDOR_03630;BSBG_02413;BSCG_00732;BSEG_00831;BSFG_01881;HMPREF9011_02294;BSIG_0176;CUY_3921;HMPREF0105_0795;HMPREF9007_01278;HMPREF1532_00238;HMPREF9010_01702;BACCAC_02301;BSGG_0612;BACOVA_01711;BACFIN_07053;HMPREF9441_02889;HMPREF9008_01821;HMPREF9442_00098;BACPLE_02211	L-arabinose isomerase OS=Bacteroides vulgatus PC510;L-arabinose isomerase OS=Bacteroides ovatus 3_8_47FAA;L-arabinose isomerase OS=Bacteroides dorei DSM 17855;L-arabinose isomerase OS=Bacteroides sp. 9_1_42FAA;L-arabinose isomerase OS=Bacteroides sp. 2_2_4;L-arabinose isomerase OS=Bacteroides dorei 5_1_36/D4;L-arabinose isomerase OS=Bacteroides sp. 4_3_47FAA;L-arabinose isomerase OS=Bacteroides s…	22	4	2	1	0	0	2	2	0	0	1	1	1	0	2	0.114	0	1037100			2086900	379360							55215000
;;;	CUU_0815;BACDOR_02290;BSBG_03232;HMPREF0105_3405	putative lipoprotein OS=Bacteroides vulgatus PC510;hypothetical protein OS=Bacteroides dorei DSM 17855;hypothetical protein OS=Bacteroides sp. 9_1_42FAA;hypothetical protein OS=Bacteroides sp. 3_1_33FAA	4	17	17	0	0	0	0	0	0	12	6	6	9	0	0	0.315	0							18702000	3110500	7848000	7413200
;;;;;;;;;;;;;;;;;;;;;;;;;;;;;	CUU_0925;BSFG_01728;HMPREF9011_00739;HMPREF0105_2433;BSEG_01807;BACDOR_01163;BSBG_01348;HMPREF9447_03045;BACCELL_01840;BACCELL_00862;HMPREF0103_0904;HMPREF9008_00752;BACCOPRO_01296;HMPREF1018_00194;HMPREF0104_01750;PARMER_03535;HMPREF0101_02157;HMPREF1016_02213;BACSTE_03631;BACUNI_03332;HMPREF1007_01926;HMPREF0969_02399;HMPREF0619_01630;HMPREF9446_00202;BACCELL_02058;BACCAC_01526;HMPREF9007_03876…	beta galactosidase small chain OS=Bacteroides vulgatus PC510;Beta galactosidase small chain OS=Bacteroides sp. 4_3_47FAA;glycoside hydrolase family 2 OS=Bacteroides sp. 3_1_40A;Beta galactosidase small chain OS=Bacteroides sp. 3_1_33FAA;Beta galactosidase small chain OS=Bacteroides dorei 5_1_36/D4;Beta galactosidase small chain OS=Bacteroides dorei DSM 17855;Beta galactosidase small chain OS=Bact…	30	9	8	4	2	4	7	0	0	0	0	0	0	0	0	0.136	0	2779800	2075200	2789500	5565300
	CUU_1031	putative lipoprotein OS=Bacteroides vulgatus PC510	1	2	2	0	1	0	1	0	0	0	0	0	0	0	0	0.035	0				572300
	CUU_1032	TonB-dependent receptor plug domain protein OS=Bacteroides vulgatus PC510	1	6	5	2	2	1	5	0	0	0	0	0	0	0	0	0.077	0	453610	1755100		1086700
	CUU_1061	TonB-dependent receptor plug domain protein OS=Bacteroides vulgatus PC510	1	1	1	1	1	1	1	0	0	0	0	0	0	0	0	0.016	0	1028200	782990	772110	1327900
;;;;;;	CUU_1090;HMPREF9011_03694;BSFG_02995;HMPREF0105_0242;BSEG_00300;BSBG_01460;BACDOR_04338	conserved hypothetical protein OS=Bacteroides vulgatus PC510;OmpA-like protein OS=Bacteroides sp. 3_1_40A;hypothetical protein OS=Bacteroides sp. 4_3_47FAA;hypothetical protein OS=Bacteroides sp. 3_1_33FAA;hypothetical protein OS=Bacteroides dorei 5_1_36/D4;hypothetical protein OS=Bacteroides sp. 9_1_42FAA;hypothetical protein OS=Bacteroides dorei DSM 17855	7	27	27	17	12	11	18	0	3	6	3	5	4	0	0	0.397	0	17630000	16361000	15742000	22182000		2866400	2168300	2524700	1910600	3341800
	CUU_1091	TonB-dependent receptor OS=Bacteroides vulgatus PC510	1	9	9	3	0	0	4	0	0	4	2	2	1	0	0	0.153	0	1800700			2903800			2048700		337540	483470
	CUU_1092	putative lipoprotein OS=Bacteroides vulgatus PC510	1	8	8	7	5	4	6	0	0	4	3	4	3	1	0	0.308	0	13627000	2694900	2893100	14021000			6036000	873110	5867400	826000
;;;;;;;;;;;;;;;;;;	CUU_1405;HMPREF9011_01103;BACDOR_02920;BSBG_01876;BSEG_00043;BSFG_03764;HMPREF0105_4398;BACSTE_00504;HMPREF1016_02922;HMPREF1007_02156;HMPREF0969_03081;BACPLE_00830;HMPREF9447_00035;BACUNI_01830;BACCELL_04094;BACCOP_00029;HMPREF9446_00972;HMPREF1214_01826;HMPREF9010_04926	KDPG and KHG aldolase OS=Bacteroides vulgatus PC510;hypothetical protein OS=Bacteroides sp. 3_1_40A;KDPG and KHG aldolase OS=Bacteroides dorei DSM 17855;KDPG and KHG aldolase OS=Bacteroides sp. 9_1_42FAA;KDPG and KHG aldolase OS=Bacteroides dorei 5_1_36/D4;KDPG and KHG aldolase OS=Bacteroides sp. 4_3_47FAA;KDPG and KHG aldolase OS=Bacteroides sp. 3_1_33FAA;KDPG and KHG aldolase OS=Bacteroides ste…	19	5	2	2	2	1	2	2	1	0	0	0	0	0	1	0.342	0	57940000	43254000	21933000	68086000	19960000	3827700						3718400
;;;;;;	CUU_1755;HMPREF0105_3732;BSBG_04034;BACDOR_01261;BSEG_03769;BSFG_01626;BSFG_01627	TonB-dependent receptor plug domain protein OS=Bacteroides vulgatus PC510;TonB-linked outer membrane protein, SusC/RagA family OS=Bacteroides sp. 3_1_33FAA;TonB-linked outer membrane protein, SusC/RagA family OS=Bacteroides sp. 9_1_42FAA;TonB-linked outer membrane protein, SusC/RagA family OS=Bacteroides dorei DSM 17855;TonB-linked outer membrane protein, SusC/RagA family OS=Bacteroides dorei 5_1…	7	17	17	10	11	6	15	0	1	2	1	1	1	0	0	0.266	0	7825200	5006500	4829100	13608000		370190	728340	311490	279190	383390
;;;;;;	CUU_1761;HMPREF9011_00893;HMPREF0105_3726;BSFG_01620;BSEG_03775;BSBG_04028;BACDOR_01267	TonB-dependent receptor OS=Bacteroides vulgatus PC510;outer membrane protein OS=Bacteroides sp. 3_1_40A;TonB-linked outer membrane protein, SusC/RagA family OS=Bacteroides sp. 3_1_33FAA;TonB-linked outer membrane protein, SusC/RagA family OS=Bacteroides sp. 4_3_47FAA;TonB-linked outer membrane protein, SusC/RagA family OS=Bacteroides dorei 5_1_36/D4;TonB-linked outer membrane protein, SusC/RagA f…	7	12	12	6	2	2	10	0	2	7	6	6	8	0	0	0.198	0	4921300	1293500	858540	6805700			5321200	3514100	3068300	3743800
;;	CUU_1909;HMPREF9011_02841;BSFG_02469	tetratricopeptide repeat protein OS=Bacteroides vulgatus PC510;outer membrane protein OS=Bacteroides sp. 3_1_40A;tetratricopeptide repeat protein OS=Bacteroides sp. 4_3_47FAA	3	2	2	1	2	1	2	0	1	0	0	0	0	0	0	0.071	0	1106400	1634400	1289200	3017400
;	CUU_2000;PARMER_00026	TonB-dependent receptor OS=Bacteroides vulgatus PC510;TonB-dependent receptor OS=Parabacteroides merdae ATCC 43184	2	2	2	1	2	2	2	0	0	0	0	0	0	0	0	0.039	0	1260800	2055500	1686800	2411900
	CUU_2001	conserved hypothetical protein OS=Bacteroides vulgatus PC510	1	13	13	10	6	7	10	4	3	2	0	1	2	0	4	0.483	0	17933000	14190000	14194000	26675000	1644800	149810	1632500		364270	1481000		3321500
	CUU_2040	putative lipoprotein OS=Bacteroides vulgatus PC510	1	12	3	2	1	0	1	0	0	0	0	0	0	0	0	0.406	0	36979000	21051000	6039800	54910000
;;;;;;	CUU_2079;BSEG_03948;HMPREF9011_02081;HMPREF0105_0912;BSFG_02383;BSBG_02525;BACDOR_03488	phosphoglycerate kinase OS=Bacteroides vulgatus PC510;phosphoglycerate kinase OS=Bacteroides dorei 5_1_36/D4;phosphoglycerate kinase OS=Bacteroides sp. 3_1_40A;phosphoglycerate kinase OS=Bacteroides sp. 3_1_33FAA;phosphoglycerate kinase OS=Bacteroides sp. 4_3_47FAA;phosphoglycerate kinase OS=Bacteroides sp. 9_1_42FAA;phosphoglycerate kinase OS=Bacteroides dorei DSM 17855	7	2	2	0	0	0	0	2	0	0	0	0	0	0	0	0.07	0					2004100
;;	CUU_2518;HMPREF9011_03176;BSFG_00804	putative lipoprotein OS=Bacteroides vulgatus PC510;hypothetical protein OS=Bacteroides sp. 3_1_40A;hypothetical protein OS=Bacteroides sp. 4_3_47FAA	3	6	6	3	3	1	3	0	1	0	1	1	0	0	1	0.362	0	12681000	3930800	1526300	5886900		774000			811900
;;;;;;	CUU_2729;HMPREF0105_0358;BSEG_00477;BSBG_01576;BACDOR_04219;HMPREF9011_02977;HMPREF9011_02978	TonB-dependent receptor plug domain protein OS=Bacteroides vulgatus PC510;TonB-linked outer membrane protein, SusC/RagA family OS=Bacteroides sp. 3_1_33FAA;TonB-linked outer membrane protein, SusC/RagA family OS=Bacteroides dorei 5_1_36/D4;TonB-linked outer membrane protein, SusC/RagA family OS=Bacteroides sp. 9_1_42FAA;TonB-linked outer membrane protein, SusC/RagA family OS=Bacteroides dorei DSM…	7	3	3	2	1	1	2	0	0	0	1	0	0	0	0	0.041	0	361710			937380
;;;;;;;;;	CUU_2731;HMPREF9011_02980;BSFG_04272;HMPREF0105_0356;BSEG_00475;BSBG_01574;BACDOR_04221;HMPREF1532_02737;HMPREF1214_03475;BACCOP_00874	TonB-dependent receptor OS=Bacteroides vulgatus PC510;outer membrane protein OS=Bacteroides sp. 3_1_40A;TonB-linked outer membrane protein, SusC/RagA family OS=Bacteroides sp. 4_3_47FAA;TonB-linked outer membrane protein, SusC/RagA family OS=Bacteroides sp. 3_1_33FAA;TonB-linked outer membrane protein, SusC/RagA family OS=Bacteroides dorei 5_1_36/D4;TonB-linked outer membrane protein, SusC/RagA f…	10	7	7	5	2	2	5	0	0	0	0	0	0	0	0	0.106	0	1640100	868680	630090	2631000
;;;;;;;;;;;;;;;;;;;;;;;;;;;;;;;	CUU_3082;BACDOR_00663;HMPREF0105_1546;BSBG_00387;BSEG_01310;BSFG_00728;HMPREF9011_03101;PARMER_00326;HMPREF1214_02934;CUY_5033;BACCAC_01090;BACFIN_07125;HMPREF9447_04157;HMPREF9446_03567;HMPREF1018_01833;HMPREF1017_04614;HMPREF9010_04862;HMPREF0101_00671;BSIG_3234;BSIG_0291;BSGG_0499;BSCG_05711;BACSTE_01982;BACOVA_00563;HMPREF9007_00771;HMPREF9007_01393;HMPREF9448_00336;HMPREF0619_00080;HMPREF010…	BNR/Asp-box repeat protein OS=Bacteroides vulgatus PC510;BNR/Asp-box repeat protein OS=Bacteroides dorei DSM 17855;BNR/Asp-box repeat protein OS=Bacteroides sp. 3_1_33FAA;BNR/Asp-box repeat protein OS=Bacteroides sp. 9_1_42FAA;BNR/Asp-box repeat protein OS=Bacteroides dorei 5_1_36/D4;BNR/Asp-box repeat protein OS=Bacteroides sp. 4_3_47FAA;glycoside hydrolase family 33 OS=Bacteroides sp. 3_1_40A;B…	32	2	2	0	0	0	0	1	0	0	0	0	0	0	1	0.042	0					88820							671140
;;;;;;;	CUU_3114;PARMER_04432;HMPREF9447_01146;HMPREF1016_03583;BSIG_1861;BACPLE_03227;BACDOR_04100;BACCELL_03940	deoxyribose-phosphate aldolase OS=Bacteroides vulgatus PC510;deoxyribose-phosphate aldolase OS=Parabacteroides merdae ATCC 43184;hypothetical protein OS=Bacteroides oleiciplenus YIT 12058;DeoC/LacD family aldolase OS=Bacteroides eggerthii 1_2_48FAA;hypothetical protein OS=Bacteroides sp. 1_1_6;deoxyribose-phosphate aldolase OS=Bacteroides plebeius DSM 17135;deoxyribose-phosphate aldolase OS=Bacte…	8	9	2	1	1	0	1	0	1	0	0	0	0	0	1	0.582	0	18034000	4510900		11474000		488200						822300
;;;;	CUU_3166;BSFG_03506;BSEG_00181;HMPREF9011_00974;BACDOR_04476	TonB-dependent receptor plug domain protein OS=Bacteroides vulgatus PC510;TonB-linked outer membrane protein, SusC/RagA family OS=Bacteroides sp. 4_3_47FAA;TonB-linked outer membrane protein, SusC/RagA family OS=Bacteroides dorei 5_1_36/D4;outer membrane protein OS=Bacteroides sp. 3_1_40A;TonB-linked outer membrane protein, SusC/RagA family OS=Bacteroides dorei DSM 17855	5	7	7	5	1	3	5	0	0	0	0	0	0	0	0	0.117	0	4523700	426830	1495000	4447200
;;;;;;;	CUU_3787;HMPREF0105_1761;HMPREF9011_03390;BSFG_01524;BSEG_04350;BSBG_00624;BACDOR_00381;BACFIN_06102	TonB-dependent receptor plug domain protein OS=Bacteroides vulgatus PC510;TonB-linked outer membrane protein, SusC/RagA family OS=Bacteroides sp. 3_1_33FAA;hypothetical protein OS=Bacteroides sp. 3_1_40A;TonB-linked outer membrane protein, SusC/RagA family OS=Bacteroides sp. 4_3_47FAA;TonB-linked outer membrane protein, SusC/RagA family OS=Bacteroides dorei 5_1_36/D4;TonB-linked outer membrane pr…	8	20	19	16	10	8	15	0	1	0	0	0	0	0	0	0.307	0	7496300	3086800	2720800	11585000		563890		99696	103420	182680
;;;;;;;	CUU_3789;HMPREF9011_03388;BSFG_01526;HMPREF0105_1759;BSEG_04348;BACDOR_00383;BSBG_00626;BSBG_00627	TonB-dependent receptor plug domain protein OS=Bacteroides vulgatus PC510;TonB-dependent receptor plug domain-containing protein OS=Bacteroides sp. 3_1_40A;TonB-linked outer membrane protein, SusC/RagA family OS=Bacteroides sp. 4_3_47FAA;TonB-linked outer membrane protein, SusC/RagA family OS=Bacteroides sp. 3_1_33FAA;TonB-linked outer membrane protein, SusC/RagA family OS=Bacteroides dorei 5_1_3…	8	20	20	8	10	7	18	0	1	0	0	0	0	0	0	0.326	0	10545000	6426100	4576400	15937000
	CUU_3793	conserved hypothetical protein OS=Bacteroides vulgatus PC510	1	1	1	0	0	0	0	1	0	0	0	0	0	0	0	0.039	0.005048
	CUU_3906	TonB-dependent receptor OS=Bacteroides vulgatus PC510	1	13	1	0	0	0	0	0	0	1	0	0	0	0	0	0.25	0							1507700
;;;;;;	CUU_3968;HMPREF9011_00776;BSFG_01689;HMPREF0105_4627;BSEG_04404;BSBG_04732;BACDOR_01195	putative lipoprotein OS=Bacteroides vulgatus PC510;hypothetical protein OS=Bacteroides sp. 3_1_40A;hypothetical protein OS=Bacteroides sp. 4_3_47FAA;hypothetical protein OS=Bacteroides sp. 3_1_33FAA;hypothetical protein OS=Bacteroides dorei 5_1_36/D4;hypothetical protein OS=Bacteroides sp. 9_1_42FAA;hypothetical protein OS=Bacteroides dorei DSM 17855	7	19	19	16	16	15	17	0	10	13	12	14	14	3	0	0.478	0	74399000	47887000	36046000	145430000		17641000	70532000	31328000	41420000	44207000	1606100
;;	CUU_3969;HMPREF1018_02017;HMPREF0101_00848	TonB-dependent receptor plug domain protein OS=Bacteroides vulgatus PC510;hypothetical protein OS=Bacteroides sp. 2_1_56FAA;TonB-linked outer membrane protein, SusC/RagA family OS=Bacteroides sp. 2_1_16	3	40	0	0	0	0	0	0	0	0	0	0	0	0	0	0.521	0	61086000	47567000	34921000	94156000		3958800	23718000	11686000	12196000	21835000	2064900
	CUU_3985	putative lipoprotein OS=Bacteroides vulgatus PC510	1	4	4	2	0	0	4	0	0	0	0	0	0	0	0	0.146	0	3107500			3444800
	CUU_3986	TonB-dependent receptor plug domain protein OS=Bacteroides vulgatus PC510	1	4	3	2	1	1	2	0	0	0	0	0	0	0	0	0.068	0	312280	115720	105050	595900
;;;;;;	CUU_3987;BSFG_03986;HMPREF9011_04330;HMPREF0105_4524;BSEG_04174;BSBG_04462;BACDOR_00318	conserved hypothetical protein OS=Bacteroides vulgatus PC510;hypothetical protein OS=Bacteroides sp. 4_3_47FAA;hypothetical protein OS=Bacteroides sp. 3_1_40A;hypothetical protein OS=Bacteroides sp. 3_1_33FAA;hypothetical protein OS=Bacteroides dorei 5_1_36/D4;hypothetical protein OS=Bacteroides sp. 9_1_42FAA;hypothetical protein OS=Bacteroides dorei DSM 17855	7	4	4	3	4	3	2	0	1	1	0	0	2	0	0	0.265	0	9121300	22802000	14989000	3130300						421710
;;;	CUY_1437;BSCG_05140;HMPREF9010_03498;BACOVA_03083	putative lipoprotein OS=Bacteroides ovatus SD CMC 3f;hypothetical protein OS=Bacteroides sp. 2_2_4;conserved hypothetical protein OS=Bacteroides sp. 3_1_23;hypothetical protein OS=Bacteroides ovatus ATCC 8483	4	6	3	2	2	0	2	0	1	2	2	2	3	1	0	0.275	0	6466000	749770		7819000		383100	30047000	9570100	8512900	11090000	718720
;;;;;;;;;	CUY_1813;BACCELL_00081;HMPREF1532_01262;HMPREF1214_01192;HMPREF9010_03431;HMPREF1017_03912;BACOVA_03028;HMPREF9007_04805;BSIG_4603;BACCAC_01643	putative small-conductance mechanosensitive channel OS=Bacteroides ovatus SD CMC 3f;transporter, small conductance mechanosensitive ion channel MscS family protein OS=Bacteroides cellulosilyticus DSM 14838;hypothetical protein OS=Bacteroides salyersiae WAL 10018 = DSM 18765 = JCM 12988;small conductance mechanosensitive channel OS=Bacteroides sp. HPS0048;putative transport protein OS=Bacteroides …	10	1	1	0	0	0	0	0	0	1	0	0	1	0	0	0.053	0.00057078							1104900			1888200
;;	CUY_3809;BSCG_01318;BACFIN_05976	deoxyribose-phosphate aldolase OS=Bacteroides ovatus SD CMC 3f;deoxyribose-phosphate aldolase OS=Bacteroides sp. 2_2_4;deoxyribose-phosphate aldolase OS=Bacteroides finegoldii DSM 17565	3	7	4	1	0	0	0	1	0	1	0	0	0	0	4	0.4	0	1026500				486430		1101800					9812900
;;	CUY_3810;BSCG_01317;BACFIN_05975	ferritin-like protein OS=Bacteroides ovatus SD CMC 3f;ferritin OS=Bacteroides sp. 2_2_4;ferritin OS=Bacteroides finegoldii DSM 17565	3	2	2	0	0	0	0	0	0	0	0	0	0	0	2	0.188	0												2058100
;;;;;;;	CUY_4060;BSCG_04121;HMPREF9010_01566;HMPREF1017_01089;BSGG_4269;BACOVA_02363;BACFIN_07587;HMPREF1214_01972	superoxide dismutase (Fe) OS=Bacteroides ovatus SD CMC 3f;superoxide dismutase (Fe) OS=Bacteroides sp. 2_2_4;superoxide dismutase [Fe] OS=Bacteroides sp. 3_1_23;superoxide dismutase OS=Bacteroides ovatus 3_8_47FAA;superoxide dismutase [Fe] OS=Bacteroides sp. D2;superoxide dismutase, Mn/Fe family OS=Bacteroides ovatus ATCC 8483;superoxide dismutase, Mn/Fe family OS=Bacteroides finegoldii DSM 17565…	8	4	1	0	0	0	0	0	0	0	0	0	0	0	1	0.48	0.0059701												2969900
;;;;;;;;;	CUY_4208;HMPREF9010_03212;HMPREF1017_03224;BSGG_1075;BSCG_01191;BACOVA_05370;BACFIN_07991;BACCAC_02032;HMPREF1018_01214;HMPREF0101_00211	phosphopyruvate hydratase OS=Bacteroides ovatus SD CMC 3f;phosphopyruvate hydratase OS=Bacteroides sp. 3_1_23;enolase OS=Bacteroides ovatus 3_8_47FAA;enolase OS=Bacteroides sp. D2;phosphopyruvate hydratase OS=Bacteroides sp. 2_2_4;phosphopyruvate hydratase OS=Bacteroides ovatus ATCC 8483;phosphopyruvate hydratase OS=Bacteroides finegoldii DSM 17565;phosphopyruvate hydratase OS=Bacteroides caccae …	10	2	1	0	0	0	0	0	0	0	0	0	0	0	1	0.132	0												2098900
;	CUY_4278;BSGG_0813	RagB, SusD and hypothetical protein OS=Bacteroides ovatus SD CMC 3f;hypothetical protein OS=Bacteroides sp. D2	2	1	1	0	0	0	0	0	0	0	1	0	0	0	0	0.038	0.00055556
;	CUY_4952;HMPREF1017_05040	conserved hypothetical protein OS=Bacteroides ovatus SD CMC 3f;hypothetical protein OS=Bacteroides ovatus 3_8_47FAA	2	3	1	0	0	0	0	0	0	1	0	0	0	0	0	0.082	0.0015991							434970
	CUY_5043	TonB-dependent receptor plug domain protein OS=Bacteroides ovatus SD CMC 3f	1	3	1	0	0	0	0	0	0	0	1	1	0	0	0	0.051	0.00059312								332410
	ES1_01760	hypothetical protein OS=Ruminiclostridium [Eubacterium] siraeum V10Sc8a	1	2	2	1	0	0	0	0	0	1	0	0	1	1	0	0.214	0							14652000			11073000	612890
;	ES1_02270;EUBSIR_00499	Alpha-glucosidases, family 31 of glycosyl hydrolases OS=Ruminiclostridium [Eubacterium] siraeum V10Sc8a;glycosyl hydrolase, family 31 OS=Ruminiclostridium [Eubacterium] siraeum DSM 15702	2	14	14	0	0	0	0	0	0	0	0	0	0	0	14	0.314	0												15901000
;	ES1_03380;EUBSIR_01343	Predicted glycosylase OS=Ruminiclostridium [Eubacterium] siraeum V10Sc8a;hypothetical protein OS=Ruminiclostridium [Eubacterium] siraeum DSM 15702	2	7	7	0	0	0	0	0	0	0	0	0	0	0	7	0.421	0												190640000
	ES1_03880	hypothetical protein OS=Ruminiclostridium [Eubacterium] siraeum V10Sc8a	1	5	1	0	0	0	0	0	0	0	0	0	0	0	1	0.068	0.00062933												858540
;	ES1_06410;EUBSIR_00287	spermidine synthase OS=Ruminiclostridium [Eubacterium] siraeum V10Sc8a;spermidine synthase OS=Ruminiclostridium [Eubacterium] siraeum DSM 15702	2	5	5	0	0	0	0	0	0	0	0	0	0	0	5	0.228	0												13097000
	ES1_07250	Fibronectin type III domain. OS=Ruminiclostridium [Eubacterium] siraeum V10Sc8a	1	6	2	0	0	0	0	0	0	0	0	0	0	0	2	0.021	0												175940
;	ES1_08610;EUBSIR_00095	nucleoside-binding protein OS=Ruminiclostridium [Eubacterium] siraeum V10Sc8a;basic membrane protein OS=Ruminiclostridium [Eubacterium] siraeum DSM 15702	2	10	10	0	0	0	0	0	0	1	1	1	2	0	10	0.374	0							535200	1830700	205260	1393200		21071000
;	ES1_11120;EUBSIR_01550	hypothetical protein OS=Ruminiclostridium [Eubacterium] siraeum V10Sc8a;GDSL-like protein OS=Ruminiclostridium [Eubacterium] siraeum DSM 15702	2	3	3	0	0	0	0	0	0	0	0	0	0	0	3	0.133	0												7744700
;	ES1_11140;EUBSIR_01548	alpha-1,4-glucan:alpha-1,4-glucan 6-glycosyltransferase OS=Ruminiclostridium [Eubacterium] siraeum V10Sc8a;1,4-alpha-glucan branching enzyme OS=Ruminiclostridium [Eubacterium] siraeum DSM 15702	2	1	1	0	0	0	0	0	0	0	0	0	0	0	1	0.022	0.0005685												470570
;;;;	ES1_11490;EUBSIR_01512;HMPREF9457_01602;HMPREF9442_02999;HMPREF9441_03142	Uncharacterized flavoproteins OS=Ruminiclostridium [Eubacterium] siraeum V10Sc8a;metallo-beta-lactamase domain protein OS=Ruminiclostridium [Eubacterium] siraeum DSM 15702;hypothetical protein OS=Dorea formicigenerans 4_6_53AFAA;metallo-beta-lactamase domain protein OS=Paraprevotella xylaniphila YIT 11841;metallo-beta-lactamase domain protein OS=Paraprevotella clara YIT 11840	5	7	6	0	0	0	0	0	0	0	0	0	0	0	6	0.283	0												12906000
;	ES1_17540;EUBSIR_01379	hypothetical protein OS=Ruminiclostridium [Eubacterium] siraeum V10Sc8a;hypothetical protein OS=Ruminiclostridium [Eubacterium] siraeum DSM 15702	2	5	1	0	0	0	0	0	0	0	0	0	0	0	1	0.25	0												3204900
	ES1_19940	carbohydrate ABC transporter substrate-binding protein, CUT1 family (TC 3.A.1.1.-) OS=Ruminiclostridium [Eubacterium] siraeum V10Sc8a	1	2	2	0	0	0	0	0	0	2	1	2	2	0	2	0.082	0							6007800	1846200	4524100	6611300		7657900
;	ES1_20970;EUBSIR_00543	Diadenosine tetraphosphate (Ap4A) hydrolase and other HIT family hydrolases OS=Ruminiclostridium [Eubacterium] siraeum V10Sc8a;histidine triad domain protein OS=Ruminiclostridium [Eubacterium] siraeum DSM 15702	2	1	1	0	0	0	0	0	0	0	0	0	0	0	1	0.134	0.0031104												21466000
;;;	ES1_23840;EUBSIR_02368;AL1_13430;ALIPUT_00077	pyruvate:ferredoxin (flavodoxin) oxidoreductase, homodimeric OS=Ruminiclostridium [Eubacterium] siraeum V10Sc8a;pyruvate synthase OS=Ruminiclostridium [Eubacterium] siraeum DSM 15702;pyruvate:ferredoxin (flavodoxin) oxidoreductase, homodimeric OS=Alistipes shahii WAL 8301;pyruvate synthase OS=Alistipes putredinis DSM 17216	4	3	1	0	0	0	0	0	0	1	1	1	1	0	0	0.029	0							1394600	582340	1182100	400790
;;	ES1_23970;EUBSIR_02382;EUBHAL_01281	AICAR transformylase/IMP cyclohydrolase PurH (only IMP cyclohydrolase domain in Aful) OS=Ruminiclostridium [Eubacterium] siraeum V10Sc8a;AICARFT/IMPCHase bienzyme OS=Ruminiclostridium [Eubacterium] siraeum DSM 15702;AICARFT/IMPCHase bienzyme OS=Eubacterium [Eubacterium] hallii DSM 3353	3	9	6	0	0	0	0	0	0	0	0	0	0	0	6	0.372	0												9023400
;	ES1_26180;EUBSIR_01594	flagellar hook-associated protein FlgK OS=Ruminiclostridium [Eubacterium] siraeum V10Sc8a;flagellar hook-associated protein FlgK OS=Ruminiclostridium [Eubacterium] siraeum DSM 15702	2	1	1	0	0	0	0	0	0	0	1	0	1	0	0	0.038	0.00057241								531280		1040100
	EUBHAL_00070	acetyl-CoA C-acetyltransferase OS=Eubacterium [Eubacterium] hallii DSM 3353	1	1	1	0	1	0	1	1	0	1	1	1	1	0	1	0.028	0		638210		1522400	2608200		12472000	2626100	4968500	4997200		70743000
	EUBHAL_00072	3-hydroxyacyl-CoA dehydrogenase, NAD binding domain protein OS=Eubacterium [Eubacterium] hallii DSM 3353	1	2	2	0	0	0	0	0	0	0	0	0	0	0	2	0.125	0												4813400
	EUBHAL_00172	metallo-beta-lactamase domain protein OS=Eubacterium [Eubacterium] hallii DSM 3353	1	2	2	0	0	0	0	0	0	0	0	0	0	0	2	0.094	0												2789800
	EUBHAL_00364	RbsD/FucU transport family protein OS=Eubacterium [Eubacterium] hallii DSM 3353	1	3	3	0	0	0	0	0	0	0	0	0	0	0	3	0.534	0												8870200
;	EUBHAL_00506;RSAG_00335	pyruvate, phosphate dikinase OS=Eubacterium [Eubacterium] hallii DSM 3353;pyruvate, phosphate dikinase OS=Ruminococcus sp. 5_1_39BFAA	2	8	1	0	0	0	0	0	0	0	0	1	0	0	0	0.112	1
	EUBHAL_00514	aldehyde dehydrogenase (NAD) family protein OS=Eubacterium [Eubacterium] hallii DSM 3353	1	8	8	0	0	0	0	0	0	0	0	0	0	0	8	0.256	0												40613000
	EUBHAL_00522	glycerol dehydratase, small subunit OS=Eubacterium [Eubacterium] hallii DSM 3353	1	4	4	0	0	0	0	0	0	0	0	0	0	0	4	0.305	0												22235000
	EUBHAL_00523	dehydratase medium subunit OS=Eubacterium [Eubacterium] hallii DSM 3353	1	4	4	0	0	0	0	0	0	0	0	0	0	0	4	0.37	0												16153000
	EUBHAL_00524	dehydratase large subunit OS=Eubacterium [Eubacterium] hallii DSM 3353	1	11	11	0	0	0	0	0	0	0	0	0	0	0	11	0.343	0												14822000
	EUBHAL_00525	BMC domain protein OS=Eubacterium [Eubacterium] hallii DSM 3353	1	9	9	0	0	0	0	1	0	0	0	0	0	0	9	0.578	0												357950000
;;	EUBHAL_00526;HMPREF9467_03559;CLOBOL_07239	BMC domain protein OS=Eubacterium [Eubacterium] hallii DSM 3353;hypothetical protein OS=Lachnospiraceae [Clostridium] clostridioforme 2_1_49FAA;hypothetical protein OS=Lachnospiraceae [Clostridium] bolteae ATCC BAA-613	3	4	3	0	0	0	0	0	0	0	0	0	0	0	3	0.544	0												57443000
	EUBHAL_00852	Glu/Leu/Phe/Val dehydrogenase, dimerization domain protein OS=Eubacterium [Eubacterium] hallii DSM 3353	1	11	2	0	0	0	0	0	0	0	0	0	0	0	2	0.333	0												6711400
	EUBHAL_01100	transporter, major intrinsic protein (MIP) family protein OS=Eubacterium [Eubacterium] hallii DSM 3353	1	2	2	1	1	0	0	0	0	1	1	0	1	1	0	0.124	0	5527300	2540900					87088000	90473000		100540000	382060
	EUBHAL_01288	dihydroxyacetone kinase, DhaK subunit OS=Eubacterium [Eubacterium] hallii DSM 3353	1	2	2	0	0	0	0	0	0	0	0	0	0	0	2	0.121	0												2361700
	EUBHAL_01322	hypothetical protein OS=Eubacterium [Eubacterium] hallii DSM 3353	1	1	1	0	0	0	0	0	0	0	0	0	0	0	1	0.053	0.0016112												2387800
	EUBHAL_01432	ketol-acid reductoisomerase OS=Eubacterium [Eubacterium] hallii DSM 3353	1	8	1	0	0	0	0	0	0	0	0	0	0	0	1	0.33	0												1251700
	EUBHAL_01790	glucose-6-phosphate isomerase OS=Eubacterium [Eubacterium] hallii DSM 3353	1	8	4	0	0	0	0	0	0	0	0	0	0	0	4	0.26	0												25547000
	EUBHAL_01957	acyl-CoA dehydrogenase, C-terminal domain protein OS=Eubacterium [Eubacterium] hallii DSM 3353	1	1	1	0	0	0	0	0	0	0	0	0	0	0	1	0.053	0.00060753												1775200
	EUBHAL_01969	PTS system, mannose/fructose/sorbose family, IID component OS=Eubacterium [Eubacterium] hallii DSM 3353	1	1	1	0	0	0	0	0	0	1	0	1	0	0	0	0.039	0.00063171							1404000
	EUBHAL_02525	glycosyltransferase, group 2 family protein OS=Eubacterium [Eubacterium] hallii DSM 3353	1	1	1	1	1	1	0	0	0	0	0	0	0	0	0	0.048	0.00062344	602680	789810	1056000
	EUBHAL_02921	hypothetical protein OS=Eubacterium [Eubacterium] hallii DSM 3353	1	2	2	0	0	0	0	0	0	1	1	1	0	0	0	0.051	0							359690	327900	470490
	EUBHAL_03021	aspartate-semialdehyde dehydrogenase OS=Eubacterium [Eubacterium] hallii DSM 3353	1	3	1	0	0	0	0	0	0	0	0	0	0	0	1	0.119	0.00060205												5021900
;	EUBHAL_03152;HMPREF9457_01877	putative superoxide reductase OS=Eubacterium [Eubacterium] hallii DSM 3353;hypothetical protein OS=Dorea formicigenerans 4_6_53AFAA	2	2	2	0	0	0	0	0	0	0	0	0	0	0	2	0.242	0.00063091												3721400
;;	EUBHAL_03209;FP2_22970;FAEPRAA2165_03463	cysteine synthase A OS=Eubacterium [Eubacterium] hallii DSM 3353;cysteine synthase A OS=Faecalibacterium prausnitzii L2-6;cysteine synthase A OS=Faecalibacterium prausnitzii A2-165	3	3	2	0	0	0	0	0	0	0	0	0	0	0	2	0.171	0												15879000
;	EUBSIR_00001;ES1_10250	ABC transporter, solute-binding protein OS=Ruminiclostridium [Eubacterium] siraeum DSM 15702;carbohydrate ABC transporter substrate-binding protein, CUT1 family (TC 3.A.1.1.-) OS=Ruminiclostridium [Eubacterium] siraeum V10Sc8a	2	4	4	0	0	0	0	0	0	0	0	1	0	0	4	0.131	0												17069000
;	EUBSIR_00061;ES1_08710	nicotinate-nucleotide diphosphorylase (carboxylating) OS=Ruminiclostridium [Eubacterium] siraeum DSM 15702;nicotinate-nucleotide pyrophosphorylase [carboxylating] OS=Ruminiclostridium [Eubacterium] siraeum V10Sc8a	2	3	3	0	0	0	0	0	0	0	0	0	0	0	3	0.146	0												7073100
;	EUBSIR_00064;ES1_08740	GHMP kinase, N-terminal domain protein OS=Ruminiclostridium [Eubacterium] siraeum DSM 15702;Galactokinase OS=Ruminiclostridium [Eubacterium] siraeum V10Sc8a	2	4	4	0	0	0	0	0	0	0	0	0	0	0	4	0.142	0												6556200
;	EUBSIR_00124;ES1_14350	glucose-6-phosphate isomerase OS=Ruminiclostridium [Eubacterium] siraeum DSM 15702;glucose-6-phosphate isomerase OS=Ruminiclostridium [Eubacterium] siraeum V10Sc8a	2	1	1	0	0	0	0	0	0	0	0	0	0	0	1	0.063	0.0086999
;	EUBSIR_00154;RSAG_00711	glycosyltransferase family 36 OS=Ruminiclostridium [Eubacterium] siraeum DSM 15702;hypothetical protein OS=Ruminococcus sp. 5_1_39BFAA	2	17	17	0	0	0	0	0	0	0	0	0	0	0	17	0.396	0												65252000
	EUBSIR_00166	prepilin-type cleavage/methylation N-terminal domain protein OS=Ruminiclostridium [Eubacterium] siraeum DSM 15702	1	1	1	0	0	0	0	0	0	1	1	0	0	0	0	0.071	0.00056433							1062600
;	EUBSIR_00173;ES1_22200	peptidyl-prolyl cis-trans isomerase, cyclophilin-type OS=Ruminiclostridium [Eubacterium] siraeum DSM 15702;Peptidyl-prolyl cis-trans isomerase (rotamase)-cyclophilin family OS=Ruminiclostridium [Eubacterium] siraeum V10Sc8a	2	4	4	0	0	0	0	0	0	0	0	0	0	0	4	0.465	0												54830000
	EUBSIR_00203	ABC transporter, substrate-binding protein, family 3 OS=Ruminiclostridium [Eubacterium] siraeum DSM 15702	1	1	1	0	0	0	0	0	0	1	0	0	1	0	0	0.048	0.00057604							1645900			1018100
;	EUBSIR_00216;ES1_09120	hypothetical protein OS=Ruminiclostridium [Eubacterium] siraeum DSM 15702;hypothetical protein OS=Ruminiclostridium [Eubacterium] siraeum V10Sc8a	2	2	2	0	0	0	0	0	0	2	0	0	0	0	0	0.083	0							2030800
;	EUBSIR_00323;ES1_01880	orotidine 5'-phosphate decarboxylase OS=Ruminiclostridium [Eubacterium] siraeum DSM 15702;orotidine 5'-phosphate decarboxylase, subfamily 2 OS=Ruminiclostridium [Eubacterium] siraeum V10Sc8a	2	4	4	0	0	0	0	0	0	0	0	0	0	0	4	0.255	0												15524000
;	EUBSIR_00328;ES1_01830	dihydroorotate oxidase OS=Ruminiclostridium [Eubacterium] siraeum DSM 15702;dihydroorotate oxidase B, catalytic subunit OS=Ruminiclostridium [Eubacterium] siraeum V10Sc8a	2	2	2	0	0	0	0	0	0	0	0	0	0	0	2	0.144	0												1417700
;	EUBSIR_00337;ES1_01750	glycosyltransferase family 36 OS=Ruminiclostridium [Eubacterium] siraeum DSM 15702;cellobiose phosphorylase OS=Ruminiclostridium [Eubacterium] siraeum V10Sc8a	2	8	8	0	0	0	0	0	0	0	0	0	0	0	8	0.164	0												7971600
;;;;;;;;;;;;	EUBSIR_00383;ES1_24670;RSAG_02854;HMPREF9477_01134;HMPREF9469_05237;HMPREF9467_03054;HMPREF9457_01655;EUBHAL_01744;CLOHYLEM_07661;CLOBOL_05952;CBFG_05901;BUTYVIB_01261;BRYFOR_07964	ribosomal protein L14 OS=Ruminiclostridium [Eubacterium] siraeum DSM 15702;LSU ribosomal protein L14P OS=Ruminiclostridium [Eubacterium] siraeum V10Sc8a;50S ribosomal protein L14 OS=Ruminococcus sp. 5_1_39BFAA;50S ribosomal protein L14 OS=Lachnospiraceae bacterium 2_1_46FAA;50S ribosomal protein L14 OS=Lachnospiraceae [Clostridium] citroniae WAL-17108;50S ribosomal protein L14 OS=Lachnospiraceae …	13	2	2	0	0	0	0	0	0	0	1	1	2	0	0	0.156	0									2876600	2854000
;	EUBSIR_00523;ES1_02080	hypothetical protein OS=Ruminiclostridium [Eubacterium] siraeum DSM 15702;Listeria-Bacteroides repeat domain (List_Bact_rpt). OS=Ruminiclostridium [Eubacterium] siraeum V10Sc8a	2	1	1	0	0	0	0	0	0	1	1	1	0	0	1	0.008	0.0006215								247840	233980			588280
;	EUBSIR_00566;ES1_19070	hypothetical protein OS=Ruminiclostridium [Eubacterium] siraeum DSM 15702;Putative virion core protein (lumpy skin disease virus) OS=Ruminiclostridium [Eubacterium] siraeum V10Sc8a	2	7	7	0	0	0	0	0	0	7	5	4	5	2	0	0.253	0							32876000	12909000	21472000	22693000	659940
	EUBSIR_00582	ABC transporter, solute-binding protein OS=Ruminiclostridium [Eubacterium] siraeum DSM 15702	1	1	1	0	0	0	0	0	0	1	0	1	0	0	1	0.028	0							1227600
;	EUBSIR_00656;ES1_04340	ABC transporter, ATP-binding protein OS=Ruminiclostridium [Eubacterium] siraeum DSM 15702;carbohydrate ABC transporter ATP-binding protein, CUT1 family (TC 3.A.1.1.-) OS=Ruminiclostridium [Eubacterium] siraeum V10Sc8a	2	2	1	1	1	0	1	0	0	1	1	1	1	0	0	0.061	0.0030628	1083400						15292000	2265200	2294700	3154700
	EUBSIR_00677	hypothetical protein OS=Ruminiclostridium [Eubacterium] siraeum DSM 15702	1	4	4	0	0	0	0	0	0	4	3	3	3	2	3	0.165	0							240110000	48510000	85260000	116880000	2463000	552050000
;	EUBSIR_00709;RSAG_02754	Alpha-L-arabinofuranosidase domain protein OS=Ruminiclostridium [Eubacterium] siraeum DSM 15702;alpha-N-arabinofuranosidase 2 OS=Ruminococcus sp. 5_1_39BFAA	2	5	5	0	0	0	0	0	0	0	0	0	0	0	5	0.144	0												20583000
;	EUBSIR_00725;ES1_03020	BNR/Asp-box repeat protein OS=Ruminiclostridium [Eubacterium] siraeum DSM 15702;BNR/Asp-box repeat. OS=Ruminiclostridium [Eubacterium] siraeum V10Sc8a	2	2	2	0	0	0	0	0	0	1	1	2	0	0	0	0.04	0							2281500	798000	750810
;	EUBSIR_00737;ES1_02900	hypothetical protein OS=Ruminiclostridium [Eubacterium] siraeum DSM 15702;phenylacetate-CoA ligase OS=Ruminiclostridium [Eubacterium] siraeum V10Sc8a	2	1	1	0	0	0	0	0	0	0	0	0	0	0	1	0.055	0.00058207
	EUBSIR_00767	ABC transporter, solute-binding protein OS=Ruminiclostridium [Eubacterium] siraeum DSM 15702	1	1	1	0	0	0	0	0	0	0	0	1	1	0	0	0.031	0.0010823									803940	1056100
;	EUBSIR_00823;ES1_16950	translation elongation factor Tu OS=Ruminiclostridium [Eubacterium] siraeum DSM 15702;translation elongation factor 1A (EF-1A/EF-Tu) OS=Ruminiclostridium [Eubacterium] siraeum V10Sc8a	2	4	2	0	0	0	0	0	0	1	1	0	1	0	0	0.115	0							938270			441570
;	EUBSIR_00848;ES1_17190	threonine--tRNA ligase OS=Ruminiclostridium [Eubacterium] siraeum DSM 15702;threonyl-tRNA synthetase /Ser-tRNA(Thr) hydrolase OS=Ruminiclostridium [Eubacterium] siraeum V10Sc8a	2	3	3	0	0	0	0	0	0	0	0	0	0	0	3	0.07	0												289170
	EUBSIR_00867	serine proteinase inhibitor OS=Ruminiclostridium [Eubacterium] siraeum DSM 15702	1	2	2	0	0	0	0	0	0	0	0	0	0	0	2	0.12	0												2439800
;	EUBSIR_00922;ES1_13930	L-ribulose-5-phosphate 4-epimerase OS=Ruminiclostridium [Eubacterium] siraeum DSM 15702;L-ribulose 5-phosphate 4-epimerase OS=Ruminiclostridium [Eubacterium] siraeum V10Sc8a	2	1	1	0	0	0	0	0	0	0	0	0	0	0	1	0.071	0.00057637												1752000
;	EUBSIR_00970;ES1_21670	arabinose isomerase OS=Ruminiclostridium [Eubacterium] siraeum DSM 15702;L-fucose isomerase OS=Ruminiclostridium [Eubacterium] siraeum V10Sc8a	2	3	1	0	0	0	0	0	0	0	0	0	0	0	1	0.09	0.00056497
	EUBSIR_00980	receptor family ligand-binding protein OS=Ruminiclostridium [Eubacterium] siraeum DSM 15702	1	6	6	0	0	0	0	0	0	1	0	1	1	0	6	0.225	0							528680					9879400
;	EUBSIR_01022;ES1_02460	phosphoserine transaminase OS=Ruminiclostridium [Eubacterium] siraeum DSM 15702;phosphoserine aminotransferase OS=Ruminiclostridium [Eubacterium] siraeum V10Sc8a	2	7	2	0	0	0	0	0	0	0	0	0	0	0	2	0.309	0												32282000
;	EUBSIR_01229;ES1_01030	6-phosphofructokinase OS=Ruminiclostridium [Eubacterium] siraeum DSM 15702;6-phosphofructokinase OS=Ruminiclostridium [Eubacterium] siraeum V10Sc8a	2	2	2	0	0	0	0	0	0	0	0	0	0	0	2	0.108	0												4064600
;	EUBSIR_01278;ES1_03950	ABC transporter, solute-binding protein OS=Ruminiclostridium [Eubacterium] siraeum DSM 15702;hypothetical protein OS=Ruminiclostridium [Eubacterium] siraeum V10Sc8a	2	6	6	0	0	0	0	0	0	3	3	2	4	1	1	0.217	0							7384100	2633100	5728200	7779700
	EUBSIR_01285	hypothetical protein OS=Ruminiclostridium [Eubacterium] siraeum DSM 15702	1	5	1	0	0	0	0	0	0	0	0	0	0	0	1	0.062	0							276950					1405400
;	EUBSIR_01288;ES1_03840	branched-chain-amino-acid transaminase OS=Ruminiclostridium [Eubacterium] siraeum DSM 15702;branched chain amino acid aminotransferase apoenzyme OS=Ruminiclostridium [Eubacterium] siraeum V10Sc8a	2	10	10	0	0	0	0	0	0	0	0	0	0	0	10	0.439	0												64741000
;	EUBSIR_01311;ES1_03640	LL-diaminopimelate aminotransferase OS=Ruminiclostridium [Eubacterium] siraeum DSM 15702;LL-diaminopimelate aminotransferase apoenzyme OS=Ruminiclostridium [Eubacterium] siraeum V10Sc8a	2	3	3	0	0	0	0	0	0	0	0	0	0	0	3	0.105	0												4162700
;	EUBSIR_01374;ES1_17480	dihydroxy-acid dehydratase OS=Ruminiclostridium [Eubacterium] siraeum DSM 15702;dihydroxyacid dehydratase OS=Ruminiclostridium [Eubacterium] siraeum V10Sc8a	2	1	1	0	0	0	0	0	0	0	0	0	0	0	1	0.025	0.0005571
;	EUBSIR_01378;ES1_17530	hypothetical protein OS=Ruminiclostridium [Eubacterium] siraeum DSM 15702;hypothetical protein OS=Ruminiclostridium [Eubacterium] siraeum V10Sc8a	2	3	2	0	0	0	0	0	0	0	0	0	0	0	2	0.222	0												15078000
;	EUBSIR_01390;ES1_17690	alanine racemase OS=Ruminiclostridium [Eubacterium] siraeum DSM 15702;alanine racemase OS=Ruminiclostridium [Eubacterium] siraeum V10Sc8a	2	1	1	0	0	0	0	0	0	0	0	0	0	0	1	0.055	1												1310700
;	EUBSIR_01450;ES1_18830	single-strand binding family protein OS=Ruminiclostridium [Eubacterium] siraeum DSM 15702;single stranded DNA-binding protein (ssb) OS=Ruminiclostridium [Eubacterium] siraeum V10Sc8a	2	2	2	0	0	0	0	0	0	2	2	2	2	1	2	0.129	0							13027000	8335100	7745700	10704000		7865800
;	EUBSIR_01481;ES1_11750	RNA chaperone Hfq OS=Ruminiclostridium [Eubacterium] siraeum DSM 15702;RNA-binding protein Hfq OS=Ruminiclostridium [Eubacterium] siraeum V10Sc8a	2	1	1	0	0	0	0	0	0	1	1	0	0	0	1	0.153	0.0026137							6187000	1657500				7369600
;	EUBSIR_01500;ES1_11610	adenosylhomocysteinase OS=Ruminiclostridium [Eubacterium] siraeum DSM 15702;adenosylhomocysteinase OS=Ruminiclostridium [Eubacterium] siraeum V10Sc8a	2	2	2	0	0	0	0	0	0	0	0	0	0	0	2	0.134	0												6076200
;	EUBSIR_01639;ES1_25800	beta-ketoacyl-acyl-carrier-protein synthase II OS=Ruminiclostridium [Eubacterium] siraeum DSM 15702;3-oxoacyl-[acyl-carrier-protein] synthase II OS=Ruminiclostridium [Eubacterium] siraeum V10Sc8a	2	5	5	0	0	0	0	0	0	0	0	0	0	0	5	0.207	0												1642700
;	EUBSIR_01641;ES1_25780	beta-hydroxyacyl-(acyl-carrier-protein) dehydratase FabZ OS=Ruminiclostridium [Eubacterium] siraeum DSM 15702;3-hydroxyacyl-[acyl-carrier-protein] dehydratase OS=Ruminiclostridium [Eubacterium] siraeum V10Sc8a	2	1	1	0	0	0	0	0	0	0	0	0	0	0	1	0.12	0.0016103												2730700
;	EUBSIR_01661;ES1_25600	cysteine synthase A OS=Ruminiclostridium [Eubacterium] siraeum DSM 15702;cysteine synthase OS=Ruminiclostridium [Eubacterium] siraeum V10Sc8a	2	5	4	0	0	0	0	0	0	0	0	0	0	0	4	0.269	0												8611500
;	EUBSIR_01700;ES1_25240	flagellar hook-basal body protein OS=Ruminiclostridium [Eubacterium] siraeum DSM 15702;fagellar hook-basal body proteins OS=Ruminiclostridium [Eubacterium] siraeum V10Sc8a	2	7	7	0	0	0	0	0	0	7	6	5	6	2	0	0.211	0							25421000	20585000	10698000	18898000	1263000
;	EUBSIR_01741;ES1_19910	hypothetical protein OS=Ruminiclostridium [Eubacterium] siraeum DSM 15702;Ferredoxin OS=Ruminiclostridium [Eubacterium] siraeum V10Sc8a	2	1	1	0	0	0	0	0	0	0	0	0	0	0	1	0.139	0.0082484												603940
	EUBSIR_01744	ABC transporter, solute-binding protein OS=Ruminiclostridium [Eubacterium] siraeum DSM 15702	1	2	2	0	0	0	0	0	0	1	1	1	2	0	1	0.073	0							4318500	1747500	2128900	2477800		5131600
;	EUBSIR_01788;ES1_20330	polyribonucleotide nucleotidyltransferase OS=Ruminiclostridium [Eubacterium] siraeum DSM 15702;polyribonucleotide nucleotidyltransferase OS=Ruminiclostridium [Eubacterium] siraeum V10Sc8a	2	2	2	0	0	0	0	0	0	1	1	1	2	0	1	0.035	0							273960	812640	997720	913680		597160
;	EUBSIR_01794;ES1_20390	threonine synthase OS=Ruminiclostridium [Eubacterium] siraeum DSM 15702;L-threonine synthase OS=Ruminiclostridium [Eubacterium] siraeum V10Sc8a	2	3	3	0	0	0	0	0	0	0	0	0	0	0	3	0.118	0												3608400
;	EUBSIR_01821;ES1_20680	aspartate-semialdehyde dehydrogenase OS=Ruminiclostridium [Eubacterium] siraeum DSM 15702;aspartate semialdehyde dehydrogenase OS=Ruminiclostridium [Eubacterium] siraeum V10Sc8a	2	10	10	0	0	0	0	0	0	0	0	0	0	0	10	0.427	0												57881000
;	EUBSIR_01822;ES1_20690	dihydrodipicolinate synthase OS=Ruminiclostridium [Eubacterium] siraeum DSM 15702;dihydrodipicolinate synthase OS=Ruminiclostridium [Eubacterium] siraeum V10Sc8a	2	6	6	0	0	0	0	0	0	0	0	0	0	0	6	0.32	0												18842000
;	EUBSIR_01823;ES1_20700	dihydrodipicolinate reductase OS=Ruminiclostridium [Eubacterium] siraeum DSM 15702;dihydrodipicolinate reductase OS=Ruminiclostridium [Eubacterium] siraeum V10Sc8a	2	3	3	0	0	0	0	0	0	0	0	0	0	0	3	0.218	0												9379100
;	EUBSIR_01824;ES1_20710	ACT domain protein OS=Ruminiclostridium [Eubacterium] siraeum DSM 15702;Aspartokinases OS=Ruminiclostridium [Eubacterium] siraeum V10Sc8a	2	1	1	0	0	0	0	0	0	0	0	0	0	0	1	0.107	0.00056022												7696300
;	EUBSIR_01842;ES1_22270	uridine phosphorylase OS=Ruminiclostridium [Eubacterium] siraeum DSM 15702;uridine phosphorylase OS=Ruminiclostridium [Eubacterium] siraeum V10Sc8a	2	2	2	0	0	0	0	0	0	0	0	0	0	0	2	0.129	0												349510
;	EUBSIR_01855;ES1_15390	AMP-binding enzyme OS=Ruminiclostridium [Eubacterium] siraeum DSM 15702;Acyl-coenzyme A synthetases/AMP-(fatty) acid ligases OS=Ruminiclostridium [Eubacterium] siraeum V10Sc8a	2	9	9	0	0	0	0	0	0	0	0	0	0	0	9	0.279	0												35861000
;	EUBSIR_01928;ES1_15970	hypothetical protein OS=Ruminiclostridium [Eubacterium] siraeum DSM 15702;Uncharacterized conserved protein OS=Ruminiclostridium [Eubacterium] siraeum V10Sc8a	2	5	5	0	0	0	0	0	0	0	0	0	0	0	5	0.175	0												11599000
;	EUBSIR_01938;ES1_16070	oligo-1,6-glucosidase 1 OS=Ruminiclostridium [Eubacterium] siraeum DSM 15702;Glycosidases OS=Ruminiclostridium [Eubacterium] siraeum V10Sc8a	2	2	2	0	0	0	0	0	0	0	0	0	0	0	2	0.055	0												307270
;	EUBSIR_02029;ES1_09710	glycosyl hydrolase family 3 C-terminal domain protein OS=Ruminiclostridium [Eubacterium] siraeum DSM 15702;Beta-glucosidase-related glycosidases OS=Ruminiclostridium [Eubacterium] siraeum V10Sc8a	2	9	9	0	0	0	0	0	0	0	0	0	0	0	9	0.21	0												9350800
;	EUBSIR_02093;ES1_09250	propanediol utilization protein PduL OS=Ruminiclostridium [Eubacterium] siraeum DSM 15702;Propanediol utilization protein OS=Ruminiclostridium [Eubacterium] siraeum V10Sc8a	2	2	2	0	0	0	0	0	0	0	0	0	0	0	2	0.208	0												13934000
;	EUBSIR_02104;ES1_06870	aspartate--tRNA ligase OS=Ruminiclostridium [Eubacterium] siraeum DSM 15702;aspartyl-tRNA synthetase OS=Ruminiclostridium [Eubacterium] siraeum V10Sc8a	2	2	1	0	0	0	0	0	0	0	0	0	0	0	1	0.051	0.00060314												960940
;	EUBSIR_02119;ES1_07000	bacterial flagellin domain protein OS=Ruminiclostridium [Eubacterium] siraeum DSM 15702;Flagellin and related hook-associated proteins OS=Ruminiclostridium [Eubacterium] siraeum V10Sc8a	2	14	14	0	0	0	0	0	0	10	10	8	11	11	0	0.339	0							136680000	91841000	49981000	50595000	18504000
	EUBSIR_02168	fibronectin type III domain protein OS=Ruminiclostridium [Eubacterium] siraeum DSM 15702	1	7	3	0	0	0	0	0	0	0	0	0	0	0	3	0.023	0												231070
;	EUBSIR_02217;ES1_07720	purine nucleoside phosphorylase OS=Ruminiclostridium [Eubacterium] siraeum DSM 15702;purine-nucleoside phosphorylase OS=Ruminiclostridium [Eubacterium] siraeum V10Sc8a	2	2	2	0	0	0	0	0	0	0	0	0	0	0	2	0.166	0												1806400
;	EUBSIR_02270;ES1_08210	pyruvate, phosphate dikinase OS=Ruminiclostridium [Eubacterium] siraeum DSM 15702;pyruvate, phosphate dikinase OS=Ruminiclostridium [Eubacterium] siraeum V10Sc8a	2	6	1	0	0	0	0	0	0	1	0	1	0	0	0	0.095	0.00058928							2989800	304430
;	EUBSIR_02292;ES1_08430	2,3-bisphosphoglycerate-independent phosphoglycerate mutase OS=Ruminiclostridium [Eubacterium] siraeum DSM 15702;phosphoglycerate mutase OS=Ruminiclostridium [Eubacterium] siraeum V10Sc8a	2	2	2	0	0	0	0	0	0	0	0	0	0	0	2	0.083	0												995250
	EUBSIR_02313	hypothetical protein OS=Ruminiclostridium [Eubacterium] siraeum DSM 15702	1	1	1	0	0	0	0	0	0	0	0	0	0	0	1	0.01	0.00055741												876490
;	EUBSIR_02371;ES1_23860	phosphoenolpyruvate carboxykinase (GTP) OS=Ruminiclostridium [Eubacterium] siraeum DSM 15702;Phosphoenolpyruvate carboxykinase (GTP) OS=Ruminiclostridium [Eubacterium] siraeum V10Sc8a	2	8	8	0	0	0	0	0	0	0	0	0	0	0	8	0.191	0												16136000
;	EUBSIR_02381;ES1_23960	IMP cyclohydrolase-like protein OS=Ruminiclostridium [Eubacterium] siraeum DSM 15702;IMP cyclohydrolase-like protein. OS=Ruminiclostridium [Eubacterium] siraeum V10Sc8a	2	2	2	0	0	0	0	0	0	0	0	0	0	0	2	0.16	0												2558500
;	EUBSIR_02542;ES1_12510	hypothetical protein OS=Ruminiclostridium [Eubacterium] siraeum DSM 15702;hypothetical protein OS=Ruminiclostridium [Eubacterium] siraeum V10Sc8a	2	2	2	0	0	0	0	0	0	0	0	0	0	0	2	0.133	0												16662000
;	EUBSIR_02559;ES1_12670	Glu/Leu/Phe/Val dehydrogenase, dimerization domain protein OS=Ruminiclostridium [Eubacterium] siraeum DSM 15702;glutamate dehydrogenase (NADP) OS=Ruminiclostridium [Eubacterium] siraeum V10Sc8a	2	18	14	0	0	0	0	0	0	4	4	3	4	0	14	0.562	0	15491000	8830800	12413000		11358000	5895700	59330000	38276000	39478000	32846000	1465200	379720000
;	EUBSIR_02642;ES1_23260	putative glutaconyl-CoA decarboxylase subunit gamma OS=Ruminiclostridium [Eubacterium] siraeum DSM 15702;Acetyl/propionyl-CoA carboxylase, alpha subunit OS=Ruminiclostridium [Eubacterium] siraeum V10Sc8a	2	1	1	0	0	0	0	0	0	0	0	0	0	0	1	0.107	0.002611												5978200
;;	EUBSIR_02661;EUBSIR_02063;ES1_23100	ABC transporter, ATP-binding protein OS=Ruminiclostridium [Eubacterium] siraeum DSM 15702;ABC transporter, ATP-binding protein OS=Ruminiclostridium [Eubacterium] siraeum DSM 15702;ABC-type multidrug transport system, ATPase component OS=Ruminiclostridium [Eubacterium] siraeum V10Sc8a	3	1	1	0	0	0	0	0	1	0	0	0	0	0	0	0.031	1						1676500
;	FAEPRAA2165_00183;FP2_28020	branched-chain-amino-acid transaminase OS=Faecalibacterium prausnitzii A2-165;branched chain amino acid aminotransferase apoenzyme OS=Faecalibacterium prausnitzii L2-6	2	5	3	0	0	0	0	0	0	0	0	0	0	0	3	0.228	0												7882500
;;;;;;;;	FAEPRAA2165_00345;HMPREF9469_01528;HMPREF9467_01500;CBFG_03290;CLOBOL_06463;HMPREF9457_01081;CLOHYLEM_06462;CLOHYLEM_07811;CBFG_00472	deoxyribose-phosphate aldolase OS=Faecalibacterium prausnitzii A2-165;deoxyribose-phosphate aldolase OS=Lachnospiraceae [Clostridium] citroniae WAL-17108;deoxyribose-phosphate aldolase OS=Lachnospiraceae [Clostridium] clostridioforme 2_1_49FAA;deoxyribose-phosphate aldolase OS=Clostridiales bacterium 1_7_47FAA;hypothetical protein OS=Lachnospiraceae [Clostridium] bolteae ATCC BAA-613;deoxyribose-…	9	2	2	0	0	0	0	0	0	0	0	0	0	0	2	0.068	0												7987400
	FAEPRAA2165_00436	hypothetical protein OS=Faecalibacterium prausnitzii A2-165	1	4	1	0	0	0	0	0	0	0	0	0	0	0	1	0.071	0
	FAEPRAA2165_00537	linear amide C-N hydrolase, choloylglycine hydrolase family protein OS=Faecalibacterium prausnitzii A2-165	1	1	1	0	0	0	0	0	0	1	0	0	0	0	0	0.085	0.00061425
	FAEPRAA2165_00952	basic membrane protein OS=Faecalibacterium prausnitzii A2-165	1	3	2	1	1	1	2	2	0	0	0	0	0	0	2	0.14	0	2993100		1258500	7794000	20255000							25675000
	FAEPRAA2165_00969	2,3-bisphosphoglycerate-independent phosphoglycerate mutase OS=Faecalibacterium prausnitzii A2-165	1	4	2	0	0	0	0	0	0	0	0	0	0	0	2	0.167	0												1855900
	FAEPRAA2165_01040	hypothetical protein OS=Faecalibacterium prausnitzii A2-165	1	1	1	0	1	0	1	0	0	0	0	0	0	0	0	0.041	0.0064039		302820		542210
	FAEPRAA2165_01103	glucuronate isomerase OS=Faecalibacterium prausnitzii A2-165	1	3	1	0	0	0	0	0	0	0	0	0	0	0	1	0.105	0.00059524												899080
	FAEPRAA2165_01134	hypothetical protein OS=Faecalibacterium prausnitzii A2-165	1	2	2	2	2	1	1	0	0	0	0	0	0	0	0	0.144	0	11858000	16174000	4450800	15175000
	FAEPRAA2165_01139	Tat pathway signal sequence domain protein OS=Faecalibacterium prausnitzii A2-165	1	3	2	1	0	0	1	2	0	0	0	0	0	0	0	0.187	0	1928000			2991700	12877000
	FAEPRAA2165_01342	hypothetical protein OS=Faecalibacterium prausnitzii A2-165	1	2	2	2	2	2	2	0	2	0	0	0	0	0	0	0.289	0	548180000	334360000	282290000	822420000		53472000
;;;	FAEPRAA2165_01348;FPR_20130;FP2_01370;HMPREF9457_00141	SPFH/Band 7/PHB domain protein OS=Faecalibacterium prausnitzii A2-165;Membrane protease subunits, stomatin/prohibitin homologs OS=Faecalibacterium prausnitzii SL3/3;Membrane protease subunits, stomatin/prohibitin homologs OS=Faecalibacterium prausnitzii L2-6;hypothetical protein OS=Dorea formicigenerans 4_6_53AFAA	4	3	3	0	0	0	0	0	0	3	0	1	1	0	0	0.136	0							700770		899520	917660
;;	FAEPRAA2165_01361;FP2_01510;FPR_25990	AICARFT/IMPCHase bienzyme OS=Faecalibacterium prausnitzii A2-165;AICAR transformylase/IMP cyclohydrolase PurH (only IMP cyclohydrolase domain in Aful) OS=Faecalibacterium prausnitzii L2-6;AICAR transformylase/IMP cyclohydrolase PurH (only IMP cyclohydrolase domain in Aful) OS=Faecalibacterium prausnitzii SL3/3	3	2	2	0	0	0	0	0	0	0	0	0	0	0	2	0.079	0												910770
	FAEPRAA2165_01376	Tat pathway signal sequence domain protein OS=Faecalibacterium prausnitzii A2-165	1	5	5	2	1	1	2	0	0	0	0	0	0	0	4	0.143	0	1607600	501050	180690	756100								4534000
;;	FAEPRAA2165_01389;FPR_20290;FP2_15780	aldose 1-epimerase OS=Faecalibacterium prausnitzii A2-165;Galactose mutarotase and related enzymes OS=Faecalibacterium prausnitzii SL3/3;Galactose mutarotase and related enzymes OS=Faecalibacterium prausnitzii L2-6	3	2	2	0	0	0	0	0	0	0	0	0	0	0	2	0.078	0												1751700
	FAEPRAA2165_01513	Tat pathway signal sequence domain protein OS=Faecalibacterium prausnitzii A2-165	1	5	5	1	2	1	2	0	0	2	1	1	1	0	0	0.156	0	2608300	442980		1838200			1452700	282330
	FAEPRAA2165_01578	acetyl-CoA C-acetyltransferase OS=Faecalibacterium prausnitzii A2-165	1	7	4	0	0	0	0	1	0	1	1	1	1	0	4	0.381	0					904820		1369700	422620	485670	615360		12528000
	FAEPRAA2165_01580	3-hydroxyacyl-CoA dehydrogenase, NAD binding domain protein OS=Faecalibacterium prausnitzii A2-165	1	6	1	0	0	0	0	0	0	0	0	0	0	0	1	0.307	0							1445200					9854000
	FAEPRAA2165_01581	acyl-CoA dehydrogenase, C-terminal domain protein OS=Faecalibacterium prausnitzii A2-165	1	2	1	0	0	0	0	0	0	1	1	0	1	0	0	0.1	0							2371900			1063100
;	FAEPRAA2165_01607;FP2_08210	aminopeptidase I zinc metalloprotease (M18) OS=Faecalibacterium prausnitzii A2-165;Aspartyl aminopeptidase OS=Faecalibacterium prausnitzii L2-6	2	1	1	0	0	0	0	0	0	0	0	0	0	0	1	0.036	0.0010983												1068500
;;;;;;;;;;;;;;;;;;;;;;;;	FAEPRAA2165_01641;FP2_06940;FPR_29770;HMPREF9469_02306;HMPREF9469_02298;PREVCOP_04112;HMPREF0969_00437;BACCELL_05679;HMPREF9447_03643;BACSTE_01824;BACUNI_01379;HMPREF9446_00710;HMPREF1016_03078;HMPREF1007_01500;HMPREF9011_02355;HMPREF9467_05253;HMPREF9467_02604;CUU_0491;BSFG_01820;BSEG_00783;BSBG_02362;BACDOR_03684;HMPREF0105_0744;CLOBOL_06868;HMPREF9467_02597	rubredoxin OS=Faecalibacterium prausnitzii A2-165;Rubrerythrin OS=Faecalibacterium prausnitzii L2-6;Rubrerythrin OS=Faecalibacterium prausnitzii SL3/3;hypothetical protein OS=Lachnospiraceae [Clostridium] citroniae WAL-17108;hypothetical protein OS=Lachnospiraceae [Clostridium] citroniae WAL-17108;rubredoxin OS=Prevotella copri DSM 18205;rubredoxin OS=Bacteroides sp. D20;rubredoxin OS=Bacteroides…	25	5	2	0	0	0	0	0	0	0	0	0	0	0	2	0.394	0												4412300
	FAEPRAA2165_01723	carbohydrate ABC transporter, carbohydrate-binding protein OS=Faecalibacterium prausnitzii A2-165	1	18	5	5	3	4	5	4	2	1	0	0	0	0	2	0.765	0	255400000	93501000	120220000	365110000	115130000	31173000	7676000	1228500	1890500	1775100		26546000
	FAEPRAA2165_01809	Tat pathway signal sequence domain protein OS=Faecalibacterium prausnitzii A2-165	1	1	1	0	0	0	0	0	0	0	0	0	0	0	1	0.024	0.00060606
	FAEPRAA2165_01979	Tat pathway signal sequence domain protein OS=Faecalibacterium prausnitzii A2-165	1	14	4	0	0	1	1	2	0	0	0	0	0	0	4	0.54	0		1169500	1201500	3801200	13103000							24445000
	FAEPRAA2165_02061	ABC transporter, ATP-binding protein OS=Faecalibacterium prausnitzii A2-165	1	1	1	0	0	0	0	0	0	0	0	0	1	0	0	0.063	1
;	FAEPRAA2165_02184;FPR_21390	Glu/Leu/Phe/Val dehydrogenase, dimerization domain protein OS=Faecalibacterium prausnitzii A2-165;glutamate dehydrogenase (NADP) OS=Faecalibacterium prausnitzii SL3/3	2	10	1	0	0	0	0	0	0	0	0	0	0	0	1	0.267	0												8884300
	FAEPRAA2165_02239	hypothetical protein OS=Faecalibacterium prausnitzii A2-165	1	1	1	0	0	0	1	0	0	0	0	0	0	0	0	0.068	0.00059737				1035900
;;	FAEPRAA2165_02314;FPR_30550;FP2_07870	aspartate-semialdehyde dehydrogenase OS=Faecalibacterium prausnitzii A2-165;aspartate semialdehyde dehydrogenase OS=Faecalibacterium prausnitzii SL3/3;aspartate semialdehyde dehydrogenase OS=Faecalibacterium prausnitzii L2-6	3	4	4	0	0	0	0	2	0	0	0	0	0	0	4	0.153	0					946700							9882300
	FAEPRAA2165_02436	Tat pathway signal sequence domain protein OS=Faecalibacterium prausnitzii A2-165	1	8	5	3	2	3	4	4	0	0	0	0	0	0	0	0.253	0	13133000	3286300	2812600	15139000	5716900
;	FAEPRAA2165_02616;FP2_11850	peptidyl-prolyl cis-trans isomerase, cyclophilin-type OS=Faecalibacterium prausnitzii A2-165;Peptidyl-prolyl cis-trans isomerase (rotamase)-cyclophilin family OS=Faecalibacterium prausnitzii L2-6	2	2	2	0	0	0	0	2	0	0	0	0	0	0	1	0.19	0					7228900							3788500
	FAEPRAA2165_02762	Tat pathway signal sequence domain protein OS=Faecalibacterium prausnitzii A2-165	1	9	3	3	3	2	3	2	3	0	0	0	0	0	2	0.288	0	15914000	3624600	3073900	18039000	4061000	1767000						1510000
;;	FAEPRAA2165_02842;FPR_11530;FP2_14760	ribosomal protein L22 OS=Faecalibacterium prausnitzii A2-165;LSU ribosomal protein L22P OS=Faecalibacterium prausnitzii SL3/3;LSU ribosomal protein L22P OS=Faecalibacterium prausnitzii L2-6	3	2	2	0	0	0	0	0	0	2	1	0	1	0	0	0.225	0							5911200	4242900		7983000
;	FAEPRAA2165_02866;FP2_24230	Tat pathway signal sequence domain protein OS=Faecalibacterium prausnitzii A2-165;ABC-type sugar transport system, periplasmic component OS=Faecalibacterium prausnitzii L2-6	2	3	1	1	0	1	1	0	1	0	0	0	0	0	0	0.107	0	1041400		739440	3162900		507610
;;	FAEPRAA2165_02890;FPR_12470;FP2_24860	formate C-acetyltransferase OS=Faecalibacterium prausnitzii A2-165;formate acetyltransferase 1 OS=Faecalibacterium prausnitzii SL3/3;formate acetyltransferase 1 OS=Faecalibacterium prausnitzii L2-6	3	3	2	0	0	0	0	0	0	1	0	0	1	0	0	0.059	0										80060
;;;	FAEPRAA2165_02927;FPR_19930;FP2_16160;CLOHYLEM_06308	hypothetical protein OS=Faecalibacterium prausnitzii A2-165;hypothetical protein OS=Faecalibacterium prausnitzii SL3/3;hypothetical protein OS=Faecalibacterium prausnitzii L2-6;hypothetical protein OS=Lachnospiraceae [Clostridium] hylemonae DSM 15053	4	6	5	0	0	0	0	3	0	1	0	0	0	0	5	0.377	0	1179500			2094000	22990000		4988200	1417400	1873100	1397200		55998000
	FAEPRAA2165_02978	dTDP-4-dehydrorhamnose 3,5-epimerase OS=Faecalibacterium prausnitzii A2-165	1	2	2	0	0	0	0	0	0	2	1	1	1	0	0	0.181	0							976530	1749200
	FAEPRAA2165_02997	sortase B signal domain, QVPTGV class OS=Faecalibacterium prausnitzii A2-165	1	2	2	0	0	0	0	0	0	2	0	0	1	0	0	0.085	0							345420
	FAEPRAA2165_03043	hypothetical protein OS=Faecalibacterium prausnitzii A2-165	1	1	1	0	0	1	0	0	0	0	0	0	0	0	0	0.271	1			3502600
	FAEPRAA2165_03085	ABC transporter, substrate-binding protein, family 3 OS=Faecalibacterium prausnitzii A2-165	1	3	1	1	0	0	1	1	1	0	0	0	0	0	0	0.247	0	5189700			4870900	7067500	2760700
	FAEPRAA2165_03092	Tat pathway signal sequence domain protein OS=Faecalibacterium prausnitzii A2-165	1	16	9	1	0	0	1	4	0	0	0	0	0	0	7	0.493	0	1785500			918780	3967000							4947700
	FAEPRAA2165_03450	hypothetical protein OS=Faecalibacterium prausnitzii A2-165	1	1	1	0	0	0	0	0	0	1	0	0	0	0	1	0.013	0.0015881												539570
	FP2_01240	hypothetical protein OS=Faecalibacterium prausnitzii L2-6	1	1	1	0	0	0	0	0	0	0	0	0	0	0	1	0.041	0.00058038
;	FP2_01980;FAEPRAA2165_03177	Uncharacterized conserved protein OS=Faecalibacterium prausnitzii L2-6;hypothetical protein OS=Faecalibacterium prausnitzii A2-165	2	3	1	0	0	0	0	0	0	0	0	0	0	0	1	0.176	0												5138000
;;	FP2_02530;FPR_26170;FAEPRAA2165_00996	glyceraldehyde-3-phosphate dehydrogenase, type I OS=Faecalibacterium prausnitzii L2-6;glyceraldehyde-3-phosphate dehydrogenase, type I OS=Faecalibacterium prausnitzii SL3/3;glyceraldehyde-3-phosphate dehydrogenase, type I OS=Faecalibacterium prausnitzii A2-165	3	4	2	0	0	0	0	0	0	2	1	2	2	0	1	0.16	0							5723800		1494300	297620		4743300
	FP2_02570	phosphoglycerate mutase OS=Faecalibacterium prausnitzii L2-6	1	2	1	0	0	0	0	0	0	0	0	0	0	0	1	0.063	0.0005534												480560
	FP2_03800	desulfoferrodoxin ferrous iron-binding domain OS=Faecalibacterium prausnitzii L2-6	1	1	1	0	0	0	0	0	0	0	0	0	0	0	1	0.104	0.0031217												1222100
;;	FP2_07860;FPR_30540;FAEPRAA2165_02313	dihydrodipicolinate synthase OS=Faecalibacterium prausnitzii L2-6;dihydrodipicolinate synthase OS=Faecalibacterium prausnitzii SL3/3;dihydrodipicolinate synthase OS=Faecalibacterium prausnitzii A2-165	3	3	3	0	0	0	0	0	0	0	0	0	0	0	3	0.242	0												5631300
;	FP2_07900;FPR_30580	preprotein translocase, YajC subunit OS=Faecalibacterium prausnitzii L2-6;preprotein translocase, YajC subunit OS=Faecalibacterium prausnitzii SL3/3	2	1	1	0	0	0	0	0	0	1	1	1	0	0	0	0.176	0.00058173							3560600	2035800	2129500
	FP2_08700	carbohydrate ABC transporter substrate-binding protein, CUT1 family (TC 3.A.1.1.-) OS=Faecalibacterium prausnitzii L2-6	1	13	7	5	2	3	6	2	1	0	0	0	0	0	3	0.418	0	34696000	9857400	11453000	44723000	14331000	1676000						25647000
	FP2_09660	ABC-type amino acid transport/signal transduction systems, periplasmic component/domain OS=Faecalibacterium prausnitzii L2-6	1	4	4	0	0	0	0	2	0	0	0	0	0	0	4	0.187	0					4121100							8244800
;;;	FP2_09830;HMPREF9469_04748;HMPREF9469_05688;CBFG_06117	purine-nucleoside phosphorylase OS=Faecalibacterium prausnitzii L2-6;purine nucleoside phosphorylase OS=Lachnospiraceae [Clostridium] citroniae WAL-17108;purine nucleoside phosphorylase OS=Lachnospiraceae [Clostridium] citroniae WAL-17108;purine nucleoside phosphorylase OS=Clostridiales bacterium 1_7_47FAA	4	3	2	0	0	0	0	1	0	0	0	0	0	0	2	0.197	0					1028400							5007500
	FP2_09850	Uncharacterized ABC-type transport system, periplasmic component/surface lipoprotein OS=Faecalibacterium prausnitzii L2-6	1	4	2	1	0	0	1	1	0	0	0	0	0	0	2	0.21	0	4720200			4977700	22600000							86173000
;	FP2_10550;FAEPRAA2165_02440	Dihydrodipicolinate synthase/N-acetylneuraminate lyase OS=Faecalibacterium prausnitzii L2-6;putative N-acetylneuraminate lyase OS=Faecalibacterium prausnitzii A2-165	2	1	1	0	0	0	0	0	0	0	0	0	0	0	1	0.061	0.00056529												870280
	FP2_10580	carbohydrate ABC transporter substrate-binding protein, CUT1 family (TC 3.A.1.1.-) OS=Faecalibacterium prausnitzii L2-6	1	7	3	2	1	0	2	0	0	0	0	0	0	0	2	0.22	0	870120			1914600								557890
	FP2_10630	ABC-type Fe3+ transport system, periplasmic component OS=Faecalibacterium prausnitzii L2-6	1	6	6	2	0	3	1	5	0	0	0	0	0	0	6	0.323	0	6388500			4947800	39417000							95313000
;	FP2_13220;FAEPRAA2165_02683	Flavodoxin-like fold. OS=Faecalibacterium prausnitzii L2-6;flavodoxin OS=Faecalibacterium prausnitzii A2-165	2	1	1	0	0	0	0	0	0	0	0	0	0	0	1	0.119	0.0015949												3356100
	FP2_15600	ABC-type oligopeptide transport system, periplasmic component OS=Faecalibacterium prausnitzii L2-6	1	3	3	0	0	1	0	0	0	0	0	0	0	0	2	0.07	0			315720									3306200
	FP2_15610	ABC-type oligopeptide transport system, periplasmic component OS=Faecalibacterium prausnitzii L2-6	1	4	4	1	0	0	2	2	0	0	0	0	0	0	3	0.098	0	277490			1362900								6708300
	FP2_15620	ABC-type oligopeptide transport system, periplasmic component OS=Faecalibacterium prausnitzii L2-6	1	1	1	0	0	0	1	0	0	0	0	0	0	0	0	0.03	0.0005698				293050
;	FP2_16180;FAEPRAA2165_02925	flavocytochrome c OS=Faecalibacterium prausnitzii L2-6;flavocytochrome c OS=Faecalibacterium prausnitzii A2-165	2	7	4	0	0	0	1	0	0	0	0	0	0	0	4	0.194	0				931690								1695200
	FP2_16910	hypothetical protein OS=Faecalibacterium prausnitzii L2-6	1	4	4	0	0	0	0	0	0	3	4	2	1	0	0	0.291	0							14626000	4769700	2709400	2376000
;;	FP2_18420;HMPREF9457_00169;CLOHYLEM_05055	carbohydrate ABC transporter substrate-binding protein, CUT1 family (TC 3.A.1.1.-) OS=Faecalibacterium prausnitzii L2-6;hypothetical protein OS=Dorea formicigenerans 4_6_53AFAA;ABC transporter, solute-binding protein OS=Lachnospiraceae [Clostridium] hylemonae DSM 15053	3	13	4	3	2	2	3	3	0	0	0	0	1	0	3	0.526	0	2725200	2059100	2221300	5738200	22203000					428580		59811000
	FP2_18650	Uncharacterized flavoproteins OS=Faecalibacterium prausnitzii L2-6	1	5	2	0	0	0	0	0	0	0	0	0	0	0	2	0.158	0												2047900
	FP2_19460	carbohydrate ABC transporter substrate-binding protein, CUT1 family (TC 3.A.1.1.-) OS=Faecalibacterium prausnitzii L2-6	1	16	3	1	1	2	2	1	0	0	0	0	0	0	1	0.662	0	7069000		1439900	9979600	1625500							2217100
	FP2_19650	Predicted phosphosugar isomerases OS=Faecalibacterium prausnitzii L2-6	1	3	3	0	0	0	0	3	0	0	0	0	0	0	2	0.171	0					4413400							1398300
	FP2_20400	Carbon starvation protein, predicted membrane protein OS=Faecalibacterium prausnitzii L2-6	1	4	1	0	0	0	0	0	0	1	0	0	0	1	0	0.086	0							2391000			884750	766750
	FP2_20570	butyryl-CoA dehydrogenase OS=Faecalibacterium prausnitzii L2-6	1	2	1	0	0	0	0	0	0	0	0	0	0	0	1	0.1	0.00060096												1621400
	FP2_20580	3-hydroxyacyl-CoA dehydrogenase OS=Faecalibacterium prausnitzii L2-6	1	5	1	0	0	0	0	0	0	0	0	0	0	0	1	0.262	0.0091743												1113900
	FP2_20600	acetyl-CoA acetyltransferases OS=Faecalibacterium prausnitzii L2-6	1	7	0	0	0	0	0	0	0	0	0	0	0	0	0	0.316	0					3464100		9510500			1567200		34196000
	FP2_20620	Acetyl-CoA hydrolase OS=Faecalibacterium prausnitzii L2-6	1	10	7	0	0	0	0	1	0	1	0	0	0	0	7	0.321	0					213070							10529000
;;	FP2_20700;FAEPRAA2165_01564;FPR_20930	Uncharacterized protein conserved in bacteria OS=Faecalibacterium prausnitzii L2-6;FMN-binding domain protein OS=Faecalibacterium prausnitzii A2-165;Uncharacterized protein conserved in bacteria OS=Faecalibacterium prausnitzii SL3/3	3	2	2	0	0	0	0	2	0	0	0	0	0	0	2	0.044	0					1397400							791160
;	FP2_23370;HMPREF9469_00420	D-glucuronate isomerase OS=Faecalibacterium prausnitzii L2-6;uronate isomerase OS=Lachnospiraceae [Clostridium] citroniae WAL-17108	2	5	1	0	0	0	0	0	0	0	0	0	0	0	1	0.157	0												9378000
	FP2_24680	TRAP-type C4-dicarboxylate transport system, periplasmic component OS=Faecalibacterium prausnitzii L2-6	1	8	6	0	0	0	0	5	0	0	0	0	0	0	6	0.396	0					234390000							417590000
	FP2_25710	hypothetical protein OS=Faecalibacterium prausnitzii L2-6	1	1	1	0	0	0	0	0	0	1	0	0	1	0	0	0.085	0.0030832							19063000			21939000
;	FP2_25820;FAEPRAA2165_01115	ribose-5-phosphate isomerase OS=Faecalibacterium prausnitzii L2-6;ribose-5-phosphate isomerase B OS=Faecalibacterium prausnitzii A2-165	2	2	1	0	0	0	0	0	0	0	0	0	0	0	1	0.25	0												3502700
	FP2_26130	hypothetical protein OS=Faecalibacterium prausnitzii L2-6	1	3	3	3	2	1	3	0	1	2	1	1	1	1	1	0.225	0	58605000	22911000	10791000	133330000		3437300	10202000	1815100	1945600		1171600	2348800
	FP2_26470	amino acid ABC transporter substrate-binding protein, PAAT family (TC 3.A.1.3.-) OS=Faecalibacterium prausnitzii L2-6	1	3	1	0	0	0	0	1	0	0	0	0	0	0	0	0.181	0.0010799					3656800
	FP2_26820	ABC-type oligopeptide transport system, periplasmic component OS=Faecalibacterium prausnitzii L2-6	1	1	1	1	0	0	0	0	0	0	0	0	0	0	0	0.035	0.0015898	1116400
;;	FP2_26870;FAEPRAA2165_01815;FPR_03020	Glycosidases OS=Faecalibacterium prausnitzii L2-6;alpha amylase, catalytic domain protein OS=Faecalibacterium prausnitzii A2-165;Glycosidases OS=Faecalibacterium prausnitzii SL3/3	3	2	2	0	0	0	0	0	0	0	0	0	0	0	2	0.055	0												126180
	FP2_27530	hypothetical protein OS=Faecalibacterium prausnitzii L2-6	1	3	3	2	3	3	3	0	2	2	1	1	1	1	0	0.347	0	33289000	22450000	9290400	73380000		5926200	26121000	4104000	7176600	13669000	1769900
	FP2_27550	hypothetical protein OS=Faecalibacterium prausnitzii L2-6	1	4	4	3	4	4	4	1	2	0	0	0	0	0	0	0.408	0	608860000	293990000	333380000	751580000		38007000
	FP2_29660	hypothetical protein OS=Faecalibacterium prausnitzii L2-6	1	1	1	0	0	0	0	1	0	0	0	0	0	0	0	0.124	0.0010764
	FP2_29910	carbohydrate ABC transporter substrate-binding protein, CUT1 family (TC 3.A.1.1.-) OS=Faecalibacterium prausnitzii L2-6	1	8	1	0	0	0	1	1	0	0	0	0	0	0	0	0.314	0.00060496				3065300	4289300
;	FP2_30630;FPR_02150	deoxyribose-phosphate aldolase OS=Faecalibacterium prausnitzii L2-6;deoxyribose-phosphate aldolase OS=Faecalibacterium prausnitzii SL3/3	2	2	2	0	0	0	0	0	0	0	0	0	0	0	2	0.149	0												9589500
	FP2_30680	monosaccharide ABC transporter substrate-binding protein, CUT2 family (TC 3.A.1.2.-) OS=Faecalibacterium prausnitzii L2-6	1	4	3	0	0	0	2	1	0	0	0	0	0	0	2	0.275	0	4289800			5836200								2454300
	FP2_30890	N-acetylglucosamine 6-phosphate deacetylase OS=Faecalibacterium prausnitzii L2-6	1	2	2	0	0	0	0	0	0	0	0	0	0	0	2	0.098	0												3554800
	FP2_30910	Phosphotransferase system, mannose/fructose-specific component IIA OS=Faecalibacterium prausnitzii L2-6	1	3	3	0	0	0	0	0	0	0	0	0	0	0	3	0.408	0												16275000
	FP2_30930	ketose-bisphosphate aldolases OS=Faecalibacterium prausnitzii L2-6	1	2	2	0	0	0	0	0	0	0	0	0	0	0	2	0.134	0												4085500
	FP2_30980	PTS system IID component, Man family (TC 4.A.6) OS=Faecalibacterium prausnitzii L2-6	1	2	2	0	0	0	0	0	0	1	1	1	2	2	0	0.058	0							5049900	7896700	6954700	11075000	7732300
	FP2_31140	ABC-type oligopeptide transport system, periplasmic component OS=Faecalibacterium prausnitzii L2-6	1	1	1	0	0	0	0	0	0	0	0	0	0	0	1	0.077	0												659570
;;	FPR_01370;FP2_24740;FAEPRAA2165_03096	carbohydrate ABC transporter ATP-binding protein, CUT1 family (TC 3.A.1.1.-) OS=Faecalibacterium prausnitzii SL3/3;carbohydrate ABC transporter ATP-binding protein, CUT1 family (TC 3.A.1.1.-) OS=Faecalibacterium prausnitzii L2-6;ABC transporter, ATP-binding protein OS=Faecalibacterium prausnitzii A2-165	3	3	3	0	0	0	0	0	0	2	1	1	2	0	0	0.111	0							6096300	3127600	2549700	7911500
	FPR_02000	ABC-type sugar transport system, periplasmic component OS=Faecalibacterium prausnitzii SL3/3	1	8	6	1	4	1	5	0	2	0	0	0	0	0	0	0.27	0	349160	4948500	122150	12817000		1196700
	FPR_02190	Poly(3-hydroxybutyrate) depolymerase OS=Faecalibacterium prausnitzii SL3/3	1	2	2	0	0	1	2	0	1	0	0	0	0	0	0	0.049	0				276960
	FPR_02270	monosaccharide ABC transporter substrate-binding protein, CUT2 family (TC 3.A.1.2.-) OS=Faecalibacterium prausnitzii SL3/3	1	1	1	1	1	1	1	0	0	0	0	0	0	0	0	0.103	0	454670	653320	485140	3854500
	FPR_03330	hypothetical protein OS=Faecalibacterium prausnitzii SL3/3	1	6	3	0	0	0	0	0	0	0	0	0	0	0	3	0.133	0												7915000
	FPR_04300	Uncharacterized flavoproteins OS=Faecalibacterium prausnitzii SL3/3	1	4	3	0	0	0	0	0	0	0	0	0	0	0	3	0.132	0												2816100
;	FPR_05370;FAEPRAA2165_01270	Aldehyde:ferredoxin oxidoreductase OS=Faecalibacterium prausnitzii SL3/3;aldehyde ferredoxin oxidoreductase, tungsten cofactor-binding domain protein OS=Faecalibacterium prausnitzii A2-165	2	4	4	0	0	0	0	0	1	0	0	0	0	0	4	0.091	0												4457300
	FPR_05920	carbohydrate ABC transporter substrate-binding protein, CUT1 family (TC 3.A.1.1.-) OS=Faecalibacterium prausnitzii SL3/3	1	17	10	5	4	6	5	9	1	1	1	1	1	0	9	0.516	0	37461000	7407800	17182000	24600000	50870000	935120	3846000					120950000
	FPR_06030	ribose-5-phosphate isomerase OS=Faecalibacterium prausnitzii SL3/3	1	2	1	0	0	0	0	0	0	0	0	0	0	0	1	0.25	0.00059347												1627400
;;	FPR_06170;FP2_29100;FAEPRAA2165_01220	amino acid ABC transporter substrate-binding protein, PAAT family (TC 3.A.1.3.-) OS=Faecalibacterium prausnitzii SL3/3;amino acid ABC transporter substrate-binding protein, PAAT family (TC 3.A.1.3.-) OS=Faecalibacterium prausnitzii L2-6;Tat pathway signal sequence domain protein OS=Faecalibacterium prausnitzii A2-165	3	1	1	1	0	0	1	1	0	0	0	0	0	0	0	0.084	0	1789500				2951900
	FPR_06250	hypothetical protein OS=Faecalibacterium prausnitzii SL3/3	1	3	3	3	2	2	3	0	0	1	1	1	0	0	0	0.216	0	125780000	55788000	31612000	151440000			10257000	3442400	3668100
	FPR_06340	amino acid ABC transporter substrate-binding protein, PAAT family (TC 3.A.1.3.-) OS=Faecalibacterium prausnitzii SL3/3	1	3	1	1	0	0	0	1	0	0	0	0	0	0	0	0.151	0				694430	20685000							1667900
	FPR_06360	TAT (twin-arginine translocation) pathway signal sequence. OS=Faecalibacterium prausnitzii SL3/3	1	2	2	1	2	1	2	0	2	0	0	0	0	0	0	0.175	0	5300000	40687000	9810700	40092000
;	FPR_06390;FP2_30370	ABC-type metal ion transport system, periplasmic component/surface antigen OS=Faecalibacterium prausnitzii SL3/3;ABC-type metal ion transport system, periplasmic component/surface antigen OS=Faecalibacterium prausnitzii L2-6	2	1	1	0	0	0	0	0	0	0	0	0	0	0	1	0.069	0.0064166												2154600
;	FPR_07330;FP2_17640	Desulfoferrodoxin OS=Faecalibacterium prausnitzii SL3/3;Desulfoferrodoxin OS=Faecalibacterium prausnitzii L2-6	2	2	2	0	0	0	0	0	0	0	0	0	0	0	2	0.32	0												19548000
;	FPR_08700;FAEPRAA2165_00309	Carbon starvation protein, predicted membrane protein OS=Faecalibacterium prausnitzii SL3/3;carbon starvation protein CstA OS=Faecalibacterium prausnitzii A2-165	2	4	2	0	0	0	0	0	0	1	1	0	1	0	0	0.08	0							714060	46711000		46944000	213170
;;	FPR_10380;HMPREF9457_01947;BRYFOR_08668	phosphoenolpyruvate carboxykinase (ATP) OS=Faecalibacterium prausnitzii SL3/3;phosphoenolpyruvate carboxykinase OS=Dorea formicigenerans 4_6_53AFAA;phosphoenolpyruvate carboxykinase (ATP) OS=Marvinbryantia formatexigens DSM 14469	3	7	0	0	0	0	0	0	0	0	0	0	0	0	0	0.212	0												363570
;;	FPR_11760;FP2_14990;FAEPRAA2165_02818	DNA-directed RNA polymerase subunit alpha OS=Faecalibacterium prausnitzii SL3/3;DNA-directed RNA polymerase subunit alpha OS=Faecalibacterium prausnitzii L2-6;DNA-directed RNA polymerase, alpha subunit OS=Faecalibacterium prausnitzii A2-165	3	1	1	0	0	0	0	0	0	1	0	1	1	0	0	0.035	0.00063012							1734300		1141500
	FPR_12660	ABC-type branched-chain amino acid transport systems, periplasmic component OS=Faecalibacterium prausnitzii SL3/3	1	3	3	0	0	1	0	3	0	0	0	0	0	0	0	0.109	0					3151600
	FPR_12770	dTDP-4-dehydrorhamnose 3,5-epimerase OS=Faecalibacterium prausnitzii SL3/3	1	1	1	0	0	0	0	0	0	1	0	0	0	0	0	0.122	0.00059595							3635600
;;	FPR_13750;FP2_14630;FAEPRAA2165_02496	hypothetical protein OS=Faecalibacterium prausnitzii SL3/3;hypothetical protein OS=Faecalibacterium prausnitzii L2-6;hypothetical protein OS=Faecalibacterium prausnitzii A2-165	3	1	1	0	0	0	0	0	0	0	0	0	0	0	1	0.158	0												24994000
;;	FPR_14540;FP2_23270;FAEPRAA2165_01090	4-deoxy-L-threo-5-hexulose uronate isomerase OS=Faecalibacterium prausnitzii SL3/3;4-deoxy-L-threo-5-hexulose uronate isomerase OS=Faecalibacterium prausnitzii L2-6;4-deoxy-L-threo-5-hexosulose-uronate ketol-isomerase OS=Faecalibacterium prausnitzii A2-165	3	3	3	0	0	0	0	0	0	0	0	0	0	0	3	0.163	0												9873300
	FPR_15010	Predicted peptidase OS=Faecalibacterium prausnitzii SL3/3	1	2	2	0	1	0	1	0	1	0	0	0	0	0	0	0.057	0				1332200
	FPR_15620	D-glucuronate isomerase OS=Faecalibacterium prausnitzii SL3/3	1	5	2	0	0	0	0	0	0	0	0	0	0	0	2	0.201	0												5562700
;;	FPR_15910;FP2_25750;FAEPRAA2165_00372	ketol-acid reductoisomerase OS=Faecalibacterium prausnitzii SL3/3;ketol-acid reductoisomerase OS=Faecalibacterium prausnitzii L2-6;ketol-acid reductoisomerase OS=Faecalibacterium prausnitzii A2-165	3	2	2	0	0	0	0	0	0	0	0	0	0	0	2	0.077	0												5729800
	FPR_16150	carbohydrate ABC transporter substrate-binding protein, CUT1 family (TC 3.A.1.1.-) OS=Faecalibacterium prausnitzii SL3/3	1	9	4	3	0	1	3	1	0	0	0	0	0	0	1	0.308	0	16216000	1369300	4330700	26008000	9645000							5562600
	FPR_16180	Dihydrodipicolinate synthase/N-acetylneuraminate lyase OS=Faecalibacterium prausnitzii SL3/3	1	2	2	0	0	0	0	0	0	0	0	0	0	0	2	0.152	0												3815800
	FPR_17280	ABC-type sugar transport system, periplasmic component OS=Faecalibacterium prausnitzii SL3/3	1	3	3	1	0	1	2	0	0	0	0	0	0	0	0	0.109	0	532190		562430	2396500
	FPR_17390	dihydrodipicolinate synthase OS=Faecalibacterium prausnitzii SL3/3	1	1	1	0	0	0	0	0	0	0	0	0	0	0	1	0.072	0.00058754												1017000
;;	FPR_17960;FAEPRAA2165_02605;FP2_12320	chaperone protein DnaK OS=Faecalibacterium prausnitzii SL3/3;chaperone protein DnaK OS=Faecalibacterium prausnitzii A2-165;chaperone protein DnaK OS=Faecalibacterium prausnitzii L2-6	3	1	1	0	0	0	0	0	0	0	0	0	0	0	1	0.025	0.0030785												291360
	FPR_18430	branched chain amino acid aminotransferase apoenzyme OS=Faecalibacterium prausnitzii SL3/3	1	4	2	0	0	0	0	1	0	0	0	0	0	0	1	0.198	0					805150							1234000
	FPR_18550	PTS system N-acetylglucosamine-specific IIB component, Glc family (TC 4.A.1.1.2)/PTS system N-acetylglucosamine-specific IIC component, Glc family (TC 4.A.1.1.2) OS=Faecalibacterium prausnitzii SL3/3	1	2	1	0	0	0	0	0	0	1	0	1	1	0	0	0.057	0							5058000		3107800	3323300
	FPR_18570	PTS system, glucose subfamily, IIA component OS=Faecalibacterium prausnitzii SL3/3	1	1	1	0	0	0	0	1	0	0	0	0	0	0	1	0.124	0.00057837					14149000
;;	FPR_19940;FP2_16170;FAEPRAA2165_02926	hypothetical protein OS=Faecalibacterium prausnitzii SL3/3;hypothetical protein OS=Faecalibacterium prausnitzii L2-6;hypothetical protein OS=Faecalibacterium prausnitzii A2-165	3	2	1	0	0	0	0	1	0	0	0	0	0	0	1	0.096	0					1153500							1178600
	FPR_19950	flavocytochrome c OS=Faecalibacterium prausnitzii SL3/3	1	10	7	5	1	4	4	2	0	0	0	0	0	0	6	0.303	0	4870800		3586600	6530900	1976100							13697000
	FPR_20690	hypothetical protein OS=Faecalibacterium prausnitzii SL3/3	1	5	5	3	3	3	4	1	3	4	4	4	4	4	1	0.643	0	1908200000	1420100000	924380000	1916800000	7419600	243730000	2152100000	660910000	979070000	1200200000	140050000	16713000
;	FPR_20750;FAEPRAA2165_00956	purine-nucleoside phosphorylase OS=Faecalibacterium prausnitzii SL3/3;purine nucleoside phosphorylase OS=Faecalibacterium prausnitzii A2-165	2	4	3	0	0	0	0	2	0	0	0	0	0	0	3	0.238	0					9936200							13801000
	FPR_20770	Uncharacterized ABC-type transport system, periplasmic component/surface lipoprotein OS=Faecalibacterium prausnitzii SL3/3	1	7	5	2	1	1	3	2	0	0	0	0	0	0	3	0.328	0	19825000	6124200	5493500	26629000	184410000		3385800					386240000
	FPR_20890	ABC-type oligopeptide transport system, periplasmic component OS=Faecalibacterium prausnitzii SL3/3	1	8	8	0	0	0	1	1	0	0	0	0	0	0	7	0.231	0				684250	2007300							42806000
;;	FPR_21310;CBFG_04575;HMPREF9469_02239	TRAP-type C4-dicarboxylate transport system, periplasmic component OS=Faecalibacterium prausnitzii SL3/3;TRAP transporter solute receptor, DctP family OS=Clostridiales bacterium 1_7_47FAA;hypothetical protein OS=Lachnospiraceae [Clostridium] citroniae WAL-17108	3	11	9	1	0	0	0	7	0	0	0	0	0	0	8	0.533	0	9146400			10172000	245860000	2318400						249280000
;;	FPR_21450;FAEPRAA2165_01405;FP2_15860	Membrane protease subunits, stomatin/prohibitin homologs OS=Faecalibacterium prausnitzii SL3/3;SPFH/Band 7/PHB domain protein OS=Faecalibacterium prausnitzii A2-165;Membrane protease subunits, stomatin/prohibitin homologs OS=Faecalibacterium prausnitzii L2-6	3	1	1	0	0	1	1	0	0	1	1	1	1	0	0	0.05	0.0006006			624070	2413500			3481500	2441600	2293200	3451600
	FPR_23030	hypothetical protein OS=Faecalibacterium prausnitzii SL3/3	1	1	1	0	0	0	0	0	0	0	0	0	1	0	0	0.076	0.0091787										1045500
	FPR_24210	carbohydrate ABC transporter substrate-binding protein, CUT1 family (TC 3.A.1.1.-) OS=Faecalibacterium prausnitzii SL3/3	1	14	5	4	3	3	4	5	1	0	0	0	0	0	4	0.565	0	91537000	38701000	37642000	169150000	227320000	603100	5954800	481170	1175500	2867800		340750000
;	FPR_25290;BRYFOR_09204	carbohydrate ABC transporter substrate-binding protein, CUT1 family (TC 3.A.1.1.-) OS=Faecalibacterium prausnitzii SL3/3;ABC transporter, solute-binding protein OS=Marvinbryantia formatexigens DSM 14469	2	10	3	3	3	2	3	3	0	0	0	0	0	0	0	0.394	0	112960000	45332000	38315000	202780000	184690000	2739500						5160400
	FPR_25880	phosphoglycerate mutase OS=Faecalibacterium prausnitzii SL3/3	1	3	1	0	0	0	0	1	0	0	0	0	0	0	1	0.118	0.0082245					386720
	FPR_27490	carbohydrate ABC transporter substrate-binding protein, CUT1 family (TC 3.A.1.1.-) OS=Faecalibacterium prausnitzii SL3/3	1	18	2	2	2	1	2	2	0	1	0	1	0	0	2	0.751	0	41654000	17405000	10967000	64792000	34278000		4054500	748630				16623000
;	FPR_28190;FAEPRAA2165_03376	amino acid ABC transporter substrate-binding protein, PAAT family (TC 3.A.1.3.-) OS=Faecalibacterium prausnitzii SL3/3;ABC transporter, substrate-binding protein, family 3 OS=Faecalibacterium prausnitzii A2-165	2	3	2	0	0	0	0	2	0	0	0	0	0	0	1	0.247	0					11889000							9761400
;	FPR_29420;FAEPRAA2165_00930	Uncharacterized flavoproteins OS=Faecalibacterium prausnitzii SL3/3;metallo-beta-lactamase domain protein OS=Faecalibacterium prausnitzii A2-165	2	6	3	0	0	0	0	0	0	0	0	0	0	0	3	0.232	0												4743200
	FPR_29560	Acetyl-CoA hydrolase OS=Faecalibacterium prausnitzii SL3/3	1	10	4	0	0	0	0	0	0	0	0	0	0	0	4	0.292	0				385710								21493000
	FPR_29580	acetyl-CoA acetyltransferases OS=Faecalibacterium prausnitzii SL3/3	1	7	1	0	0	0	0	0	0	0	0	0	0	0	1	0.301	0					982610							26643000
;;	FPR_29730;FP2_18780;FAEPRAA2165_00788	translation elongation factor 2 (EF-2/EF-G) OS=Faecalibacterium prausnitzii SL3/3;translation elongation factor 2 (EF-2/EF-G) OS=Faecalibacterium prausnitzii L2-6;translation elongation factor G OS=Faecalibacterium prausnitzii A2-165	3	2	2	0	0	0	0	0	0	2	1	1	1	0	1	0.054	0							2048400	783200	631910	757660		502490
;	FPR_29740;FAEPRAA2165_00787	translation elongation factor 1A (EF-1A/EF-Tu) OS=Faecalibacterium prausnitzii SL3/3;translation elongation factor Tu OS=Faecalibacterium prausnitzii A2-165	2	1	1	0	0	0	0	0	0	0	1	1	1	0	1	0.04	0.00056786								1854500	1710200	2197700
;	HMPREF0101_01910;HMPREF1018_02868	kinase, PfkB family OS=Bacteroides sp. 2_1_16;hypothetical protein OS=Bacteroides sp. 2_1_56FAA	2	2	1	0	0	0	0	1	0	0	0	0	0	0	0	0.067	0.00062189
;;;;;;;;;;;;;;	HMPREF0101_02843;HMPREF1018_00960;HMPREF1018_00961;HMPREF1007_00166;BACCOPRO_01045;HMPREF0969_02047;HMPREF1007_00171;BACUNI_03784;HMPREF0969_01397;BACUNI_00925;HMPREF1532_00847;BSBG_00575;HMPREF1018_00658;HMPREF0101_02554;BACDOR_03302	TonB-linked outer membrane protein, SusC/RagA family OS=Bacteroides sp. 2_1_16;hypothetical protein OS=Bacteroides sp. 2_1_56FAA;hypothetical protein OS=Bacteroides sp. 2_1_56FAA;TonB-dependent Receptor Plug domain-containing protein OS=Bacteroides sp. 4_1_36;TonB-linked outer membrane protein, SusC/RagA family OS=Bacteroides coprophilus DSM 18228 = JCM 13818;TonB-linked outer membrane protein, S…	15	4	1	0	0	0	0	0	0	0	1	0	0	0	0	0.045	0	949930	483150		2169600			495420	1313000	274580	406990
;;	HMPREF0103_1519;HMPREF9008_01482;HMPREF0619_00892	SusD family protein OS=Bacteroides sp. 2_1_33B;SusD family protein OS=Parabacteroides sp. 20_3;SusD family protein OS=Parabacteroides sp. D13	3	15	15	0	0	0	0	0	0	14	12	13	12	5	0	0.488	0							129430000	82269000	91023000	89173000	4201700
;;;;;	HMPREF0103_1615;HMPREF9008_01390;HMPREF0619_00784;HMPREF0104_00670;HMPREF9449_00323;HMPREF0104_00555	SusD family protein OS=Bacteroides sp. 2_1_33B;SusD family protein OS=Parabacteroides sp. 20_3;SusD family protein OS=Parabacteroides sp. D13;RagB/SusD domain-containing protein OS=Bacteroides sp. 3_1_19;hypothetical protein OS=Odoribacter laneus YIT 12061;conserved hypothetical protein OS=Bacteroides sp. 3_1_19	6	3	3	1	2	1	2	0	0	0	0	0	0	0	0	0.071	0	382270	4845600	849330	1844600
	HMPREF0103_1797	hypothetical protein OS=Bacteroides sp. 2_1_33B	1	15	1	0	0	0	0	0	0	1	1	1	1	0	0	0.266	0								187310		387130
;;;	HMPREF0103_2047;HMPREF9008_03776;HMPREF0619_00440;HMPREF0104_00254	SusD family protein OS=Bacteroides sp. 2_1_33B;SusD family protein OS=Parabacteroides sp. 20_3;SusD family protein OS=Parabacteroides sp. D13;outer membrane protein OS=Bacteroides sp. 3_1_19	4	6	5	0	0	0	0	0	0	2	1	2	3	0	0	0.168	0		265720		468420			1154000			633970
;;;	HMPREF0103_2048;HMPREF9008_03775;HMPREF0619_00441;HMPREF0104_00253	TonB-linked outer membrane protein, SusC/RagA family OS=Bacteroides sp. 2_1_33B;TonB-linked outer membrane protein, SusC/RagA family OS=Parabacteroides sp. 20_3;TonB-linked outer membrane protein, SusC/RagA family OS=Parabacteroides sp. D13;membrane protein OS=Bacteroides sp. 3_1_19	4	4	4	0	0	0	0	0	0	2	2	3	1	1	0	0.051	0							216420	75360	74797
;;;	HMPREF0103_2137;HMPREF9008_03683;HMPREF0104_00165;HMPREF0619_00159	TonB-linked outer membrane protein, SusC/RagA family OS=Bacteroides sp. 2_1_33B;TonB-linked outer membrane protein, SusC/RagA family OS=Parabacteroides sp. 20_3;outer membrane protein OS=Bacteroides sp. 3_1_19;TonB-dependent receptor OS=Parabacteroides sp. D13	4	7	6	0	0	0	0	0	0	4	2	3	5	0	0	0.089	0							2262300	1675400	1753600	2375200
;;;	HMPREF0103_3136;HMPREF9008_01967;HMPREF0619_03568;HMPREF0104_03198	Imelysin OS=Bacteroides sp. 2_1_33B;Imelysin OS=Parabacteroides sp. 20_3;Imelysin OS=Parabacteroides sp. D13;imelysin superfamily protein OS=Bacteroides sp. 3_1_19	4	1	1	0	0	0	0	0	0	1	0	0	0	0	0	0.077	0							635350
;;;;;;;;;;;;;;;;;;;;;;;;;;;;;;;;;;;;;;;;;;;;;;;;;;;	HMPREF0103_3861;HMPREF0104_03916;BACSTE_03704;HMPREF0103_3692;BACOVA_00281;BACOVA_00101;HMPREF1017_04263;BSGG_3646;BACPLE_00163;HMPREF9447_02667;HMPREF0103_3023;BSBG_04108;HMPREF0103_1317;BSCG_02326;BACCAC_01325;HMPREF0619_01080;HMPREF0104_01005;CUU_2033;BSEG_03841;BSFG_02297;CUU_3268;BSFG_03544;HMPREF9011_02430;HMPREF1214_00087;HMPREF9447_03798;HMPREF0969_00858;HMPREF9447_03841;CUY_2966;PARMER_0…	TonB-linked outer membrane protein, SusC/RagA family OS=Bacteroides sp. 2_1_33B;outer membrane protein OS=Bacteroides sp. 3_1_19;TonB-linked outer membrane protein, SusC/RagA family OS=Bacteroides stercoris ATCC 43183;TonB-linked outer membrane protein, SusC/RagA family OS=Bacteroides sp. 2_1_33B;TonB-linked outer membrane protein, SusC/RagA family OS=Bacteroides ovatus ATCC 8483;TonB-linked oute…	52	19	18	6	11	4	13	0	0	0	0	0	0	0	0	0.322	0	2630800	4286600	1251600	8024700
	HMPREF0104_00469	outer membrane protein OS=Bacteroides sp. 3_1_19	1	13	3	1	1	1	1	0	0	1	1	2	2	0	0	0.158	0							2563400	1402700	1899600	2885200
;;;;;;;;;;;;;;;;;;;;;;;;;	HMPREF0104_00484;HMPREF0619_00586;HMPREF9008_03603;HMPREF1007_02648;BACUNI_01482;HMPREF1007_01589;HMPREF0969_00347;HMPREF9449_02662;BACCOP_03114;BACCOPRO_00128;HMPREF9441_01625;HMPREF9007_00941;HMPREF1532_00553;HMPREF1214_04144;HMPREF0969_02887;BSIG_2073;HMPREF0105_2281;BSEG_01956;HMPREF9447_04970;BSBG_01011;BACUNI_04439;BACPLE_00299;BACDOR_04899;BACCELL_03485;BACCELL_00523;HMPREF9442_00584	phosphopyruvate hydratase OS=Bacteroides sp. 3_1_19;phosphopyruvate hydratase OS=Parabacteroides sp. D13;phosphopyruvate hydratase OS=Parabacteroides sp. 20_3;phosphopyruvate hydratase OS=Bacteroides sp. 4_1_36;phosphopyruvate hydratase OS=Bacteroides uniformis ATCC 8492;phosphopyruvate hydratase OS=Bacteroides sp. 4_1_36;phosphopyruvate hydratase OS=Bacteroides sp. D20;enolase OS=Odoribacter lan…	26	2	1	0	0	0	0	0	0	0	0	0	0	0	1	0.094	0.0020931												1718200
;;;	HMPREF0104_00671;HMPREF0619_00785;HMPREF0103_1614;HMPREF9008_01391	RagA protein OS=Bacteroides sp. 3_1_19;TonB-linked outer membrane protein, SusC/RagA family OS=Parabacteroides sp. D13;TonB-linked outer membrane protein, SusC/RagA family OS=Bacteroides sp. 2_1_33B;TonB-linked outer membrane protein, SusC/RagA family OS=Parabacteroides sp. 20_3	4	4	4	2	1	1	4	0	0	0	0	0	0	0	0	0.062	0	309870	254190		897340
	HMPREF0104_00782	outer membrane protein OS=Bacteroides sp. 3_1_19	1	7	5	1	0	0	4	0	0	1	1	0	1	0	0	0.094	0	247840			34418			271760	178900		206070
	HMPREF0104_00783	RagB/SusD domain-containing protein OS=Bacteroides sp. 3_1_19	1	2	2	2	0	0	0	0	0	0	0	0	0	0	0	0.053	0	772040
;	HMPREF0104_01207;HMPREF9446_00515	hypothetical protein OS=Bacteroides sp. 3_1_19;conserved domain protein OS=Bacteroides fluxus YIT 12057	2	3	1	1	1	1	1	0	0	0	0	0	0	0	0	0.063	0.0020964	1777900	4118800	1572600	4161700
;;;	HMPREF0104_02212;HMPREF9008_02904;HMPREF0619_03113;HMPREF0103_2591	conserved hypothetical protein OS=Bacteroides sp. 3_1_19;hypothetical protein OS=Parabacteroides sp. 20_3;hypothetical protein OS=Parabacteroides sp. D13;hypothetical protein OS=Bacteroides sp. 2_1_33B	4	1	1	0	0	0	0	0	0	1	0	0	0	0	0	0.023	0.0010947
;;	HMPREF0104_02560;HMPREF9008_00040;HMPREF0619_02431	outer membrane protein OS=Bacteroides sp. 3_1_19;SusD family protein OS=Parabacteroides sp. 20_3;SusD family protein OS=Parabacteroides sp. D13	3	3	3	0	0	0	0	0	0	2	2	2	2	1	0	0.103	0							1713900	2017100	2284600	1399200
	HMPREF0104_02649	hypothetical protein OS=Bacteroides sp. 3_1_19	1	1	1	0	0	0	0	0	0	0	0	0	1	0	0	0.15	0.0010875
;	HMPREF0104_02977;HMPREF9008_00475	conserved hypothetical protein OS=Bacteroides sp. 3_1_19;hypothetical protein OS=Parabacteroides sp. 20_3	2	1	1	0	0	0	0	0	0	1	0	0	0	0	0	0.091	0							1629700
;;;;	HMPREF0104_03034;HMPREF9008_00532;HMPREF0619_01862;HMPREF0103_0760;PARMER_02207	conserved hypothetical protein OS=Bacteroides sp. 3_1_19;hypothetical protein OS=Parabacteroides sp. 20_3;hypothetical protein OS=Parabacteroides sp. D13;hypothetical protein OS=Bacteroides sp. 2_1_33B;hypothetical protein OS=Parabacteroides merdae ATCC 43184	5	1	1	0	0	0	1	0	0	0	0	0	0	0	0	0.032	1
;;	HMPREF0104_03104;HMPREF0103_3231;PARMER_03158	triose-phosphate isomerase OS=Bacteroides sp. 3_1_19;triose-phosphate isomerase OS=Bacteroides sp. 2_1_33B;triose-phosphate isomerase OS=Parabacteroides merdae ATCC 43184	3	4	0	0	0	0	0	0	0	0	0	0	0	0	0	0.227	0												2178000
;;;	HMPREF0104_03287;HMPREF0619_03527;HMPREF0619_03620;HMPREF0103_3187	conserved hypothetical protein OS=Bacteroides sp. 3_1_19;hypothetical protein OS=Parabacteroides sp. D13;hypothetical protein OS=Parabacteroides sp. D13;hypothetical protein OS=Bacteroides sp. 2_1_33B	4	19	19	11	12	9	14	1	4	0	0	0	0	0	0	0.29	0	18504000	8934300	6134300	22823000		2140200
;	HMPREF0104_03915;HMPREF0103_3862	RagB/SusD domain-containing protein OS=Bacteroides sp. 3_1_19;SusD family protein OS=Bacteroides sp. 2_1_33B	2	7	6	5	1	0	6	0	0	0	0	0	0	0	0	0.231	0	1807600	263530		5585300
;	HMPREF0104_04179;BSFG_04517	lipoprotein OS=Bacteroides sp. 3_1_19;hypothetical protein OS=Bacteroides sp. 4_3_47FAA	2	3	3	0	0	0	0	0	0	2	1	1	2	0	2	0.071	0							2322800	1103400		1331100		4375400
	HMPREF0104_04236	outer membrane protein OS=Bacteroides sp. 3_1_19	1	4	3	0	0	0	0	0	0	1	1	1	0	0	0	0.069	0							380810	58359	48284
;	HMPREF0104_04299;HMPREF9008_02850	outer membrane protein OS=Bacteroides sp. 3_1_19;hypothetical protein OS=Parabacteroides sp. 20_3	2	3	1	0	0	0	0	0	0	1	1	1	1	0	0	0.254	0.00056243							5284600	3003300	1804800	2308600
;;	HMPREF0105_0144;CUU_1172;BSBG_02155	hypothetical protein OS=Bacteroides sp. 3_1_33FAA;putative lipoprotein OS=Bacteroides vulgatus PC510;hypothetical protein OS=Bacteroides sp. 9_1_42FAA	3	2	2	0	0	1	1	0	0	0	0	0	0	0	0	0.074	0			139230	724960
;;;;;;;;	HMPREF0105_0181;CUU_1137;BSFG_03034;BSEG_00245;BSBG_01395;HMPREF1532_02236;HMPREF1214_00114;BACDOR_04405;HMPREF9011_03737	L-asparaginase OS=Bacteroides sp. 3_1_33FAA;L-asparaginase, type II OS=Bacteroides vulgatus PC510;L-asparaginase OS=Bacteroides sp. 4_3_47FAA;L-asparaginase OS=Bacteroides dorei 5_1_36/D4;L-asparaginase OS=Bacteroides sp. 9_1_42FAA;L-asparaginase, type II OS=Bacteroides salyersiae WAL 10018 = DSM 18765 = JCM 12988;L-asparaginase OS=Bacteroides sp. HPS0048;L-asparaginase, type II OS=Bacteroides do…	9	1	1	0	0	0	0	0	0	0	0	0	0	0	1	0.045	0.00058411
;;;;;;;;	HMPREF0105_0559;BSBG_01761;HMPREF9011_02770;CUU_2592;BSFG_04177;BSEG_00662;BACDOR_03965;HMPREF1018_03583;HMPREF0101_03066	hypothetical protein OS=Bacteroides sp. 3_1_33FAA;hypothetical protein OS=Bacteroides sp. 9_1_42FAA;lipoprotein OS=Bacteroides sp. 3_1_40A;putative lipoprotein OS=Bacteroides vulgatus PC510;hypothetical protein OS=Bacteroides sp. 4_3_47FAA;hypothetical protein OS=Bacteroides dorei 5_1_36/D4;hypothetical protein OS=Bacteroides dorei DSM 17855;hypothetical protein OS=Bacteroides sp. 2_1_56FAA;hypot…	9	2	2	1	1	0	2	0	0	0	0	0	0	0	0	0.092	0	2320800			2090700
;;;	HMPREF0105_0653;BSEG_00699;BSBG_02279;BACDOR_03916	TonB-linked outer membrane protein, SusC/RagA family OS=Bacteroides sp. 3_1_33FAA;TonB-linked outer membrane protein, SusC/RagA family OS=Bacteroides dorei 5_1_36/D4;TonB-linked outer membrane protein, SusC/RagA family OS=Bacteroides sp. 9_1_42FAA;TonB-linked outer membrane protein, SusC/RagA family OS=Bacteroides dorei DSM 17855	4	2	2	0	0	0	0	0	0	1	2	1	1	0	0	0.023	0							1049600	899010	729020	696950
;;;	HMPREF0105_0733;BSEG_00772;BSBG_02351;BACDOR_03695	TonB-linked outer membrane protein, SusC/RagA family OS=Bacteroides sp. 3_1_33FAA;TonB-linked outer membrane protein, SusC/RagA family OS=Bacteroides dorei 5_1_36/D4;TonB-linked outer membrane protein, SusC/RagA family OS=Bacteroides sp. 9_1_42FAA;TonB-linked outer membrane protein, SusC/RagA family OS=Bacteroides dorei DSM 17855	4	4	2	1	2	1	2	0	1	0	0	0	0	0	0	0.056	0	4332500	2470100	2271000	4129200		690310
;;;	HMPREF0105_1462;BSEG_01178;BACDOR_00767;BSBG_00304	OmpA family protein OS=Bacteroides sp. 3_1_33FAA;OmpA family protein OS=Bacteroides dorei 5_1_36/D4;OmpA family protein OS=Bacteroides dorei DSM 17855;OmpA family protein OS=Bacteroides sp. 9_1_42FAA	4	10	4	4	1	0	2	0	2	0	0	0	0	0	0	0.429	0	4784800	1233800		4132100		1266400
;;;;;;	HMPREF0105_1473;BSEG_01188;CUU_2506;BSFG_00792;HMPREF9011_03165;BSBG_00314;BACDOR_00756	outer membrane efflux protein OS=Bacteroides sp. 3_1_33FAA;outer membrane efflux protein OS=Bacteroides dorei 5_1_36/D4;outer membrane efflux protein OS=Bacteroides vulgatus PC510;outer membrane efflux protein OS=Bacteroides sp. 4_3_47FAA;outer membrane efflux protein OS=Bacteroides sp. 3_1_40A;outer membrane efflux protein OS=Bacteroides sp. 9_1_42FAA;outer membrane efflux protein OS=Bacteroides…	7	3	3	2	1	1	2	0	0	1	1	1	1	0	0	0.101	0	899620		495780	515750					424640
;;;;;;	HMPREF0105_1498;BSEG_01208;BSBG_00337;BACDOR_00731;HMPREF9011_03140;CUU_2799;BSFG_00767	single-strand binding family protein OS=Bacteroides sp. 3_1_33FAA;single-strand binding family protein OS=Bacteroides dorei 5_1_36/D4;single-strand binding family protein OS=Bacteroides sp. 9_1_42FAA;single-strand binding family protein OS=Bacteroides dorei DSM 17855;single-stranded DNA-binding protein OS=Bacteroides sp. 3_1_40A;single-strand binding family protein OS=Bacteroides vulgatus PC510;s…	7	1	1	1	1	1	1	0	1	0	0	0	0	0	0	0.104	0.00058275	1482000		1296000	1660400		672520
;;;;	HMPREF0105_1763;CUU_3905;BSEG_04236;BSBG_00631;BACDOR_00378	SusD family protein OS=Bacteroides sp. 3_1_33FAA;putative lipoprotein OS=Bacteroides vulgatus PC510;SusD family protein OS=Bacteroides dorei 5_1_36/D4;SusD family protein OS=Bacteroides sp. 9_1_42FAA;SusD family protein OS=Bacteroides dorei DSM 17855	5	5	5	1	1	1	2	0	1	4	2	4	1	0	0	0.104	0	892490	493470	1206200	1789900		673600	6543800	2897000	2923600	2805300
;;;;;;;;;;;;;;	HMPREF0105_1951;CUU_0096;BSEG_03420;BSBG_03579;BACDOR_01987;BSCG_01950;BACCAC_03008;CUY_1903;HMPREF9010_02953;HMPREF1017_02385;BSGG_1254;BACOVA_05186;BACOVA_01308;BACPLE_02220;BACCELL_02776	TonB-linked outer membrane protein, SusC/RagA family OS=Bacteroides sp. 3_1_33FAA;TonB-dependent receptor plug domain protein OS=Bacteroides vulgatus PC510;TonB-linked outer membrane protein, SusC/RagA family OS=Bacteroides dorei 5_1_36/D4;TonB-linked outer membrane protein, SusC/RagA family OS=Bacteroides sp. 9_1_42FAA;TonB-linked outer membrane protein, SusC/RagA family OS=Bacteroides dorei DSM…	15	6	5	2	2	3	1	0	0	0	1	0	1	0	0	0.071	0	879060	68748	507890	846810
;;	HMPREF0105_1996;BSBG_00738;BACDOR_01946	TonB-linked outer membrane protein, SusC/RagA family OS=Bacteroides sp. 3_1_33FAA;TonB-linked outer membrane protein, SusC/RagA family OS=Bacteroides sp. 9_1_42FAA;TonB-linked outer membrane protein, SusC/RagA family OS=Bacteroides dorei DSM 17855	3	4	3	2	1	1	2	0	0	0	0	0	0	0	0	0.059	0	317630	431470	436650	635500
;;;	HMPREF0105_2032;HMPREF9011_00434;BSFG_00352;BACDOR_01907	hypothetical protein OS=Bacteroides sp. 3_1_33FAA;hypothetical protein OS=Bacteroides sp. 3_1_40A;hypothetical protein OS=Bacteroides sp. 4_3_47FAA;hypothetical protein OS=Bacteroides dorei DSM 17855	4	1	1	1	0	0	1	0	0	0	0	0	0	0	0	0.016	0.00058548	353890			270080
;;;;;	HMPREF0105_2157;BSBG_00883;BACDOR_01722;CUU_0252;HMPREF9011_00526;BSFG_00442	glycosyl hydrolase, family 43 OS=Bacteroides sp. 3_1_33FAA;glycosyl hydrolase, family 43 OS=Bacteroides sp. 9_1_42FAA;glycosyl hydrolase, family 43 OS=Bacteroides dorei DSM 17855;glycosyl hydrolase, family 43 OS=Bacteroides vulgatus PC510;glycoside hydrolase family 43 OS=Bacteroides sp. 3_1_40A;glycosyl hydrolase, family 43 OS=Bacteroides sp. 4_3_47FAA	6	2	2	0	0	0	1	2	0	0	0	0	0	0	0	0.067	0				2335000	1740800
;;;	HMPREF0105_2164;BSEG_02061;BSBG_00890;BACDOR_01715	putative alpha-N-arabinofuranosidase 1 OS=Bacteroides sp. 3_1_33FAA;putative alpha-N-arabinofuranosidase 1 OS=Bacteroides dorei 5_1_36/D4;putative alpha-N-arabinofuranosidase 1 OS=Bacteroides sp. 9_1_42FAA;carbohydrate binding domain protein OS=Bacteroides dorei DSM 17855	4	1	1	0	0	0	1	0	0	0	0	0	0	0	0	0.038	0.0050607				75328
;;;;	HMPREF0105_2277;CUU_0335;BSEG_01960;BSBG_01008;BACDOR_04903	hypothetical protein OS=Bacteroides sp. 3_1_33FAA;putative lipoprotein OS=Bacteroides vulgatus PC510;hypothetical protein OS=Bacteroides dorei 5_1_36/D4;hypothetical protein OS=Bacteroides sp. 9_1_42FAA;hypothetical protein OS=Bacteroides dorei DSM 17855	5	1	1	0	0	0	1	1	0	0	0	0	0	0	0	0.03	0.0082765				372890	383890
;;;;;;;;;;;;;;;;;;;;;;;;;;;;;;;;;;;;;;;;;;	HMPREF0105_2322;CUU_2123;BSEG_01917;BSBG_01052;HMPREF9011_00640;BACDOR_04851;BACCOPRO_00308;BSFG_00565;HMPREF9446_01851;BSGG_5050;HMPREF0969_01279;HMPREF1007_00066;HMPREF1016_02603;BACCOP_01325;BACSTE_02762;BACCAC_00196;BACFIN_07789;BACUNI_00818;BSCG_04600;HMPREF1017_04988;HMPREF1532_02271;HMPREF1214_00060;HMPREF1018_03941;BACOVA_01035;HMPREF0101_04203;CUY_3306;HMPREF9007_02902;AL1_32070;PREVCOP_…	DNA-directed RNA polymerase, beta' subunit OS=Bacteroides sp. 3_1_33FAA;DNA-directed RNA polymerase, beta' subunit OS=Bacteroides vulgatus PC510;DNA-directed RNA polymerase, beta' subunit OS=Bacteroides dorei 5_1_36/D4;DNA-directed RNA polymerase, beta' subunit OS=Bacteroides sp. 9_1_42FAA;DNA-directed RNA polymerase subunit beta OS=Bacteroides sp. 3_1_40A;DNA-directed RNA polymerase, beta' subun…	43	3	2	1	1	0	1	0	0	0	0	0	0	0	0	0.029	0		114560		133920
;;;;;	HMPREF0105_2369;BSEG_01870;BSBG_01100;BACCAC_01092;HMPREF1018_01826;HMPREF0101_00664	TonB-linked outer membrane protein, SusC/RagA family OS=Bacteroides sp. 3_1_33FAA;TonB-linked outer membrane protein, SusC/RagA family OS=Bacteroides dorei 5_1_36/D4;TonB-linked outer membrane protein, SusC/RagA family OS=Bacteroides sp. 9_1_42FAA;TonB-linked outer membrane protein, SusC/RagA family OS=Bacteroides caccae ATCC 43185;hypothetical protein OS=Bacteroides sp. 2_1_56FAA;TonB-linked out…	6	25	1	1	1	1	1	0	0	0	0	0	0	0	0	0.378	0	504990	298320	429310	565010
;;;;;	HMPREF0105_3218;BSBG_03062;BACDOR_00178;HMPREF9011_02681;BSFG_03689;BSEG_02599	TonB-dependent receptor plug domain protein OS=Bacteroides sp. 3_1_33FAA;TonB-dependent receptor plug domain protein OS=Bacteroides sp. 9_1_42FAA;TonB-dependent receptor plug domain protein OS=Bacteroides dorei DSM 17855;exported protein OS=Bacteroides sp. 3_1_40A;TonB-dependent receptor plug domain protein OS=Bacteroides sp. 4_3_47FAA;TonB-dependent receptor plug domain protein OS=Bacteroides do…	6	1	1	0	1	0	1	0	0	0	0	0	0	0	0	0.029	0.0015907		220760		204070
;;;;;;;;	HMPREF0105_3246;CUU_1676;BSBG_03091;BACDOR_00210;HMPREF9011_02712;BSFG_03661;BSEG_02571;BACCOP_02443;BACCOPRO_03643	glutamate dehydrogenase, NAD-specific OS=Bacteroides sp. 3_1_33FAA;Glu/Leu/Phe/Val dehydrogenase, dimerization domain protein OS=Bacteroides vulgatus PC510;glutamate dehydrogenase, NAD-specific OS=Bacteroides sp. 9_1_42FAA;glutamate dehydrogenase, NAD-specific OS=Bacteroides dorei DSM 17855;NAD-specific glutamate dehydrogenase OS=Bacteroides sp. 3_1_40A;glutamate dehydrogenase, NAD-specific OS=Ba…	9	13	4	2	1	1	3	0	1	0	0	0	0	0	0	0.393	0	16647000	25246000	12507000	34544000		7517200	20444000	3762700	16975000	19101000	3631400	2258700
;;;;;;;	HMPREF0105_3393;HMPREF9011_00144;CUU_0810;BSFG_00055;BSEG_02884;BSBG_03222;BACDOR_02278;BACDOR_02279	TonB-linked outer membrane protein, SusC/RagA family OS=Bacteroides sp. 3_1_33FAA;TonB-dependent receptor plug domain-containing protein OS=Bacteroides sp. 3_1_40A;TonB-dependent receptor plug domain protein OS=Bacteroides vulgatus PC510;TonB-linked outer membrane protein, SusC/RagA family OS=Bacteroides sp. 4_3_47FAA;TonB-linked outer membrane protein, SusC/RagA family OS=Bacteroides dorei 5_1_3…	8	27	26	19	14	12	20	1	4	2	2	2	2	1	0	0.4	0	13874000	15494000	3579700	27093000	279650	1140300	59424000	39395000	34103000	42186000	162340
;;;;;;;;;;;;;;	HMPREF0105_3536;BSBG_03357;BACDOR_03276;HMPREF9010_04047;HMPREF1017_02726;CUY_0659;BSGG_1880;BACOVA_03518;BSGG_2598;HMPREF1532_02882;HMPREF1017_00347;HMPREF1532_02640;HMPREF1214_03221;BACCOP_03764;HMPREF9447_03270	TonB-linked outer membrane protein, SusC/RagA family OS=Bacteroides sp. 3_1_33FAA;TonB-linked outer membrane protein, SusC/RagA family OS=Bacteroides sp. 9_1_42FAA;TonB-linked outer membrane protein, SusC/RagA family OS=Bacteroides dorei DSM 17855;SusC, outer membrane protein involved in starch binding OS=Bacteroides sp. 3_1_23;hypothetical protein OS=Bacteroides ovatus 3_8_47FAA;TonB-dependent r…	15	31	4	2	0	0	1	0	0	1	1	1	1	0	0	0.436	0	40222			67750			54953	815550	359230
;;;;;;;;;	HMPREF0105_3734;CUU_1753;BSFG_01629;BSBG_04036;BACDOR_01259;BSEG_03767;BACPLE_00333;HMPREF9447_03035;HMPREF0969_02401;BACCELL_00852	TonB-linked outer membrane protein, SusC/RagA family OS=Bacteroides sp. 3_1_33FAA;TonB-dependent receptor OS=Bacteroides vulgatus PC510;TonB-linked outer membrane protein, SusC/RagA family OS=Bacteroides sp. 4_3_47FAA;TonB-linked outer membrane protein, SusC/RagA family OS=Bacteroides sp. 9_1_42FAA;TonB-linked outer membrane protein, SusC/RagA family OS=Bacteroides dorei DSM 17855;TonB-linked out…	10	16	16	7	5	6	9	0	0	4	2	3	7	0	0	0.206	0	1271400	1355600	902880	1669200			2194400	177840	272670	1297400
;;;;;;;	HMPREF0105_3800;BACDOR_01206;CUU_3892;BSEG_03710;BSBG_04084;HMPREF0619_00078;HMPREF1018_01829;HMPREF0101_00667	TonB-linked outer membrane protein, SusC/RagA family OS=Bacteroides sp. 3_1_33FAA;TonB-linked outer membrane protein, SusC/RagA family OS=Bacteroides dorei DSM 17855;TonB-dependent receptor OS=Bacteroides vulgatus PC510;TonB-linked outer membrane protein, SusC/RagA family OS=Bacteroides dorei 5_1_36/D4;TonB-linked outer membrane protein, SusC/RagA family OS=Bacteroides sp. 9_1_42FAA;TonB-linked o…	8	7	5	4	2	2	3	0	1	0	0	0	0	0	0	0.091	0	1212600	718670	945000	1544500
;;;	HMPREF0105_4532;BSEG_04328;BSBG_04375;BACDOR_02449	tetraacyldisaccharide 4'-kinase OS=Bacteroides sp. 3_1_33FAA;tetraacyldisaccharide 4'-kinase OS=Bacteroides dorei 5_1_36/D4;tetraacyldisaccharide 4'-kinase OS=Bacteroides sp. 9_1_42FAA;tetraacyldisaccharide 4'-kinase OS=Bacteroides dorei DSM 17855	4	1	1	0	0	0	0	0	1	0	0	0	0	1	0	0.079	0.00056818						64966000					29385000
;	HMPREF0105_4605;BACDOR_02134	hypothetical protein OS=Bacteroides sp. 3_1_33FAA;hypothetical protein OS=Bacteroides dorei DSM 17855	2	12	1	0	0	0	0	0	0	0	0	1	0	0	0	0.176	0.00062073
;;;;	HMPREF0105_4623;CUU_3960;BSEG_04401;BSBG_04775;BACDOR_03222	hypothetical protein OS=Bacteroides sp. 3_1_33FAA;putative lipoprotein OS=Bacteroides vulgatus PC510;hypothetical protein OS=Bacteroides dorei 5_1_36/D4;hypothetical protein OS=Bacteroides sp. 9_1_42FAA;hypothetical protein OS=Bacteroides dorei DSM 17855	5	7	7	5	4	4	6	1	2	0	0	0	0	0	0	0.424	0	16104000	15205000	14094000	26547000	433110	1951400
;;;;;	HMPREF0105_4624;BSEG_04402;BSBG_04776;BACDOR_03223;CUU_3961;PARMER_04096	hypothetical protein OS=Bacteroides sp. 3_1_33FAA;hypothetical protein OS=Bacteroides dorei 5_1_36/D4;hypothetical protein OS=Bacteroides sp. 9_1_42FAA;hypothetical protein OS=Bacteroides dorei DSM 17855;putative lipoprotein OS=Bacteroides vulgatus PC510;SusD family protein OS=Parabacteroides merdae ATCC 43184	6	8	8	5	4	5	8	0	3	2	0	1	1	0	0	0.24	0	46555000	12063000	24469000	59401000		16374000	4246100
;;;	HMPREF0619_02045;HMPREF0104_03685;HMPREF0103_0121;HMPREF9008_03948	TonB-linked outer membrane protein, SusC/RagA family OS=Parabacteroides sp. D13;outer membrane protein OS=Bacteroides sp. 3_1_19;TonB-linked outer membrane protein, SusC/RagA family OS=Bacteroides sp. 2_1_33B;TonB-linked outer membrane protein, SusC/RagA family OS=Parabacteroides sp. 20_3	4	15	15	0	0	0	0	0	0	12	8	11	12	1	0	0.212	0							12005000	5291600	6371900	8778700	64358
	HMPREF0619_02142	TonB-linked outer membrane protein, SusC/RagA family OS=Parabacteroides sp. D13	1	1	1	1	1	0	1	0	0	1	0	0	0	0	0	0.017	0.00060643	1746100	538620		1807500			443050
;;	HMPREF0619_02480;HMPREF0104_02605;HMPREF0103_0320	TonB-linked outer membrane protein, SusC/RagA family OS=Parabacteroides sp. D13;outer membrane protein OS=Bacteroides sp. 3_1_19;TonB-linked outer membrane protein, SusC/RagA family OS=Bacteroides sp. 2_1_33B	3	7	3	0	1	1	2	0	0	0	0	0	0	0	0	0.075	0				57241
;	HMPREF0619_03225;HMPREF0104_02345	efflux ABC transporter, permease protein OS=Parabacteroides sp. D13;efflux ABC transporter, permease protein OS=Bacteroides sp. 3_1_19	2	1	1	0	1	0	1	0	0	0	0	0	0	0	0	0.024	0.0020986		2193400		3169700
;;;	HMPREF0619_03488;HMPREF0104_03316;HMPREF9008_01866;HMPREF0103_3067	TonB-linked outer membrane protein, SusC/RagA family OS=Parabacteroides sp. D13;outer membrane protein OS=Bacteroides sp. 3_1_19;TonB-linked outer membrane protein, SusC/RagA family OS=Parabacteroides sp. 20_3;TonB-linked outer membrane protein, SusC/RagA family OS=Bacteroides sp. 2_1_33B	4	7	7	0	0	0	1	0	0	6	3	5	4	0	0	0.105	0				317600			4910900	2041900	2127300	1654000
;;	HMPREF0969_00391;HMPREF1007_01546;BACUNI_01431	TonB-linked outer membrane protein, SusC/RagA family OS=Bacteroides sp. D20;TonB-dependent Receptor Plug domain-containing protein OS=Bacteroides sp. 4_1_36;TonB-linked outer membrane protein, SusC/RagA family OS=Bacteroides uniformis ATCC 8492	3	19	19	0	0	0	0	0	0	13	11	12	12	1	0	0.302	0							16081000	10774000	10053000	11131000	120050
;;;;	HMPREF0969_01093;BACUNI_03778;HMPREF9446_01409;HMPREF9447_04378;BSEG_01987	TonB-linked outer membrane protein, SusC/RagA family OS=Bacteroides sp. D20;TonB-linked outer membrane protein, SusC/RagA family OS=Bacteroides uniformis ATCC 8492;TonB-dependent receptor plug domain protein OS=Bacteroides fluxus YIT 12057;SusC/RagA family TonB-linked outer membrane protein OS=Bacteroides oleiciplenus YIT 12058;TonB-linked outer membrane protein, SusC/RagA family OS=Bacteroides d…	5	6	1	1	1	1	1	0	1	0	0	0	0	0	0	0.09	0	6495600	3842000	1781400	7647000
;	HMPREF0969_01335;HMPREF1007_00114	hypothetical protein OS=Bacteroides sp. D20;hypothetical protein OS=Bacteroides sp. 4_1_36	2	26	19	0	0	0	0	0	0	18	12	11	12	2	15	0.359	0							61947000	28978000	29928000	32943000	753830	23673000
;	HMPREF0969_01569;BACUNI_00197	SusD family protein OS=Bacteroides sp. D20;SusD family protein OS=Bacteroides uniformis ATCC 8492	2	2	2	1	1	0	1	0	0	1	1	0	0	0	0	0.067	0		1673600		1212200			915100
;	HMPREF0969_01570;BACUNI_00196	TonB-linked outer membrane protein, SusC/RagA family OS=Bacteroides sp. D20;TonB-linked outer membrane protein, SusC/RagA family OS=Bacteroides uniformis ATCC 8492	2	4	4	0	2	1	2	0	0	1	0	0	0	0	0	0.078	0		306200		191580
;;;;;;;;;;;;;;;;;;;;;;;;;;;;	HMPREF0969_02187;HMPREF1007_00924;BACUNI_00355;BACCELL_02372;HMPREF9010_00517;BACCOP_00431;HMPREF9447_01808;HMPREF1016_03363;BSGG_2498;HMPREF9010_00334;HMPREF1532_03992;HMPREF9010_00339;BSCG_01471;HMPREF9007_02574;BACCAC_01271;BACOVA_02090;BSIG_1622;CUY_0410;HMPREF9448_01758;ES1_21320;EUBSIR_00935;HMPREF9008_04371;HMPREF0103_3889;HMPREF0104_03888;HMPREF0101_02746;BACPLE_03778;HMPREF0619_04058;HMP…	hypothetical protein OS=Bacteroides sp. D20;hypothetical protein OS=Bacteroides sp. 4_1_36;hypothetical protein OS=Bacteroides uniformis ATCC 8492;hypothetical protein OS=Bacteroides cellulosilyticus DSM 14838;conserved hypothetical protein OS=Bacteroides sp. 3_1_23;hypothetical protein OS=Bacteroides coprocola DSM 17136;hypothetical protein OS=Bacteroides oleiciplenus YIT 12058;hypothetical prot…	29	3	3	0	0	0	0	0	0	0	0	0	0	0	3	0.095	0												3198600
;;;	HMPREF0969_03167;BACUNI_01944;HMPREF1214_04318;HMPREF1007_02243	SusD family protein OS=Bacteroides sp. D20;hypothetical protein OS=Bacteroides uniformis ATCC 8492;hypothetical protein OS=Bacteroides sp. HPS0048;hypothetical protein OS=Bacteroides sp. 4_1_36	4	2	2	1	0	1	1	0	0	0	0	0	0	0	0	0.099	0	1209000		1156800	975280
;;	HMPREF0969_03189;BACUNI_01970;BACSTE_02810	phosphoribosylglycinamide formyltransferase 2 OS=Bacteroides sp. D20;phosphoribosylglycinamide formyltransferase 2 OS=Bacteroides uniformis ATCC 8492;phosphoribosylglycinamide formyltransferase 2 OS=Bacteroides stercoris ATCC 43183	3	1	1	0	0	0	0	1	0	0	0	0	0	0	0	0.052	0.0030659
;	HMPREF1007_00110;BACUNI_00852	hypothetical protein OS=Bacteroides sp. 4_1_36;hypothetical protein OS=Bacteroides uniformis ATCC 8492	2	18	18	13	10	6	12	0	0	0	0	0	0	0	0	0.28	0	4427600	2523300	854550	5600800
;;;;	HMPREF1007_00159;HMPREF0969_01390;BACCAC_03746;BACCAC_02824;BACCELL_02428	glycosyl hydrolase family 3 N terminal domain-containing protein OS=Bacteroides sp. 4_1_36;glycosyl hydrolase family 3 N-terminal domain protein OS=Bacteroides sp. D20;glycosyl hydrolase family 3 C-terminal domain protein OS=Bacteroides caccae ATCC 43185;glycosyl hydrolase family 3 N-terminal domain protein OS=Bacteroides caccae ATCC 43185;glycosyl hydrolase family 3 N-terminal domain protein OS=…	5	3	2	0	0	0	0	2	0	0	0	0	0	0	0	0.081	0					258490
;;	HMPREF1007_00241;HMPREF0969_01464;BACUNI_01011	outer membrane efflux protein OS=Bacteroides sp. 4_1_36;efflux transporter, outer membrane factor lipoprotein, NodT family OS=Bacteroides sp. D20;efflux transporter, outer membrane factor lipoprotein, NodT family OS=Bacteroides uniformis ATCC 8492	3	1	1	0	0	0	0	0	1	0	0	0	0	0	0	0.05	0.00060386
;;	HMPREF1007_00309;HMPREF0969_01539;BACUNI_01087	hypothetical protein OS=Bacteroides sp. 4_1_36;SusD family protein OS=Bacteroides sp. D20;SusD family protein OS=Bacteroides uniformis ATCC 8492	3	3	3	0	0	0	0	0	0	1	0	0	2	0	0	0.082	0
;;;;;;	HMPREF1007_00310;HMPREF0969_01540;BACUNI_01088;HMPREF0105_0885;CUU_2100;BSBG_02503;BACDOR_03511	TonB-dependent Receptor Plug domain-containing protein OS=Bacteroides sp. 4_1_36;TonB-linked outer membrane protein, SusC/RagA family OS=Bacteroides sp. D20;TonB-linked outer membrane protein, SusC/RagA family OS=Bacteroides uniformis ATCC 8492;TonB-linked outer membrane protein, SusC/RagA family OS=Bacteroides sp. 3_1_33FAA;TonB-dependent receptor plug domain protein OS=Bacteroides vulgatus PC51…	7	2	2	0	0	0	0	0	0	1	1	1	0	0	0	0.024	0							484310		191720
;	HMPREF1007_00365;BACUNI_00061	TonB-dependent Receptor Plug domain-containing protein OS=Bacteroides sp. 4_1_36;TonB-linked outer membrane protein, SusC/RagA family OS=Bacteroides uniformis ATCC 8492	2	1	1	0	0	0	0	0	1	0	0	0	0	0	0	0.01	1
;;;	HMPREF1007_00399;HMPREF0969_01627;BACUNI_00484;HMPREF1016_00932	rubrerythrin OS=Bacteroides sp. 4_1_36;rubrerythrin OS=Bacteroides sp. D20;rubrerythrin OS=Bacteroides uniformis ATCC 8492;rubrerythrin OS=Bacteroides eggerthii 1_2_48FAA	4	8	0	0	0	0	0	0	0	0	0	0	0	0	0	0.453	0	3007900				34654000		4193100			4497400		217260000
;;	HMPREF1007_00500;HMPREF0969_01704;BACUNI_04179	TonB dependent receptor OS=Bacteroides sp. 4_1_36;TonB-linked outer membrane protein, SusC/RagA family OS=Bacteroides sp. D20;TonB-linked outer membrane protein, SusC/RagA family OS=Bacteroides uniformis ATCC 8492	3	3	3	0	0	0	0	0	0	2	1	1	3	0	0	0.038	0							818030		60851	710370
;;	HMPREF1007_00501;HMPREF0969_01705;BACUNI_04178	hypothetical protein OS=Bacteroides sp. 4_1_36;SusD family protein OS=Bacteroides sp. D20;SusD family protein OS=Bacteroides uniformis ATCC 8492	3	3	3	0	0	0	0	0	0	3	0	0	0	0	0	0.095	0
;;;;	HMPREF1007_00596;HMPREF0969_01841;BACUNI_04059;BACCELL_02396;HMPREF9446_01933	tetratricopeptide OS=Bacteroides sp. 4_1_36;tetratricopeptide repeat protein OS=Bacteroides sp. D20;tetratricopeptide repeat protein OS=Bacteroides uniformis ATCC 8492;tetratricopeptide repeat protein OS=Bacteroides cellulosilyticus DSM 14838;tetratricopeptide repeat protein OS=Bacteroides fluxus YIT 12057	5	7	0	0	0	0	0	0	0	0	0	0	0	0	0	0.156	0	6982500	4296500		10629000		568530	1465600	458880	601640	1147000
;;	HMPREF1007_00614;HMPREF0969_01859;BACUNI_04035	phosphoenolpyruvate carboxykinase OS=Bacteroides sp. 4_1_36;phosphoenolpyruvate carboxykinase (ATP) OS=Bacteroides sp. D20;phosphoenolpyruvate carboxykinase (ATP) OS=Bacteroides uniformis ATCC 8492	3	13	0	0	0	0	0	0	0	0	0	0	0	0	0	0.32	0.00062112	2894200			868130	15249000							11741000
;;	HMPREF1007_00620;HMPREF0969_01865;BACUNI_04028	hypothetical protein OS=Bacteroides sp. 4_1_36;hypothetical protein OS=Bacteroides sp. D20;hypothetical protein OS=Bacteroides uniformis ATCC 8492	3	1	1	0	1	0	1	0	0	0	0	0	0	0	0	0.034	0.00061843		591480		2116300
;;;;	HMPREF1007_00808;HMPREF0969_02073;BACUNI_00242;HMPREF1016_00728;HMPREF9447_01974	lipoprotein OS=Bacteroides sp. 4_1_36;SusD family protein OS=Bacteroides sp. D20;SusD family protein OS=Bacteroides uniformis ATCC 8492;lipoprotein OS=Bacteroides eggerthii 1_2_48FAA;hypothetical protein OS=Bacteroides oleiciplenus YIT 12058	5	12	11	5	2	2	7	0	0	11	7	6	7	1	0	0.335	0	8362300	3836000	2056900	10521000			53757000	19884000	15217000	16637000
;;;;	HMPREF1007_00809;HMPREF0969_02074;BACUNI_00241;HMPREF1016_00727;BACCELL_01323	TonB-dependent Receptor Plug domain-containing protein OS=Bacteroides sp. 4_1_36;TonB-linked outer membrane protein, SusC/RagA family OS=Bacteroides sp. D20;TonB-linked outer membrane protein, SusC/RagA family OS=Bacteroides uniformis ATCC 8492;TonB-dependent Receptor Plug domain-containing protein OS=Bacteroides eggerthii 1_2_48FAA;TonB-linked outer membrane protein, SusC/RagA family OS=Bacteroi…	5	21	21	9	7	5	8	0	0	19	14	13	12	2	0	0.32	0	5527300	2868000	2218300	7579600			28809000	14977000	13730000	16108000	1348900
;	HMPREF1007_00811;HMPREF0969_02075	TonB-dependent Receptor Plug domain-containing protein OS=Bacteroides sp. 4_1_36;TonB-linked outer membrane protein, SusC/RagA family OS=Bacteroides sp. D20	2	13	13	1	1	1	2	0	0	7	5	5	5	0	0	0.186	0	85608		418700	83958			1733500	1001700	757620	1141700
;	HMPREF1007_00812;HMPREF0969_02076	hypothetical protein OS=Bacteroides sp. 4_1_36;SusD family protein OS=Bacteroides sp. D20	2	4	4	0	0	0	0	0	0	4	1	1	2	0	0	0.089	0							2616200	243970		352640
;;;;;	HMPREF1007_00911;HMPREF0969_02175;BACUNI_00371;HMPREF1007_02653;HMPREF0969_02882;BACUNI_04444	hypothetical protein OS=Bacteroides sp. 4_1_36;SusD family protein OS=Bacteroides sp. D20;SusD family protein OS=Bacteroides uniformis ATCC 8492;hypothetical protein OS=Bacteroides sp. 4_1_36;SusD family protein OS=Bacteroides sp. D20;SusD family protein OS=Bacteroides uniformis ATCC 8492	6	10	8	7	5	3	6	0	1	0	0	0	0	0	0	0.309	0	22569000	22866000	9406800	49414000		2615900	65335000	26781000	38547000	42675000
;;	HMPREF1007_00952;HMPREF0969_02216;BACUNI_00151	hypothetical protein OS=Bacteroides sp. 4_1_36;SusD family protein OS=Bacteroides sp. D20;SusD family protein OS=Bacteroides uniformis ATCC 8492	3	4	4	3	1	2	3	0	0	0	0	0	0	0	0	0.191	0	4861000	4887000	521400	10997000
;;	HMPREF1007_01062;HMPREF0969_00563;BACUNI_02190	TonB dependent receptor OS=Bacteroides sp. 4_1_36;TonB-dependent receptor OS=Bacteroides sp. D20;TonB-dependent receptor OS=Bacteroides uniformis ATCC 8492	3	5	5	0	0	0	1	0	0	2	2	1	2	0	0	0.095	0				221810			421880	806090	254470	267620
;;;;	HMPREF1007_01069;HMPREF0969_00567;BACUNI_02194;HMPREF9447_00935;BACCELL_04301	phosphoserine aminotransferase OS=Bacteroides sp. 4_1_36;phosphoserine transaminase OS=Bacteroides sp. D20;phosphoserine transaminase OS=Bacteroides uniformis ATCC 8492;phosphoserine aminotransferase OS=Bacteroides oleiciplenus YIT 12058;phosphoserine transaminase OS=Bacteroides cellulosilyticus DSM 14838	5	8	0	0	0	0	0	0	0	0	0	0	0	0	0	0.369	0.00056117					2220300							2073100
;;	HMPREF1007_01130;HMPREF0969_00632;BACUNI_02285	hypothetical protein OS=Bacteroides sp. 4_1_36;hypothetical protein OS=Bacteroides sp. D20;hypothetical protein OS=Bacteroides uniformis ATCC 8492	3	10	10	3	4	4	7	0	0	1	0	2	2	0	0	0.156	0	2498400	1464200	2751300	5548400			83962		505680	717450
;;;	HMPREF1007_01167;HMPREF0969_00668;BACUNI_02328;HMPREF9446_03440	iron/manganese superoxide dismutase domain-containing protein OS=Bacteroides sp. 4_1_36;superoxide dismutase (Fe) OS=Bacteroides sp. D20;superoxide dismutase, Mn/Fe family OS=Bacteroides uniformis ATCC 8492;superoxide dismutase OS=Bacteroides fluxus YIT 12057	4	4	4	0	0	0	0	1	0	0	0	0	0	0	4	0.495	0												42023000
;;	HMPREF1007_01378;HMPREF0969_03421;BACUNI_02775	hypothetical protein OS=Bacteroides sp. 4_1_36;hypothetical protein OS=Bacteroides sp. D20;hypothetical protein OS=Bacteroides uniformis ATCC 8492	3	1	1	1	1	1	0	0	0	0	1	0	1	0	0	0.046	0.00061162								451850		833850
;	HMPREF1007_01437;BACUNI_02047	hypothetical protein OS=Bacteroides sp. 4_1_36;hypothetical protein OS=Bacteroides uniformis ATCC 8492	2	2	2	0	0	0	0	1	0	2	1	0	1	0	0	0.175	0					6733900		20134000	10308000		6531400
;	HMPREF1007_01461;BACUNI_02038	major outer membrane protein OmpA OS=Bacteroides sp. 4_1_36;hypothetical protein OS=Bacteroides uniformis ATCC 8492	2	6	0	0	0	0	0	0	0	0	0	0	0	0	0	0.278	0	2344500	1055900							783510
;;	HMPREF1007_01513;HMPREF0969_00423;BACUNI_01395	NodT family efflux transporter OS=Bacteroides sp. 4_1_36;efflux transporter, outer membrane factor lipoprotein, NodT family OS=Bacteroides sp. D20;efflux transporter, outer membrane factor lipoprotein, NodT family OS=Bacteroides uniformis ATCC 8492	3	1	1	1	0	0	0	0	0	0	0	0	0	0	0	0.052	0.0064198	652410
;;	HMPREF1007_01545;HMPREF0969_00392;BACUNI_01430	hypothetical protein OS=Bacteroides sp. 4_1_36;hypothetical protein OS=Bacteroides sp. D20;hypothetical protein OS=Bacteroides uniformis ATCC 8492	3	9	9	0	0	0	0	0	0	7	7	7	8	0	0	0.265	0							18659000	9087400	13587000	13312000
;;;;;;;;;;;;;;;;;;;;;;;;;;;;;;;;;;;;;;;;;	HMPREF1007_01570;HMPREF1017_02143;BSBG_01783;HMPREF9447_01358;HMPREF9446_00015;HMPREF9011_02754;HMPREF9010_02380;HMPREF9007_04369;HMPREF1016_03095;BSCG_00523;HMPREF0969_00367;BACCOP_01381;BACCOPRO_03831;BACDOR_03943;BACFIN_08354;BACOVA_04431;BACPLE_03068;BACSTE_00957;HMPREF1532_02508;BACCAC_02775;BACUNI_01459;BSEG_00683;BSFG_04161;BSGG_3131;BSIG_4258;CUU_2576;CUY_2388;HMPREF0105_0628;BACCELL_0355…	carboxyl transferase domain-containing protein OS=Bacteroides sp. 4_1_36;hypothetical protein OS=Bacteroides ovatus 3_8_47FAA;carboxyl transferase domain protein OS=Bacteroides sp. 9_1_42FAA;hypothetical protein OS=Bacteroides oleiciplenus YIT 12058;carboxyl transferase domain protein OS=Bacteroides fluxus YIT 12057;propionyl-CoA carboxylase subunit beta OS=Bacteroides sp. 3_1_40A;methylmalonyl-C…	42	2	2	1	2	0	1	0	0	0	0	0	0	0	0	0.056	0		773950
;;	HMPREF1007_01594;HMPREF0969_00343;BACUNI_01487	hypothetical protein OS=Bacteroides sp. 4_1_36;hypothetical protein OS=Bacteroides sp. D20;hypothetical protein OS=Bacteroides uniformis ATCC 8492	3	2	2	2	0	0	0	0	0	0	0	0	0	0	0	0.092	0	862450
;;	HMPREF1007_01595;HMPREF0969_00342;BACUNI_01488	paladin OS=Bacteroides sp. 4_1_36;SusD family protein OS=Bacteroides sp. D20;SusD family protein OS=Bacteroides uniformis ATCC 8492	3	1	1	0	0	0	1	0	0	0	0	0	0	0	0	0.026	0
;;;	HMPREF1007_01596;HMPREF0969_00341;BACUNI_01489;HMPREF9446_00615	TonB-dependent Receptor Plug domain-containing protein OS=Bacteroides sp. 4_1_36;TonB-linked outer membrane protein, SusC/RagA family OS=Bacteroides sp. D20;TonB-linked outer membrane protein, SusC/RagA family OS=Bacteroides uniformis ATCC 8492;TonB-dependent receptor plug domain protein OS=Bacteroides fluxus YIT 12057	4	11	9	1	3	2	4	0	0	0	0	1	0	0	0	0.19	0	828030	1114100	1182600	3383400
;;	HMPREF1007_01748;HMPREF0969_00051;BACUNI_01171	hypothetical protein OS=Bacteroides sp. 4_1_36;hypothetical protein OS=Bacteroides sp. D20;hypothetical protein OS=Bacteroides uniformis ATCC 8492	3	1	1	1	1	0	1	0	0	1	0	0	0	0	0	0.123	0.0006035	12237000	4665300		16445000			25783000
;;	HMPREF1007_01818;HMPREF0969_02509;BACUNI_01635	serpin OS=Bacteroides sp. 4_1_36;serine proteinase inhibitor OS=Bacteroides sp. D20;serine proteinase inhibitor OS=Bacteroides uniformis ATCC 8492	3	2	2	0	0	0	0	1	0	0	0	0	0	0	1	0.068	0												385430
	HMPREF1007_01918	hypothetical protein OS=Bacteroides sp. 4_1_36	1	9	1	0	0	0	0	0	0	1	0	1	0	0	0	0.235	0							22917000	8149600	11549000	12382000
;;	HMPREF1007_01974;HMPREF0969_02358;BACUNI_03276	TonB dependent receptor OS=Bacteroides sp. 4_1_36;TonB-linked outer membrane protein, SusC/RagA family OS=Bacteroides sp. D20;TonB-linked outer membrane protein, SusC/RagA family OS=Bacteroides uniformis ATCC 8492	3	3	3	0	0	0	0	0	0	1	0	0	2	0	0	0.041	0							212790
;;	HMPREF1007_02196;HMPREF0969_03124;BACUNI_01882	hypothetical protein OS=Bacteroides sp. 4_1_36;hypothetical protein OS=Bacteroides sp. D20;hypothetical protein OS=Bacteroides uniformis ATCC 8492	3	1	1	1	0	1	1	0	0	0	0	0	0	0	0	0.05	0.0030992	5305300		3910200	4608300
;;	HMPREF1007_02387;HMPREF0969_03317;BACUNI_00693	xylose isomerase OS=Bacteroides sp. 4_1_36;xylose isomerase OS=Bacteroides sp. D20;xylose isomerase OS=Bacteroides uniformis ATCC 8492	3	5	0	0	0	0	0	0	0	0	0	0	0	0	0	0.167	0.00062735					1583900
;;	HMPREF1007_02566;HMPREF0969_02985;BACUNI_04326	NlpC/P60 family protein OS=Bacteroides sp. 4_1_36;NlpC/P60 family protein OS=Bacteroides sp. D20;NlpC/P60 family protein OS=Bacteroides uniformis ATCC 8492	3	1	1	0	0	0	0	0	0	1	1	1	1	0	0	0.065	0.0083048							2998800	1235100	2063700	1790100
;;	HMPREF1007_02617;HMPREF0969_02924;BACUNI_04391	ferritin-like domain-containing protein OS=Bacteroides sp. 4_1_36;ferritin OS=Bacteroides sp. D20;ferritin OS=Bacteroides uniformis ATCC 8492	3	2	1	0	0	0	0	0	0	0	0	0	0	0	1	0.212	0.00062775												6825000
;;	HMPREF1007_02645;HMPREF0969_02889;BACUNI_04435	hypothetical protein OS=Bacteroides sp. 4_1_36;hypothetical protein OS=Bacteroides sp. D20;hypothetical protein OS=Bacteroides uniformis ATCC 8492	3	1	1	1	0	0	1	0	0	0	0	0	0	0	0	0.058	0	1510100			1877500
;;	HMPREF1007_03074;HMPREF0969_02774;BACUNI_04587	META domain-containing protein OS=Bacteroides sp. 4_1_36;META domain protein OS=Bacteroides sp. D20;META domain protein OS=Bacteroides uniformis ATCC 8492	3	1	1	1	1	0	1	0	0	0	0	0	0	0	0	0.049	0	685190			1256100
;;	HMPREF1007_03247;HMPREF0969_00966;BACUNI_03596	hypothetical protein OS=Bacteroides sp. 4_1_36;SusD family protein OS=Bacteroides sp. D20;SusD family protein OS=Bacteroides uniformis ATCC 8492	3	1	1	0	0	0	0	0	0	1	1	0	0	0	0	0.052	0							2310500	927160
;;	HMPREF1007_03248;HMPREF0969_00967;BACUNI_03597	TonB dependent receptor OS=Bacteroides sp. 4_1_36;TonB-linked outer membrane protein, SusC/RagA family OS=Bacteroides sp. D20;TonB-linked outer membrane protein, SusC/RagA family OS=Bacteroides uniformis ATCC 8492	3	3	2	0	0	0	0	0	0	1	1	0	0	0	0	0.037	0								66893
;;;;;	HMPREF1007_03368;HMPREF0969_01071;BACUNI_03753;BACPLE_00180;HMPREF1017_00274;CUY_0394	TonB dependent receptor OS=Bacteroides sp. 4_1_36;TonB-linked outer membrane protein, SusC/RagA family OS=Bacteroides sp. D20;TonB-linked outer membrane protein, SusC/RagA family OS=Bacteroides uniformis ATCC 8492;TonB-linked outer membrane protein, SusC/RagA family OS=Bacteroides plebeius DSM 17135;hypothetical protein OS=Bacteroides ovatus 3_8_47FAA;TonB-dependent receptor OS=Bacteroides ovatus…	6	9	7	0	0	0	0	0	0	6	3	6	5	0	0	0.139	0							2384600	2848300	3454600	2815700
;;;	HMPREF1007_03369;HMPREF0969_01072;BACPLE_00181;BACUNI_03754	hypothetical protein OS=Bacteroides sp. 4_1_36;hypothetical protein OS=Bacteroides sp. D20;hypothetical protein OS=Bacteroides plebeius DSM 17135;hypothetical protein OS=Bacteroides uniformis ATCC 8492	4	2	2	0	0	0	0	0	0	1	1	1	0	0	2	0.042	0							194810	76354				1836300
;;	HMPREF1007_03389;HMPREF0969_01092;BACUNI_03777	hypothetical protein OS=Bacteroides sp. 4_1_36;hypothetical protein OS=Bacteroides sp. D20;hypothetical protein OS=Bacteroides uniformis ATCC 8492	3	3	3	2	1	0	2	0	1	0	0	0	0	0	0	0.081	0	6343700	4055200		11937000
	HMPREF1007_03390	TonB-dependent Receptor Plug domain-containing protein OS=Bacteroides sp. 4_1_36	1	6	0	0	0	0	0	0	0	0	0	0	0	0	0	0.074	0	7829700	209690	634110	6406600
;;;	HMPREF1007_03647;BACUNI_02640;HMPREF0969_00770;HMPREF9447_01533	hypothetical protein OS=Bacteroides sp. 4_1_36;putative endo-beta-N-acetylglucosaminidase F1 OS=Bacteroides uniformis ATCC 8492;endo-beta-N-acetylglucosaminidase F1 domain protein OS=Bacteroides sp. D20;hypothetical protein OS=Bacteroides oleiciplenus YIT 12058	4	5	5	3	0	2	1	0	0	0	0	0	0	0	0	0.112	0	199450			160240
;;	HMPREF1007_03650;HMPREF0969_00773;BACUNI_02643	hypothetical protein OS=Bacteroides sp. 4_1_36;hypothetical protein OS=Bacteroides sp. D20;hypothetical protein OS=Bacteroides uniformis ATCC 8492	3	5	5	3	0	3	2	0	1	2	0	0	2	0	0	0.168	0	6582600		2276100	6357300			1934200			218550
;;;;;;	HMPREF1007_03651;HMPREF0969_00774;BACUNI_02644;BSGG_1571;BACCELL_03370;HMPREF9007_01564;BSIG_2682	TonB-dependent Receptor Plug domain-containing protein OS=Bacteroides sp. 4_1_36;TonB-linked outer membrane protein, SusC/RagA family OS=Bacteroides sp. D20;TonB-linked outer membrane protein, SusC/RagA family OS=Bacteroides uniformis ATCC 8492;SusC/RagA family TonB-linked outer membrane protein OS=Bacteroides sp. D2;TonB-linked outer membrane protein, SusC/RagA family OS=Bacteroides cellulosilyt…	7	7	7	3	1	1	3	0	0	1	0	0	0	0	0	0.111	0	204710	221940		278300			179490
;;;;;;	HMPREF1007_03678;HMPREF0969_00802;HMPREF9446_01725;BACUNI_03412;BACSTE_03572;HMPREF1016_03713;PARMER_03969	glyceraldehyde-3-phosphate dehydrogenase OS=Bacteroides sp. 4_1_36;glyceraldehyde-3-phosphate dehydrogenase, type I OS=Bacteroides sp. D20;glyceraldehyde-3-phosphate dehydrogenase, type I OS=Bacteroides fluxus YIT 12057;glyceraldehyde-3-phosphate dehydrogenase, type I OS=Bacteroides uniformis ATCC 8492;glyceraldehyde-3-phosphate dehydrogenase, type I OS=Bacteroides stercoris ATCC 43183;glyceralde…	7	13	0	0	0	0	0	0	0	0	0	0	0	0	0	0.604	0	5299800	1175000	2020300	5904700	2624000
;	HMPREF1016_00076;BACCOP_02725	TonB dependent receptor OS=Bacteroides eggerthii 1_2_48FAA;TonB-linked outer membrane protein, SusC/RagA family OS=Bacteroides coprocola DSM 17136	2	14	13	7	7	4	7	2	0	1	1	1	1	0	0	0.174	0	4442000	2045300	1082300	4807000	611250				695650
	HMPREF1016_00077	hypothetical protein OS=Bacteroides eggerthii 1_2_48FAA	1	11	10	8	4	4	7	0	2	0	0	0	0	0	0	0.348	0	11219000	4701900	3954300	11779000		657780
;;;;;;;;;;;;;;;;;	HMPREF1016_00088;HMPREF1532_02522;HMPREF9008_01026;HMPREF0104_01479;HMPREF0103_1152;HMPREF0619_01429;HMPREF0101_03023;HMPREF1018_03623;HMPREF9007_04384;BACFIN_08364;BSIG_4243;BACUNI_01225;BACSTE_01671;HMPREF9446_00897;HMPREF0969_00104;HMPREF1007_01700;HMPREF1214_03195;PARMER_02373	phosphoglycerate kinase OS=Bacteroides eggerthii 1_2_48FAA;phosphoglycerate kinase OS=Bacteroides salyersiae WAL 10018 = DSM 18765 = JCM 12988;phosphoglycerate kinase OS=Parabacteroides sp. 20_3;phosphoglycerate kinase OS=Bacteroides sp. 3_1_19;phosphoglycerate kinase OS=Bacteroides sp. 2_1_33B;phosphoglycerate kinase OS=Parabacteroides sp. D13;phosphoglycerate kinase OS=Bacteroides sp. 2_1_16;ph…	18	2	2	0	1	1	0	0	0	0	0	0	0	0	0	0.045	0		401610
	HMPREF1016_00477	glycosyl hydrolase family 3 C terminal domain-containing protein OS=Bacteroides eggerthii 1_2_48FAA	1	1	1	0	0	0	0	0	0	0	0	0	0	0	1	0.02	1												3772300
	HMPREF1016_00587	TonB dependent receptor OS=Bacteroides eggerthii 1_2_48FAA	1	1	1	1	1	0	0	0	0	1	0	0	1	0	0	0.012	0.0031266	246980						539910			351270
;;;	HMPREF1016_00748;BACCELL_02149;BACCELL_01517;HMPREF1532_02051	TonB-dependent Receptor Plug domain-containing protein OS=Bacteroides eggerthii 1_2_48FAA;hypothetical protein OS=Bacteroides cellulosilyticus DSM 14838;TonB-linked outer membrane protein, SusC/RagA family OS=Bacteroides cellulosilyticus DSM 14838;SusC/RagA family TonB-linked outer membrane protein OS=Bacteroides salyersiae WAL 10018 = DSM 18765 = JCM 12988	4	5	5	2	2	0	3	0	0	1	1	2	2	0	0	0.062	0	444310	464270		842270			3211300	2494100	3087500	2772000
;;;;;;;;;;;	HMPREF1016_01005;HMPREF9010_00367;HMPREF9007_02545;HMPREF1017_00281;CUY_0388;BSIG_1595;BSGG_2635;BSCG_01490;BACOVA_02672;BACFIN_04702;BACCAC_01286;BACSTE_02294	succinate dehydrogenase or fumarate reductase OS=Bacteroides eggerthii 1_2_48FAA;fumarate reductase, flavoprotein subunit OS=Bacteroides sp. 3_1_23;fumarate reductase, flavoprotein subunit OS=Bacteroides sp. 1_1_14;hypothetical protein OS=Bacteroides ovatus 3_8_47FAA;succinate dehydrogenase flavoprotein subunit OS=Bacteroides ovatus SD CMC 3f;succinate dehydrogenase or fumarate reductase, flavopr…	12	3	0	0	0	0	0	0	0	0	0	0	0	0	0	0.086	0.0011007		462960		414120
;;;;	HMPREF1016_01249;HMPREF9448_00200;HMPREF1017_01630;BSBG_01241;BACCOPRO_02031	hypothetical protein OS=Bacteroides eggerthii 1_2_48FAA;hypothetical protein OS=Barnesiella intestinihominis YIT 11860;hypothetical protein OS=Bacteroides ovatus 3_8_47FAA;hypothetical protein OS=Bacteroides sp. 9_1_42FAA;hypothetical protein OS=Bacteroides coprophilus DSM 18228 = JCM 13818	5	1	1	0	0	0	0	0	0	0	0	0	0	0	1	0.033	0.00055463												1702800
;;;;;;;;;;;;	HMPREF1016_01500;HMPREF1007_03252;HMPREF0969_00971;BACUNI_03602;BACSTE_03307;BSBG_03361;HMPREF9446_02048;HMPREF9011_03549;HMPREF0105_3539;BSEG_03294;BACDOR_03280;CUU_0633;BSFG_02625	5-keto 4-deoxyuronate isomerase OS=Bacteroides eggerthii 1_2_48FAA;5-keto 4-deoxyuronate isomerase OS=Bacteroides sp. 4_1_36;4-deoxy-L-threo-5-hexosulose-uronate ketol-isomerase OS=Bacteroides sp. D20;4-deoxy-L-threo-5-hexosulose-uronate ketol-isomerase OS=Bacteroides uniformis ATCC 8492;4-deoxy-L-threo-5-hexosulose-uronate ketol-isomerase OS=Bacteroides stercoris ATCC 43183;4-deoxy-L-threo-5-hex…	13	5	5	0	0	0	1	5	0	0	0	0	0	0	0	0.217	0				3574300	15176000
	HMPREF1016_02145	TonB-dependent Receptor Plug domain-containing protein OS=Bacteroides eggerthii 1_2_48FAA	1	3	1	0	0	0	1	0	1	0	0	0	0	0	0	0.046	0.00058005
	HMPREF1016_02169	hypothetical protein OS=Bacteroides eggerthii 1_2_48FAA	1	2	2	2	0	0	0	0	0	0	0	0	0	0	0	0.089	0	382210
	HMPREF1016_02170	hypothetical protein OS=Bacteroides eggerthii 1_2_48FAA	1	3	3	1	0	0	3	0	0	0	0	0	0	0	0	0.09	0	113560			465410
	HMPREF1016_02171	hypothetical protein OS=Bacteroides eggerthii 1_2_48FAA	1	4	4	2	2	1	4	0	0	0	0	0	0	0	0	0.104	0	2336400	2108600	263010	5331300
;	HMPREF1016_02172;BACCELL_03407	hypothetical protein OS=Bacteroides eggerthii 1_2_48FAA;SusD family protein OS=Bacteroides cellulosilyticus DSM 14838	2	3	2	1	1	0	1	0	1	0	0	0	0	0	0	0.082	0	1311400	1481400		1556300		339320
;;;;;;;;;;;;;;;;;;;	HMPREF1016_02173;BACCELL_03406;HMPREF9010_03965;HMPREF1017_02804;HMPREF1007_00589;HMPREF1532_01991;BSGG_2526;HMPREF1017_01264;HMPREF1017_00371;PREVCOP_06091;CUY_0325;BACUNI_04066;BSCG_03758;HMPREF1214_00673;BSCG_01574;HMPREF9010_00473;BACOVA_00242;BACOVA_02805;HMPREF1016_01029;CUY_1598	TonB-dependent Receptor Plug domain-containing protein OS=Bacteroides eggerthii 1_2_48FAA;TonB-linked outer membrane protein, SusC/RagA family OS=Bacteroides cellulosilyticus DSM 14838;putative outer membrane protein probably involved in nutrient binding OS=Bacteroides sp. 3_1_23;hypothetical protein OS=Bacteroides ovatus 3_8_47FAA;TonB-dependent Receptor Plug domain-containing protein OS=Bactero…	20	4	3	2	1	1	2	0	0	1	0	0	0	0	0	0.054	0	396090	499410	456500	600950			450530
;;	HMPREF1016_02660;HMPREF1007_00670;HMPREF0969_01923	glycine cleavage system H protein OS=Bacteroides eggerthii 1_2_48FAA;glycine cleavage system H protein OS=Bacteroides sp. 4_1_36;glycine cleavage system H protein OS=Bacteroides sp. D20	3	1	1	0	0	0	0	1	0	0	0	0	0	0	1	0.151	0.0020921					29380000							16503000
	HMPREF1016_02695	phosphoenolpyruvate carboxykinase OS=Bacteroides eggerthii 1_2_48FAA	1	16	2	1	1	0	1	2	1	0	0	0	0	0	1	0.394	0	8462800	1412400	1537200	11521000	62569000	754840						20860000
;;;;	HMPREF1016_02869;HMPREF1007_02563;HMPREF0969_02988;BACUNI_04323;BACSTE_00680	protease Do OS=Bacteroides eggerthii 1_2_48FAA;protease Do OS=Bacteroides sp. 4_1_36;peptidase Do OS=Bacteroides sp. D20;peptidase Do OS=Bacteroides uniformis ATCC 8492;peptidase Do OS=Bacteroides stercoris ATCC 43183	5	3	2	0	0	0	0	2	0	0	0	0	0	0	0	0.088	0					2505000
;;;;;	HMPREF1016_03059;HMPREF1007_01485;HMPREF0969_00453;BACUNI_01361;HMPREF9447_03622;BACCELL_05608	L-arabinose isomerase OS=Bacteroides eggerthii 1_2_48FAA;L-arabinose isomerase OS=Bacteroides sp. 4_1_36;L-arabinose isomerase OS=Bacteroides sp. D20;L-arabinose isomerase OS=Bacteroides uniformis ATCC 8492;L-arabinose isomerase OS=Bacteroides oleiciplenus YIT 12058;L-arabinose isomerase OS=Bacteroides cellulosilyticus DSM 14838	6	4	2	0	0	0	0	0	0	0	0	0	0	0	2	0.114	0												733990
;;;;;	HMPREF1016_03085;BACSTE_00947;HMPREF9446_01104;HMPREF1007_03058;HMPREF0969_02757;BACUNI_04606	preprotein translocase subunit OS=Bacteroides eggerthii 1_2_48FAA;preprotein translocase, YajC subunit OS=Bacteroides stercoris ATCC 43183;preprotein translocase, YajC subunit OS=Bacteroides fluxus YIT 12057;preprotein translocase subunit OS=Bacteroides sp. 4_1_36;preprotein translocase, YajC subunit OS=Bacteroides sp. D20;preprotein translocase, YajC subunit OS=Bacteroides uniformis ATCC 8492	6	1	1	1	0	0	1	0	0	0	0	0	0	0	0	0.147	0.00061125
	HMPREF1016_03297	catalase OS=Bacteroides eggerthii 1_2_48FAA	1	3	1	0	0	0	0	0	0	0	0	0	0	0	1	0.098	0												1925500
	HMPREF1016_03300	xylose isomerase OS=Bacteroides eggerthii 1_2_48FAA	1	6	1	0	0	0	0	1	0	0	0	0	0	0	1	0.187	0.0010758					997300							467080
;;;;;;	HMPREF1016_03596;PARMER_04451;HMPREF9447_01134;CUU_3673;BSIG_1875;BACPLE_02787;BACDOR_04075	hypothetical protein OS=Bacteroides eggerthii 1_2_48FAA;SusD family protein OS=Parabacteroides merdae ATCC 43184;hypothetical protein OS=Bacteroides oleiciplenus YIT 12058;RagB, SusD and hypothetical protein OS=Bacteroides vulgatus PC510;hypothetical protein OS=Bacteroides sp. 1_1_6;SusD family protein OS=Bacteroides plebeius DSM 17135;SusD family protein OS=Bacteroides dorei DSM 17855	7	2	1	0	0	0	1	0	0	1	1	1	1	0	0	0.051	0.0005988				487650			1871600	338900	392900	345180
	HMPREF1017_00577	hypothetical protein OS=Bacteroides ovatus 3_8_47FAA	1	3	3	0	0	0	0	0	0	1	0	0	2	1	0	0.062	0							2080100			3143200	405220
;;;;;;	HMPREF1017_02295;BSGG_1343;BSCG_01852;HMPREF9010_02845;CUY_0777;BACOVA_05082;BACCAC_01839	glycosyl hydrolase family 109 protein 1 OS=Bacteroides ovatus 3_8_47FAA;glycosyl hydrolase family 109 protein 1 OS=Bacteroides sp. D2;oxidoreductase, NAD-binding domain protein OS=Bacteroides sp. 2_2_4;oxidoreductase, Gfo/Idh/MocA family OS=Bacteroides sp. 3_1_23;oxidoreductase, NAD-binding domain protein OS=Bacteroides ovatus SD CMC 3f;oxidoreductase, NAD-binding domain protein OS=Bacteroides ov…	7	2	1	0	0	0	0	0	0	1	0	0	0	0	0	0.07	0.0055028
;;;;;	HMPREF1017_02950;BSGG_1483;BSCG_05483;HMPREF9010_02701;CUY_2911;BACOVA_04911	hypothetical protein OS=Bacteroides ovatus 3_8_47FAA;SusC/RagA family TonB-linked outer membrane protein OS=Bacteroides sp. D2;TonB-linked outer membrane protein, SusC/RagA family OS=Bacteroides sp. 2_2_4;putative outer membrane protein OS=Bacteroides sp. 3_1_23;TonB-dependent receptor OS=Bacteroides ovatus SD CMC 3f;TonB-linked outer membrane protein, SusC/RagA family OS=Bacteroides ovatus ATCC …	6	2	2	0	0	0	0	0	0	1	1	2	0	0	0	0.022	0							178880	96873	626920
;;;	HMPREF1017_03078;CUY_1147;BSCG_04295;HMPREF9010_02544	hypothetical protein OS=Bacteroides ovatus 3_8_47FAA;TonB-dependent receptor OS=Bacteroides ovatus SD CMC 3f;TonB-linked outer membrane protein, SusC/RagA family OS=Bacteroides sp. 2_2_4;putative outer membrane protein OS=Bacteroides sp. 3_1_23	4	8	8	0	0	0	0	0	0	7	3	2	6	0	0	0.128	0							3427700	2232400	1070600	3431900
;;;;;	HMPREF1017_03728;BSCG_02386;BACOVA_04099;CUY_4513;BACOVA_00016;BACCOP_03255	hypothetical protein OS=Bacteroides ovatus 3_8_47FAA;TonB-linked outer membrane protein, SusC/RagA family OS=Bacteroides sp. 2_2_4;TonB-linked outer membrane protein, SusC/RagA family OS=Bacteroides ovatus ATCC 8483;TonB-dependent receptor OS=Bacteroides ovatus SD CMC 3f;TonB-dependent receptor plug domain protein OS=Bacteroides ovatus ATCC 8483;TonB-linked outer membrane protein, SusC/RagA famil…	6	13	1	0	0	0	0	0	0	1	0	0	0	0	0	0.244	0	161850	451350		1217900			8172400	2678900	3093700	2367500
	HMPREF1017_04664	hypothetical protein OS=Bacteroides ovatus 3_8_47FAA	1	7	2	0	0	0	0	0	0	2	2	2	2	0	0	0.269	0	6564100	1927300	2300400	6120100			25280000	12331000	12665000	19718000
;	HMPREF1018_00692;HMPREF0101_02590	hypothetical protein OS=Bacteroides sp. 2_1_56FAA;outer membrane efflux protein OS=Bacteroides sp. 2_1_16	2	1	1	0	0	0	1	0	0	0	0	0	0	0	0	0.048	0.0031056				152490
;	HMPREF1018_00948;HMPREF0101_02832	glycosyl hydrolase family 109 protein 1 OS=Bacteroides sp. 2_1_56FAA;oxidoreductase, NAD-binding domain protein OS=Bacteroides sp. 2_1_16	2	3	1	1	1	1	1	0	0	0	0	0	0	0	0	0.101	0	6486000	369880		1578700
;	HMPREF1018_02325;HMPREF0101_01299	hypothetical protein OS=Bacteroides sp. 2_1_56FAA;ATP synthase F0, C subunit OS=Bacteroides sp. 2_1_16	2	1	1	1	0	0	0	0	1	1	1	0	1	0	0	0.235	0.001084	2651600					2080000	2492900	905460		1919100
;	HMPREF1018_03269;HMPREF0101_03578	glutamate dehydrogenase OS=Bacteroides sp. 2_1_56FAA;NAD(P)-specific glutamate dehydrogenase OS=Bacteroides sp. 2_1_16	2	7	1	0	0	1	1	0	0	0	0	0	0	0	0	0.194	0.0030565			162190	284450
;	HMPREF1018_04132;HMPREF0101_03985	hypothetical protein OS=Bacteroides sp. 2_1_56FAA;TonB-linked outer membrane protein, SusC/RagA family OS=Bacteroides sp. 2_1_16	2	3	1	1	0	0	1	0	0	0	0	0	0	0	0	0.031	0		557210	498770	742160			1078400			281870
;;;;;;	HMPREF1018_04776;HMPREF0101_01163;CUY_3099;BSCG_03198;BACCOPRO_03714;HMPREF1018_04736;BSFG_03408	hypothetical protein OS=Bacteroides sp. 2_1_56FAA;hypothetical protein OS=Bacteroides sp. 2_1_16;conserved hypothetical protein OS=Bacteroides ovatus SD CMC 3f;hypothetical protein OS=Bacteroides sp. 2_2_4;hypothetical protein OS=Bacteroides coprophilus DSM 18228 = JCM 13818;hypothetical protein OS=Bacteroides sp. 2_1_56FAA;hypothetical protein OS=Bacteroides sp. 4_3_47FAA	7	4	4	2	4	2	3	0	1	0	0	0	0	0	0	0.484	0	54642000	29301000	15526000	59694000		7218700
;;;;;;	HMPREF1018_04777;HMPREF0101_01164;CUY_3100;BSCG_03199;BACCOPRO_03715;BSFG_03407;HMPREF1018_04737	hypothetical protein OS=Bacteroides sp. 2_1_56FAA;hypothetical protein OS=Bacteroides sp. 2_1_16;conserved hypothetical protein OS=Bacteroides ovatus SD CMC 3f;hypothetical protein OS=Bacteroides sp. 2_2_4;hypothetical protein OS=Bacteroides coprophilus DSM 18228 = JCM 13818;hypothetical protein OS=Bacteroides sp. 4_3_47FAA;hypothetical protein OS=Bacteroides sp. 2_1_56FAA	7	8	5	4	4	3	5	0	2	0	0	0	0	0	0	0.292	0	26279000	15663000	5915200	34753000		494970
	HMPREF1214_00814	hypothetical protein OS=Bacteroides sp. HPS0048	1	1	1	0	0	1	0	0	0	0	0	0	0	0	0	0.026	1
	HMPREF1214_01066	hypothetical protein OS=Bacteroides sp. HPS0048	1	1	1	0	0	0	0	0	0	1	0	0	0	0	0	0.023	0.0059731							656710
	HMPREF1214_01078	hypothetical protein OS=Bacteroides sp. HPS0048	1	1	1	0	0	0	0	0	0	1	1	0	0	0	0	0.017	0.0064325							63117	30431
	HMPREF1214_01217	hypothetical protein OS=Bacteroides sp. HPS0048	1	2	2	0	0	0	0	0	0	2	0	0	1	0	0	0.048	0							581340
	HMPREF1214_01218	hypothetical protein OS=Bacteroides sp. HPS0048	1	1	1	0	0	0	0	0	0	1	0	0	1	0	0	0.029	0.0030976
;;;;;;;;;;;;;;;;;;;;;;;;;;;;	HMPREF1214_01414;BACCELL_03199;HMPREF1532_00905;BSIG_2438;HMPREF9007_00441;HMPREF9447_04122;HMPREF1016_01546;HMPREF1017_02256;CUY_0754;BSGG_1371;BSCG_01827;BACSTE_03611;HMPREF9446_03792;BACOVA_05056;BACCAC_01809;HMPREF9010_02821;HMPREF9008_02948;HMPREF0619_03063;HMPREF0104_02171;HMPREF0103_2646;BACFIN_08845;HMPREF9442_00472;HMPREF1007_03170;HMPREF0969_00887;BACUNI_03474;HMPREF9448_01447;HMPREF944…	orotidine 5'-phosphate decarboxylase OS=Bacteroides sp. HPS0048;orotidine 5'-phosphate decarboxylase OS=Bacteroides cellulosilyticus DSM 14838;orotidine 5'-phosphate decarboxylase OS=Bacteroides salyersiae WAL 10018 = DSM 18765 = JCM 12988;orotidine 5'-phosphate decarboxylase OS=Bacteroides sp. 1_1_6;orotidine 5'-phosphate decarboxylase OS=Bacteroides sp. 1_1_14;orotidine 5'-phosphate decarboxyla…	29	4	2	0	0	0	0	2	0	0	0	0	0	0	1	0.227	0					2104000							12168000
	HMPREF1214_01421	menaquinone biosynthesis methyltransferase ubiE OS=Bacteroides sp. HPS0048	1	1	1	0	0	0	0	0	0	0	0	0	0	0	1	0.073	0.00057143												5206600
;;;;;	HMPREF1214_03504;BACSTE_01765;HMPREF1532_02768;HMPREF1018_01670;HMPREF0101_00517;BACCELL_05160	single-stranded DNA-binding protein OS=Bacteroides sp. HPS0048;single-strand binding family protein OS=Bacteroides stercoris ATCC 43183;single-stranded DNA-binding protein OS=Bacteroides salyersiae WAL 10018 = DSM 18765 = JCM 12988;hypothetical protein OS=Bacteroides sp. 2_1_56FAA;single-strand binding family protein OS=Bacteroides sp. 2_1_16;single-strand binding family protein OS=Bacteroides ce…	6	1	1	0	1	1	1	0	0	0	0	0	0	0	0	0.066	0.001612		3865500		4771500
	HMPREF1214_03756	hypothetical protein OS=Bacteroides sp. HPS0048	1	4	4	0	0	0	0	0	0	4	0	0	0	0	0	0.15	0							3765000
;;;;;	HMPREF1214_04317;HMPREF0969_03166;BACUNI_01942;HMPREF1007_02242;HMPREF9447_00159;BACCELL_04952	hypothetical protein OS=Bacteroides sp. HPS0048;TonB-linked outer membrane protein, SusC/RagA family OS=Bacteroides sp. D20;TonB-linked outer membrane protein, SusC/RagA family OS=Bacteroides uniformis ATCC 8492;TonB dependent receptor OS=Bacteroides sp. 4_1_36;SusC/RagA family TonB-linked outer membrane protein OS=Bacteroides oleiciplenus YIT 12058;TonB-linked outer membrane protein, SusC/RagA f…	6	4	4	1	2	3	2	0	0	1	0	0	0	0	0	0.066	0	173730	620070	632760	1017200
	HMPREF1532_00611	NodT family efflux transporter, outer membrane factor (OMF) lipoprotein OS=Bacteroides salyersiae WAL 10018 = DSM 18765 = JCM 12988	1	1	1	0	0	0	0	0	0	1	0	0	0	0	0	0.035	0.0010971							3477900
	HMPREF1532_01164	SusC/RagA family TonB-linked outer membrane protein OS=Bacteroides salyersiae WAL 10018 = DSM 18765 = JCM 12988	1	2	2	0	0	0	1	0	0	1	0	0	0	0	0	0.017	0				1935300			417900
	HMPREF1532_02082	phosphoenolpyruvate carboxykinase OS=Bacteroides salyersiae WAL 10018 = DSM 18765 = JCM 12988	1	7	1	0	0	0	0	1	0	0	0	0	0	0	1	0.174	1					1343200							379970
;;;;;	HMPREF1532_02369;HMPREF9007_04209;BSIG_4408;BACCAC_03842;ALIPUT_00286;AL1_02930	adenylosuccinate synthetase OS=Bacteroides salyersiae WAL 10018 = DSM 18765 = JCM 12988;adenylosuccinate synthase OS=Bacteroides sp. 1_1_14;adenylosuccinate synthetase OS=Bacteroides sp. 1_1_6;adenylosuccinate synthase OS=Bacteroides caccae ATCC 43185;adenylosuccinate synthase OS=Alistipes putredinis DSM 17216;Adenylosuccinate synthetase OS=Alistipes shahii WAL 8301	6	5	1	0	0	0	0	0	0	0	0	0	0	0	1	0.158	0												3240400
	HMPREF1532_02495	SusC/RagA family TonB-linked outer membrane protein OS=Bacteroides salyersiae WAL 10018 = DSM 18765 = JCM 12988	1	1	1	0	0	0	0	0	0	0	1	0	1	0	0	0.026	0								1158400
;	HMPREF1532_03478;HMPREF1214_02591	phosphoserine aminotransferase OS=Bacteroides salyersiae WAL 10018 = DSM 18765 = JCM 12988;phosphoserine aminotransferase OS=Bacteroides sp. HPS0048	2	8	0	0	0	0	0	0	0	0	0	0	0	0	0	0.31	0				1602900	54742000							40622000
;;	HMPREF1532_04009;HMPREF1214_04397;BACCOPRO_02364	branched-chain amino acid aminotransferase OS=Bacteroides salyersiae WAL 10018 = DSM 18765 = JCM 12988;branched-chain amino acid aminotransferase OS=Bacteroides sp. HPS0048;branched-chain-amino-acid transaminase OS=Bacteroides coprophilus DSM 18228 = JCM 13818	3	1	1	0	0	0	0	1	0	0	0	0	0	0	1	0.035	0.003104												1208600
;	HMPREF9007_00008;BSIG_4549	outer membrane protein OS=Bacteroides sp. 1_1_14;SusC/RagA family TonB-linked outer membrane protein OS=Bacteroides sp. 1_1_6	2	30	2	0	0	0	0	0	0	1	0	1	0	0	0	0.509	0							61991		426930
;	HMPREF9007_00483;BSIG_2399	outer membrane protein OS=Bacteroides sp. 1_1_14;hypothetical protein OS=Bacteroides sp. 1_1_6	2	5	5	1	1	2	2	0	0	3	2	2	3	0	0	0.122	0	191150	266250	716400	1363300			900390	2128900	1568200	2149900
;	HMPREF9007_00484;BSIG_2398	outer membrane protein OS=Bacteroides sp. 1_1_14;SusC/RagA family TonB-linked outer membrane protein OS=Bacteroides sp. 1_1_6	2	4	4	2	2	1	2	0	0	0	1	1	2	1	0	0.055	0	327370	298470	34130	216210				74246	146090	159180
;	HMPREF9007_01227;BSIG_0118	conserved hypothetical protein OS=Bacteroides sp. 1_1_14;hypothetical protein OS=Bacteroides sp. 1_1_6	2	1	1	0	0	0	0	0	0	1	1	0	0	0	0	0.057	0.0030722							4259100
;	HMPREF9007_01288;BSIG_0185	outer membrane protein OS=Bacteroides sp. 1_1_14;SusC/RagA family TonB-linked outer membrane protein OS=Bacteroides sp. 1_1_6	2	1	1	0	0	0	0	0	0	1	1	1	1	0	0	0.015	0.0082645							485170	137060	173240	251260
;	HMPREF9007_01339;BSIG_0240	outer membrane porin F OS=Bacteroides sp. 1_1_14;hypothetical protein OS=Bacteroides sp. 1_1_6	2	3	2	1	1	1	1	0	0	1	2	1	1	0	0	0.105	0	4780500	1381400	3102000	2854100				6123700	7098200	7059700
;;;;;;;;	HMPREF9007_01492;BSIG_2758;HMPREF9010_02477;HMPREF1017_03145;CUY_4631;BSGG_1670;BSCG_04221;BACOVA_01130;BACCAC_03436	malate dehydrogenase, NAD-dependent OS=Bacteroides sp. 1_1_14;malate dehydrogenase OS=Bacteroides sp. 1_1_6;malate dehydrogenase, NAD-dependent OS=Bacteroides sp. 3_1_23;malate dehydrogenase OS=Bacteroides ovatus 3_8_47FAA;malate dehydrogenase, NAD-dependent OS=Bacteroides ovatus SD CMC 3f;malate dehydrogenase OS=Bacteroides sp. D2;malate dehydrogenase, NAD-dependent OS=Bacteroides sp. 2_2_4;mala…	9	4	1	0	0	0	0	0	0	0	0	0	0	0	1	0.262	0												1710600
;;	HMPREF9007_01540;BSIG_2711;BSGG_1596	outer membrane protein OS=Bacteroides sp. 1_1_14;SusC/RagA family TonB-linked outer membrane protein OS=Bacteroides sp. 1_1_6;SusC/RagA family TonB-linked outer membrane protein OS=Bacteroides sp. D2	3	1	1	0	1	0	1	0	0	0	0	0	0	0	0	0.019	0		152890
;	HMPREF9007_01541;BSIG_2710	outer membrane protein OS=Bacteroides sp. 1_1_14;hypothetical protein OS=Bacteroides sp. 1_1_6	2	2	2	0	0	0	0	0	0	0	0	1	1	0	0	0.046	0										966030
;	HMPREF9007_01669;BSIG_2530	outer membrane protein probably involved in nutrient binding OS=Bacteroides sp. 1_1_14;SusC/RagA family TonB-linked outer membrane protein OS=Bacteroides sp. 1_1_6	2	3	3	0	1	1	2	0	0	1	1	0	0	0	0	0.044	0		165730					291600	170900
;;;;;;;;;;;;;;;;;;	HMPREF9007_01728;HMPREF1007_01834;HMPREF1018_03138;HMPREF1016_01723;BACSTE_03148;HMPREF1214_01484;HMPREF9446_01180;BSIG_3103;HMPREF0969_02491;BACUNI_01658;BACCAC_03174;BACFIN_06338;BSGG_3714;CUY_1432;HMPREF9010_03712;HMPREF1017_04192;BACOVA_00648;BSCG_03391;HMPREF0101_03703	MotA/TolQ/ExbB proton channel family protein OS=Bacteroides sp. 1_1_14;MotA/TolQ/ExbB proton channel family protein OS=Bacteroides sp. 4_1_36;hypothetical protein OS=Bacteroides sp. 2_1_56FAA;MotA/TolQ/ExbB proton channel family protein OS=Bacteroides eggerthii 1_2_48FAA;transporter, MotA/TolQ/ExbB proton channel family protein OS=Bacteroides stercoris ATCC 43183;biopolymer transporter ExbB OS=Ba…	19	2	1	0	0	0	0	0	0	1	1	1	1	0	0	0.14	0.00057703							1543300	535900	3164300	1720700
;	HMPREF9007_02293;BSIG_0760	glucuronate isomerase OS=Bacteroides sp. 1_1_14;uronate isomerase OS=Bacteroides sp. 1_1_6	2	10	1	0	0	0	0	0	0	0	0	0	0	0	1	0.355	0.00055586												558500
;	HMPREF9007_02484;BSIG_0574	conserved hypothetical protein OS=Bacteroides sp. 1_1_14;hypothetical protein OS=Bacteroides sp. 1_1_6	2	5	5	0	0	0	0	0	0	3	2	2	3	0	0	0.175	0							3726500	2569300	2373300	1605300
;	HMPREF9007_02485;BSIG_0573	outer membrane protein OS=Bacteroides sp. 1_1_14;SusC/RagA family TonB-linked outer membrane protein OS=Bacteroides sp. 1_1_6	2	7	7	0	0	0	0	0	0	5	0	3	2	0	0	0.137	0							4832600		1201300	654700
;	HMPREF9007_02774;BSIG_1806	TPR domain protein OS=Bacteroides sp. 1_1_14;hypothetical protein OS=Bacteroides sp. 1_1_6	2	7	2	1	0	0	0	0	0	1	0	0	0	0	0	0.156	0	555190						775760				285160
;;	HMPREF9007_02958;BSIG_5475;BACCAC_01437	conserved hypothetical protein OS=Bacteroides sp. 1_1_14;hypothetical protein OS=Bacteroides sp. 1_1_6;hypothetical protein OS=Bacteroides caccae ATCC 43185	3	1	1	0	0	0	0	0	0	1	1	0	1	0	0	0.043	0.0045732							4066800	1926900		4251700
;;;;	HMPREF9007_03143;BSIG_4815;BACCAC_02940;HMPREF1214_03492;BACFIN_05519	myo-inositol-1-phosphate synthase OS=Bacteroides sp. 1_1_14;hypothetical protein OS=Bacteroides sp. 1_1_6;inositol-3-phosphate synthase OS=Bacteroides caccae ATCC 43185;myo-inositol-1-phosphate synthase OS=Bacteroides sp. HPS0048;inositol-3-phosphate synthase OS=Bacteroides finegoldii DSM 17565	5	4	0	0	0	0	0	0	0	0	0	0	0	0	0	0.175	0					160920							10331000
;	HMPREF9007_03180;BSIG_4795	conserved hypothetical protein OS=Bacteroides sp. 1_1_14;hypothetical protein OS=Bacteroides sp. 1_1_6	2	16	16	14	4	11	7	0	2	0	0	0	0	0	0	0.365	0	16753000	3621400	10020000	12263000		686810
;;	HMPREF9007_03563;BSIG_3696;BACCOPRO_01926	SusC protein OS=Bacteroides sp. 1_1_14;SusC/RagA family TonB-linked outer membrane protein OS=Bacteroides sp. 1_1_6;TonB-linked outer membrane protein, SusC/RagA family OS=Bacteroides coprophilus DSM 18228 = JCM 13818	3	3	3	2	3	0	3	0	0	1	0	0	0	0	0	0.039	0	2468600	363970		3215000
;;;;;;;;;	HMPREF9007_04033;BSIG_1128;HMPREF1532_00076;HMPREF1017_01435;CUY_3204;BSGG_4937;BSCG_03911;BACOVA_03829;BACFIN_06488;BACCAC_00392	4-hydroxy-2-oxoglutarate aldolase/2-dehydro-3-deoxyphosphogluconate aldolase OS=Bacteroides sp. 1_1_14;2-dehydro-3-deoxyphosphogluconate aldolase/4-hydroxy-2-oxoglutarate aldolase OS=Bacteroides sp. 1_1_6;2-dehydro-3-deoxyphosphogluconate aldolase/4-hydroxy-2-oxoglutarate aldolase OS=Bacteroides salyersiae WAL 10018 = DSM 18765 = JCM 12988;hypothetical protein OS=Bacteroides ovatus 3_8_47FAA;KDPG…	10	4	1	1	0	1	1	0	1	0	0	0	0	0	1	0.287	0.00055127	10423000		4281000	9244500		2813900						3052200
;;	HMPREF9007_04664;BSIG_4842;BACFIN_08317	conserved hypothetical protein OS=Bacteroides sp. 1_1_14;hypothetical protein OS=Bacteroides sp. 1_1_6;hypothetical protein OS=Bacteroides finegoldii DSM 17565	3	1	1	1	0	0	1	0	0	0	0	0	0	0	0	0.082	0.00061805	14580000			15497000
;	HMPREF9007_04897;BSIG_4553	outer membrane protein OS=Bacteroides sp. 1_1_14;hypothetical protein OS=Bacteroides sp. 1_1_6	2	5	5	4	3	0	4	0	1	0	0	0	0	0	0	0.151	0	3077100	1460900		1931400
;;;;;;	HMPREF9008_00041;HMPREF0619_02432;HMPREF0104_02561;HMPREF1007_01713;BACUNI_01209;HMPREF1018_03742;HMPREF0101_02984	TonB-linked outer membrane protein, SusC/RagA family OS=Parabacteroides sp. 20_3;TonB-linked outer membrane protein, SusC/RagA family OS=Parabacteroides sp. D13;outer membrane protein OS=Bacteroides sp. 3_1_19;TonB dependent receptor OS=Bacteroides sp. 4_1_36;TonB-linked outer membrane protein, SusC/RagA family OS=Bacteroides uniformis ATCC 8492;hypothetical protein OS=Bacteroides sp. 2_1_56FAA;T…	7	6	6	0	0	0	0	0	0	6	3	3	3	1	0	0.08	0							1896400	960530	989620	1105000	78940
;;;	HMPREF9008_00087;HMPREF9008_01492;HMPREF0104_00789;HMPREF0619_00902	TonB-linked outer membrane protein, SusC/RagA family OS=Parabacteroides sp. 20_3;TonB-linked outer membrane protein, SusC/RagA family OS=Parabacteroides sp. 20_3;outer membrane protein OS=Bacteroides sp. 3_1_19;TonB-linked outer membrane protein, SusC/RagA family OS=Parabacteroides sp. D13	4	28	24	0	0	0	0	0	0	18	10	18	18	4	0	0.382	0							26082000	12730000	14152000	18003000	1091200
	HMPREF9008_00088	SusD family protein OS=Parabacteroides sp. 20_3	1	8	8	0	0	0	0	0	0	7	6	7	7	1	0	0.23	0							43180000	18335000	17098000	21987000	2025100
;;;	HMPREF9008_00476;HMPREF0619_01918;HMPREF0104_02978;HMPREF0103_0704	hypothetical protein OS=Parabacteroides sp. 20_3;hypothetical protein OS=Parabacteroides sp. D13;conserved hypothetical protein OS=Bacteroides sp. 3_1_19;hypothetical protein OS=Bacteroides sp. 2_1_33B	4	1	1	0	0	0	0	0	0	0	0	1	0	0	0	0.068	0.00060533
;;;	HMPREF9008_00477;HMPREF0104_02979;HMPREF0103_0705;HMPREF0619_01917	superoxide dismutase (Fe) OS=Parabacteroides sp. 20_3;superoxide dismutase [Fe] OS=Bacteroides sp. 3_1_19;superoxide dismutase (Fe) OS=Bacteroides sp. 2_1_33B;superoxide dismutase (Fe) OS=Parabacteroides sp. D13	4	2	2	0	0	0	0	0	0	0	0	0	0	0	2	0.194	0												10755000
	HMPREF9008_00508	hypothetical protein OS=Parabacteroides sp. 20_3	1	1	1	1	1	1	1	1	1	0	0	0	0	0	0	0.024	0.0082725	8219600	3436300	5988500	3921500	31519000	662860
;;;	HMPREF9008_00599;HMPREF0104_01836;HMPREF0619_01789;HMPREF0103_0828	TonB-dependent receptor OS=Parabacteroides sp. 20_3;TonB-dependent outer membrane protein OS=Bacteroides sp. 3_1_19;TonB-dependent receptor OS=Parabacteroides sp. D13;TonB-dependent receptor OS=Bacteroides sp. 2_1_33B	4	3	3	0	0	0	0	0	0	2	0	1	1	0	0	0.071	0									125970	156880
;;;	HMPREF9008_00917;HMPREF0104_01579;HMPREF0103_1084;HMPREF0619_01495	xylose isomerase OS=Parabacteroides sp. 20_3;xylose isomerase OS=Bacteroides sp. 3_1_19;xylose isomerase OS=Bacteroides sp. 2_1_33B;xylose isomerase OS=Parabacteroides sp. D13	4	2	2	0	0	0	0	0	0	0	0	0	0	0	2	0.068	0												801650
;;;	HMPREF9008_00990;HMPREF0619_01465;HMPREF0104_01516;HMPREF0103_1116	lactate/malate dehydrogenase, NAD binding domain protein OS=Parabacteroides sp. 20_3;lactate/malate dehydrogenase, NAD binding domain protein OS=Parabacteroides sp. D13;malate dehydrogenase OS=Bacteroides sp. 3_1_19;lactate/malate dehydrogenase, NAD binding domain protein OS=Bacteroides sp. 2_1_33B	4	8	5	0	0	0	0	0	0	0	0	0	0	0	5	0.366	0					1129400							52679000
;;;	HMPREF9008_01044;HMPREF0619_01411;HMPREF0104_01461;HMPREF0103_1170	outer membrane protein 40 OS=Parabacteroides sp. 20_3;outer membrane protein 40 OS=Parabacteroides sp. D13;immunoreactive 42 kDa antigen PG33 OS=Bacteroides sp. 3_1_19;outer membrane protein 40 OS=Bacteroides sp. 2_1_33B	4	7	7	0	0	0	0	0	0	5	5	5	3	2	0	0.297	0							81613000	53380000	55253000	69030000
;;;;	HMPREF9008_01072;HMPREF0619_01383;HMPREF0104_01434;HMPREF0103_1200;HMPREF1214_00805	hypothetical protein OS=Parabacteroides sp. 20_3;hypothetical protein OS=Parabacteroides sp. D13;conserved hypothetical protein OS=Bacteroides sp. 3_1_19;hypothetical protein OS=Bacteroides sp. 2_1_33B;hypothetical protein OS=Bacteroides sp. HPS0048	5	2	2	0	0	0	0	0	0	0	0	0	0	0	2	0.171	0												4568400
;;;	HMPREF9008_01227;HMPREF0619_00626;HMPREF0104_00510;HMPREF0103_1742	hypothetical protein OS=Parabacteroides sp. 20_3;hypothetical protein OS=Parabacteroides sp. D13;conserved hypothetical protein OS=Bacteroides sp. 3_1_19;hypothetical protein OS=Bacteroides sp. 2_1_33B	4	2	2	0	0	0	0	0	0	0	0	0	0	0	2	0.064	0												2850500
;;;	HMPREF9008_01364;HMPREF0619_00758;HMPREF0104_00644;HMPREF0103_1643	alpha amylase, catalytic domain protein OS=Parabacteroides sp. 20_3;alpha amylase, catalytic domain protein OS=Parabacteroides sp. D13;glycosyl hydrolase, family 13 OS=Bacteroides sp. 3_1_19;alpha amylase, catalytic domain protein OS=Bacteroides sp. 2_1_33B	4	3	3	0	0	0	0	0	0	0	0	0	0	0	3	0.088	0												3828100
;;;	HMPREF9008_01383;HMPREF0104_00663;HMPREF0103_1622;HMPREF0619_00777	AP endonuclease, family 2 OS=Parabacteroides sp. 20_3;AP endonuclease, family 2 OS=Bacteroides sp. 3_1_19;AP endonuclease, family 2 OS=Bacteroides sp. 2_1_33B;AP endonuclease, family 2 OS=Parabacteroides sp. D13	4	3	3	0	0	0	0	0	0	0	0	0	0	0	3	0.17	0												4299700
;;;	HMPREF9008_01385;HMPREF0619_00779;HMPREF0104_00665;HMPREF0103_1620	diaminopimelate dehydrogenase OS=Parabacteroides sp. 20_3;diaminopimelate dehydrogenase OS=Parabacteroides sp. D13;diaminopimelate dehydrogenase OS=Bacteroides sp. 3_1_19;diaminopimelate dehydrogenase OS=Bacteroides sp. 2_1_33B	4	4	3	0	0	0	0	0	0	0	0	0	0	0	3	0.272	0												8102500
	HMPREF9008_01475	SagB-type dehydrogenase domain protein OS=Parabacteroides sp. 20_3	1	1	1	0	0	0	0	0	0	0	0	0	0	0	1	0.085	0.0010864
;;;;;;;;;;;;;;;;;;	HMPREF9008_01483;HMPREF0619_00893;HMPREF0103_1518;BSGG_5172;HMPREF1214_00516;HMPREF0619_01214;HMPREF9008_03160;HMPREF0103_3614;HMPREF0104_01272;HMPREF9007_01089;CUY_4277;BSIG_4117;HMPREF9010_01878;BSIG_1626;HMPREF9007_02573;HMPREF9010_00335;HMPREF9007_02577;HMPREF9010_00331;HMPREF1532_01844	TonB-linked outer membrane protein, SusC/RagA family OS=Parabacteroides sp. 20_3;TonB-linked outer membrane protein, SusC/RagA family OS=Parabacteroides sp. D13;TonB-linked outer membrane protein, SusC/RagA family OS=Bacteroides sp. 2_1_33B;SusC/RagA family TonB-linked outer membrane protein OS=Bacteroides sp. D2;hypothetical protein OS=Bacteroides sp. HPS0048;TonB-linked outer membrane protein, …	19	25	23	0	0	0	0	0	0	20	16	18	20	9	0	0.422	0							82229000	40530000	38356000	43457000	2656200
;;;;	HMPREF9008_01576;PARMER_01407;HMPREF0619_00966;HMPREF0104_00854;HMPREF0103_1465	transporter, MotA/TolQ/ExbB proton channel family protein OS=Parabacteroides sp. 20_3;transporter, MotA/TolQ/ExbB proton channel family protein OS=Parabacteroides merdae ATCC 43184;transporter, MotA/TolQ/ExbB proton channel family protein OS=Parabacteroides sp. D13;MotA/TolQ/ExbB proton channel family protein OS=Bacteroides sp. 3_1_19;transporter, MotA/TolQ/ExbB proton channel family protein OS=B…	5	1	1	0	0	0	0	0	0	1	1	1	1	0	0	0.061	0.00057737							1855500	1146500	1690400	1747900
;;;;	HMPREF9008_01650;HMPREF0619_01032;HMPREF0104_00920;HMPREF0103_1385;PARMER_03506	glutamate dehydrogenase, NAD-specific OS=Parabacteroides sp. 20_3;glutamate dehydrogenase, NAD-specific OS=Parabacteroides sp. D13;glutamate dehydrogenase, NAD-specific OS=Bacteroides sp. 3_1_19;glutamate dehydrogenase, NAD-specific OS=Bacteroides sp. 2_1_33B;glutamate dehydrogenase, NAD-specific OS=Parabacteroides merdae ATCC 43184	5	9	5	0	1	0	0	0	1	0	0	1	0	0	5	0.304	0		16773000				7776400			3662500			19449000
;;;	HMPREF9008_01865;HMPREF0619_03487;HMPREF0104_03317;HMPREF0103_3066	SusD family protein OS=Parabacteroides sp. 20_3;SusD family protein OS=Parabacteroides sp. D13;RagB/SusD domain-containing protein OS=Bacteroides sp. 3_1_19;SusD family protein OS=Bacteroides sp. 2_1_33B	4	3	2	0	0	0	0	0	0	1	0	1	0	0	0	0.086	0							791880		1062800
;;;;;;;	HMPREF9008_01922;HMPREF0103_3095;HMPREF0619_03700;HMPREF0104_03077;HMPREF0104_03169;HMPREF0103_3166;HMPREF9008_01994;HMPREF0619_03598	hypothetical protein OS=Parabacteroides sp. 20_3;hypothetical protein OS=Bacteroides sp. 2_1_33B;hypothetical protein OS=Parabacteroides sp. D13;conserved hypothetical protein OS=Bacteroides sp. 3_1_19;conserved hypothetical protein OS=Bacteroides sp. 3_1_19;hypothetical protein OS=Bacteroides sp. 2_1_33B;hypothetical protein OS=Parabacteroides sp. 20_3;hypothetical protein OS=Parabacteroides sp.…	8	14	13	0	0	0	0	0	0	9	7	8	10	3	5	0.161	0							9773800	3926000	5716800	7712700	336640	1011800
	HMPREF9008_01944	hypothetical protein OS=Parabacteroides sp. 20_3	1	12	12	0	0	0	0	0	0	9	4	4	7	1	0	0.243	0							13715000	2805800	4271200	4150000
;;;	HMPREF9008_01965;HMPREF0619_03566;HMPREF0104_03200;HMPREF0103_3134	phosphate-selective porin O and P OS=Parabacteroides sp. 20_3;phosphate-selective porin O and P OS=Parabacteroides sp. D13;phosphate-selective porin O and P superfamily OS=Bacteroides sp. 3_1_19;phosphate-selective porin O and P OS=Bacteroides sp. 2_1_33B	4	1	1	0	0	0	0	0	0	1	0	0	0	0	0	0.063	0.00060716							2808900
;;;	HMPREF9008_01968;HMPREF0619_03569;HMPREF0104_03197;HMPREF0103_3137	hypothetical protein OS=Parabacteroides sp. 20_3;hypothetical protein OS=Parabacteroides sp. D13;conserved hypothetical protein OS=Bacteroides sp. 3_1_19;hypothetical protein OS=Bacteroides sp. 2_1_33B	4	1	1	0	0	0	0	0	0	1	0	0	0	0	0	0.03	0.0010917
;;;	HMPREF9008_02008;HMPREF0619_03612;HMPREF0104_03155;HMPREF0103_3180	Tat pathway signal sequence domain protein OS=Parabacteroides sp. 20_3;Tat pathway signal sequence domain protein OS=Parabacteroides sp. D13;dehydrogenase OS=Bacteroides sp. 3_1_19;Tat pathway signal sequence domain protein OS=Bacteroides sp. 2_1_33B	4	3	3	0	0	0	0	0	0	0	0	0	0	0	3	0.123	0												2100700
;	HMPREF9008_02015;HMPREF0104_03148	hypothetical protein OS=Parabacteroides sp. 20_3;conserved hypothetical protein OS=Bacteroides sp. 3_1_19	2	29	28	13	11	6	16	0	0	22	17	20	23	5	10	0.407	0	12257000	10096000	7881800	18629000			93598000	45688000	45061000	46562000	446760	4338200
;	HMPREF9008_02068;HMPREF0619_03672	triose-phosphate isomerase OS=Parabacteroides sp. 20_3;triose-phosphate isomerase OS=Parabacteroides sp. D13	2	4	1	0	0	0	0	0	0	0	0	0	0	0	1	0.259	0.0030534
;;;	HMPREF9008_02573;HMPREF0104_02035;HMPREF0103_2835;HMPREF0619_02904	hypothetical protein OS=Parabacteroides sp. 20_3;OmpA-related protein OS=Bacteroides sp. 3_1_19;hypothetical protein OS=Bacteroides sp. 2_1_33B;hypothetical protein OS=Parabacteroides sp. D13	4	6	6	0	0	0	0	0	0	5	1	2	3	0	0	0.09	0							3444000	195420	716460	2675600
;;;	HMPREF9008_02896;HMPREF0619_03121;HMPREF0104_02220;HMPREF0103_2583	Tat pathway signal sequence domain protein OS=Parabacteroides sp. 20_3;Tat pathway signal sequence domain protein OS=Parabacteroides sp. D13;oxidoreductase OS=Bacteroides sp. 3_1_19;Tat pathway signal sequence domain protein OS=Bacteroides sp. 2_1_33B	4	2	2	0	0	0	0	0	0	0	0	0	0	0	2	0.102	0												3838600
;;;	HMPREF9008_02937;HMPREF0619_03077;HMPREF0104_02182;HMPREF0103_2635	Xaa-His dipeptidase OS=Parabacteroides sp. 20_3;Xaa-His dipeptidase OS=Parabacteroides sp. D13;aminoacyl-histidine dipeptidase OS=Bacteroides sp. 3_1_19;Xaa-His dipeptidase OS=Bacteroides sp. 2_1_33B	4	2	2	0	0	0	0	0	0	0	0	0	0	0	2	0.087	0												1200000
;;;	HMPREF9008_03069;HMPREF0619_01132;HMPREF0103_3514;HMPREF0104_01148	TonB-linked outer membrane protein, SusC/RagA family OS=Parabacteroides sp. 20_3;TonB-linked outer membrane protein, SusC/RagA family OS=Parabacteroides sp. D13;TonB-linked outer membrane protein, SusC/RagA family OS=Bacteroides sp. 2_1_33B;outer membrane protein OS=Bacteroides sp. 3_1_19	4	23	23	0	0	0	0	0	0	18	13	15	15	2	1	0.402	0							82285000	47192000	50634000	57257000	3094200	402170
;;	HMPREF9008_03070;HMPREF0103_3515;HMPREF0619_01133	hypothetical protein OS=Parabacteroides sp. 20_3;hypothetical protein OS=Bacteroides sp. 2_1_33B;hypothetical protein OS=Parabacteroides sp. D13	3	16	16	0	0	0	0	0	0	13	10	13	12	2	0	0.457	0							116950000	36549000	47354000	27529000	1127500
;;;;;;;;;;	HMPREF9008_03099;HMPREF0619_01158;HMPREF0103_3544;HMPREF0104_01176;BSIG_5825;BACPLE_01611;HMPREF9010_03758;HMPREF1017_04256;CUY_2960;BSCG_03448;BACOVA_00092	catalase OS=Parabacteroides sp. 20_3;catalase OS=Parabacteroides sp. D13;catalase OS=Bacteroides sp. 2_1_33B;catalase OS=Bacteroides sp. 3_1_19;catalase OS=Bacteroides sp. 1_1_6;catalase OS=Bacteroides plebeius DSM 17135;catalase OS=Bacteroides sp. 3_1_23;catalase OS=Bacteroides ovatus 3_8_47FAA;catalase OS=Bacteroides ovatus SD CMC 3f;catalase OS=Bacteroides sp. 2_2_4;catalase OS=Bacteroides ova…	11	8	6	0	0	0	0	0	0	0	0	0	0	0	6	0.27	0												10046000
;;;	HMPREF9008_03143;HMPREF0619_01198;HMPREF0104_01256;HMPREF0103_3600	outer membrane insertion signal domain protein OS=Parabacteroides sp. 20_3;outer membrane insertion signal domain protein OS=Parabacteroides sp. D13;conserved hypothetical protein OS=Bacteroides sp. 3_1_19;outer membrane insertion signal domain protein OS=Bacteroides sp. 2_1_33B	4	5	5	0	0	0	0	0	0	4	1	3	3	0	0	0.153	0							3979500	1036600	1371700	2066300
;;;	HMPREF9008_03223;HMPREF0104_01335;HMPREF0103_3940;HMPREF0619_01277	SusD family protein OS=Parabacteroides sp. 20_3;RagB/SusD domain-containing protein OS=Bacteroides sp. 3_1_19;SusD family protein OS=Bacteroides sp. 2_1_33B;SusD family protein OS=Parabacteroides sp. D13	4	7	7	0	0	0	0	0	0	5	6	4	4	0	0	0.267	0							29427000	7316400	11553000	12886000
;;;	HMPREF9008_03224;HMPREF0104_01336;HMPREF0103_3939;HMPREF0619_01278	TonB-linked outer membrane protein, SusC/RagA family OS=Parabacteroides sp. 20_3;TonB-linked outer membrane protein OS=Bacteroides sp. 3_1_19;TonB-linked outer membrane protein, SusC/RagA family OS=Bacteroides sp. 2_1_33B;TonB-linked outer membrane protein, SusC/RagA family OS=Parabacteroides sp. D13	4	12	12	0	0	0	0	0	0	11	7	10	9	0	0	0.226	0							21137000	10871000	11253000	13957000
;;;;	HMPREF9008_03257;HMPREF0103_3483;PARMER_02968;HMPREF0619_04383;HMPREF0104_03429	Tat pathway signal sequence domain protein OS=Parabacteroides sp. 20_3;Tat pathway signal sequence domain protein OS=Bacteroides sp. 2_1_33B;Tat pathway signal sequence domain protein OS=Parabacteroides merdae ATCC 43184;Tat pathway signal sequence domain protein OS=Parabacteroides sp. D13;sugar phosphate isomerase/epimerase OS=Bacteroides sp. 3_1_19	5	2	2	0	0	0	0	0	0	0	0	0	0	0	2	0.123	0												4224000
;;;	HMPREF9008_03401;HMPREF0619_03859;HMPREF0104_03567;HMPREF0103_3356	glyceraldehyde-3-phosphate dehydrogenase, type I OS=Parabacteroides sp. 20_3;glyceraldehyde-3-phosphate dehydrogenase, type I OS=Parabacteroides sp. D13;glyceraldehyde-3-phosphate dehydrogenase, type I OS=Bacteroides sp. 3_1_19;glyceraldehyde-3-phosphate dehydrogenase, type I OS=Bacteroides sp. 2_1_33B	4	5	2	0	0	0	0	0	0	0	0	0	0	0	2	0.246	0												6535000
	HMPREF9008_03570	hypothetical protein OS=Parabacteroides sp. 20_3	1	25	11	0	0	0	0	0	0	8	8	7	8	5	3	0.443	0							176100000	59162000	77089000	102100000	4980100	8749300
;;	HMPREF9008_03587;HMPREF0619_00570;HMPREF0103_1782	TonB-linked outer membrane protein, SusC/RagA family OS=Parabacteroides sp. 20_3;TonB-linked outer membrane protein, SusC/RagA family OS=Parabacteroides sp. D13;TonB-linked outer membrane protein, SusC/RagA family OS=Bacteroides sp. 2_1_33B	3	25	15	0	0	0	0	0	0	13	11	13	10	3	0	0.379	0	679910	334700		942730			108600000	35882000	43261000	42353000	1415800
;;;	HMPREF9008_03588;HMPREF0103_1781;HMPREF0619_00571;HMPREF0104_00470	hypothetical protein OS=Parabacteroides sp. 20_3;hypothetical protein OS=Bacteroides sp. 2_1_33B;hypothetical protein OS=Parabacteroides sp. D13;conserved hypothetical protein OS=Bacteroides sp. 3_1_19	4	13	13	0	0	0	0	0	0	12	7	8	7	3	2	0.393	0							65591000	8904300	13757000	16148000	2622400	801770
;;;;	HMPREF9008_03677;HMPREF0619_00156;HMPREF0104_00159;HMPREF0103_2143;PARMER_02672	rubrerythrin OS=Parabacteroides sp. 20_3;rubrerythrin OS=Parabacteroides sp. D13;rubrerythrin OS=Bacteroides sp. 3_1_19;rubrerythrin OS=Bacteroides sp. 2_1_33B;Rubrerythrin OS=Parabacteroides merdae ATCC 43184	5	3	3	0	0	0	0	0	0	0	0	0	0	0	3	0.198	0												43829000
;;;	HMPREF9008_03684;HMPREF0619_00160;HMPREF0104_00166;HMPREF0103_2136	SusD family protein OS=Parabacteroides sp. 20_3;SusD family protein OS=Parabacteroides sp. D13;outer membrane protein OS=Bacteroides sp. 3_1_19;SusD family protein OS=Bacteroides sp. 2_1_33B	4	6	6	0	0	0	0	0	0	5	3	4	4	0	0	0.166	0							5514400	3933700	6947200	3933700
;	HMPREF9008_03692;HMPREF0104_00173	hypothetical protein OS=Parabacteroides sp. 20_3;YapH protein OS=Bacteroides sp. 3_1_19	2	1	1	0	0	0	0	0	0	1	0	0	0	0	1	0.058	0												14314000
;;;;	HMPREF9008_03860;HMPREF0619_02348;HMPREF0104_03775;HMPREF0103_0207;PARMER_04085	phosphoserine transaminase OS=Parabacteroides sp. 20_3;phosphoserine transaminase OS=Parabacteroides sp. D13;phosphoserine transaminase OS=Bacteroides sp. 3_1_19;phosphoserine transaminase OS=Bacteroides sp. 2_1_33B;phosphoserine transaminase OS=Parabacteroides merdae ATCC 43184	5	9	7	0	0	0	0	1	0	0	0	0	0	0	7	0.425	0												30624000
;;;	HMPREF9008_03867;HMPREF0104_03768;HMPREF0103_0200;HMPREF0619_02341	hypothetical protein OS=Parabacteroides sp. 20_3;conserved hypothetical protein OS=Bacteroides sp. 3_1_19;hypothetical protein OS=Bacteroides sp. 2_1_33B;hypothetical protein OS=Parabacteroides sp. D13	4	4	4	0	0	0	0	0	0	4	3	2	3	1	0	0.392	0							80512000	29705000	29162000	43179000	2912100
;;;	HMPREF9008_03868;HMPREF0619_02340;HMPREF0104_03767;HMPREF0103_0199	hypothetical protein OS=Parabacteroides sp. 20_3;hypothetical protein OS=Parabacteroides sp. D13;conserved hypothetical protein OS=Bacteroides sp. 3_1_19;hypothetical protein OS=Bacteroides sp. 2_1_33B	4	14	13	1	1	0	1	0	0	13	10	10	11	7	0	0.465	0	142400	159280		1198700			231730000	56042000	93301000	109170000	8823600
;;;;;;;;;	HMPREF9008_03869;HMPREF0619_02339;HMPREF0104_03766;HMPREF0103_0198;HMPREF9442_02790;HMPREF9441_00209;HMPREF0103_3961;HMPREF0104_04305;HMPREF0104_03765;BACPLE_00590	TonB-linked outer membrane protein, SusC/RagA family OS=Parabacteroides sp. 20_3;TonB-linked outer membrane protein, SusC/RagA family OS=Parabacteroides sp. D13;outer membrane protein OS=Bacteroides sp. 3_1_19;TonB-linked outer membrane protein, SusC/RagA family OS=Bacteroides sp. 2_1_33B;TonB-dependent receptor plug domain protein OS=Paraprevotella xylaniphila YIT 11841;TonB-dependent receptor p…	10	38	35	0	0	0	1	0	0	28	24	29	27	10	1	0.597	0				493130			181640000	91945000	100990000	122860000	3151300
;;;	HMPREF9008_03873;HMPREF0619_02335;HMPREF0104_03762;HMPREF0103_0194	hypothetical protein OS=Parabacteroides sp. 20_3;hypothetical protein OS=Parabacteroides sp. D13;conserved hypothetical protein OS=Bacteroides sp. 3_1_19;hypothetical protein OS=Bacteroides sp. 2_1_33B	4	1	1	0	0	0	0	0	0	0	0	1	0	0	0	0.026	0.0050454
;;;	HMPREF9008_03874;HMPREF0104_03761;HMPREF0619_02334;HMPREF0103_0193	TonB-linked outer membrane protein, SusC/RagA family OS=Parabacteroides sp. 20_3;outer membrane protein OS=Bacteroides sp. 3_1_19;hypothetical protein OS=Parabacteroides sp. D13;TonB-linked outer membrane protein, SusC/RagA family OS=Bacteroides sp. 2_1_33B	4	5	5	0	0	0	0	0	0	3	3	3	5	0	0	0.082	0							2952300	3051900	2763900	2800000
;;;	HMPREF9008_03949;HMPREF0619_02044;HMPREF0104_03684;HMPREF0103_0120	SusD family protein OS=Parabacteroides sp. 20_3;SusD family protein OS=Parabacteroides sp. D13;RagB/SusD domain-containing protein OS=Bacteroides sp. 3_1_19;SusD family protein OS=Bacteroides sp. 2_1_33B	4	8	8	1	0	0	1	0	0	8	5	5	4	3	0	0.266	0	631270			832280			55126000	26435000	24891000	30977000	1465900
;;;	HMPREF9008_03980;HMPREF0619_02015;HMPREF0104_03653;HMPREF0103_0091	efflux transporter, outer membrane factor lipoprotein, NodT family OS=Parabacteroides sp. 20_3;efflux transporter, outer membrane factor lipoprotein, NodT family OS=Parabacteroides sp. D13;multidrug resistance protein, FusA/NodT family OS=Bacteroides sp. 3_1_19;efflux transporter, outer membrane factor lipoprotein, NodT family OS=Bacteroides sp. 2_1_33B	4	3	3	0	0	0	0	0	0	3	2	1	2	0	0	0.125	0							5789400	2085000	1005000	2229200
;;;	HMPREF9008_04081;HMPREF0619_04211;HMPREF0104_04012;HMPREF0103_3735	phosphoenolpyruvate carboxykinase (ATP) OS=Parabacteroides sp. 20_3;phosphoenolpyruvate carboxykinase (ATP) OS=Parabacteroides sp. D13;phosphoenolpyruvate carboxykinase (ATP) OS=Bacteroides sp. 3_1_19;phosphoenolpyruvate carboxykinase (ATP) OS=Bacteroides sp. 2_1_33B	4	16	5	0	0	0	0	0	0	0	0	0	0	0	5	0.424	0	991530				16578000							77708000
;;;;;;;	HMPREF9008_04128;HMPREF0103_1972;HMPREF0619_00367;HMPREF0104_00316;HMPREF9447_02946;HMPREF1018_01856;HMPREF0101_00694;HMPREF9446_02426	TonB-linked outer membrane protein, SusC/RagA family OS=Parabacteroides sp. 20_3;TonB-linked outer membrane protein, SusC/RagA family OS=Bacteroides sp. 2_1_33B;TonB-linked outer membrane protein, SusC/RagA family OS=Parabacteroides sp. D13;outer membrane protein OS=Bacteroides sp. 3_1_19;SusC/RagA family TonB-linked outer membrane protein OS=Bacteroides oleiciplenus YIT 12058;hypothetical protei…	8	14	14	0	0	0	0	0	0	9	5	7	6	0	0	0.211	0							6089300	2501600	2158000	2290900
;;;;;;;;;;	HMPREF9008_04129;HMPREF0619_00368;HMPREF0103_1973;HMPREF0104_00315;HMPREF1018_01857;HMPREF0101_00695;HMPREF9447_02947;HMPREF1007_01973;HMPREF0969_02359;BACUNI_03277;HMPREF9446_02425	SusD family protein OS=Parabacteroides sp. 20_3;SusD family protein OS=Parabacteroides sp. D13;SusD family protein OS=Bacteroides sp. 2_1_33B;outer membrane protein OS=Bacteroides sp. 3_1_19;hypothetical protein OS=Bacteroides sp. 2_1_56FAA;SusD family protein OS=Bacteroides sp. 2_1_16;hypothetical protein OS=Bacteroides oleiciplenus YIT 12058;hypothetical protein OS=Bacteroides sp. 4_1_36;SusD f…	11	8	8	0	0	0	0	0	0	6	2	3	5	0	0	0.25	0							8856900	3242200	1450000	907470
;;;	HMPREF9008_04142;HMPREF0619_00379;HMPREF0104_00304;HMPREF0103_1984	glycine cleavage system H protein OS=Parabacteroides sp. 20_3;glycine cleavage system H protein OS=Parabacteroides sp. D13;glycine cleavage system H protein OS=Bacteroides sp. 3_1_19;glycine cleavage system H protein OS=Bacteroides sp. 2_1_33B	4	1	1	0	0	0	0	0	0	0	0	0	0	0	1	0.159	0.00062461												46918000
;	HMPREF9008_04397;HMPREF0619_04086	TonB-linked outer membrane protein, SusC/RagA family OS=Parabacteroides sp. 20_3;TonB-linked outer membrane protein, SusC/RagA family OS=Parabacteroides sp. D13	2	3	1	0	0	0	0	0	0	1	0	0	0	0	0	0.037	0.0050633							136100
;	HMPREF9008_04833;HMPREF0103_2995	hypothetical protein OS=Parabacteroides sp. 20_3;hypothetical protein OS=Bacteroides sp. 2_1_33B	2	2	2	0	0	0	0	0	0	2	1	0	1	0	0	0.046	0							2320500	486800
;;;	HMPREF9010_00115;CUY_3758;BSGG_2957;BACOVA_02011	phosphoenolpyruvate carboxykinase (ATP) OS=Bacteroides sp. 3_1_23;phosphoenolpyruvate carboxykinase (ATP) OS=Bacteroides ovatus SD CMC 3f;phosphoenolpyruvate carboxykinase [ATP] OS=Bacteroides sp. D2;phosphoenolpyruvate carboxykinase (ATP) OS=Bacteroides ovatus ATCC 8483	4	16	1	0	0	0	0	0	0	0	0	0	0	0	1	0.436	0	3717300				1609400							13990000
	HMPREF9010_00165	putative outer membrane protein, probably involved in nutrient binding OS=Bacteroides sp. 3_1_23	1	1	1	1	0	0	0	0	0	0	0	0	0	0	0	0.014	1	105840
	HMPREF9010_00353	putative outer membrane protein, probably involved in nutrient binding OS=Bacteroides sp. 3_1_23	1	4	2	1	1	2	1	0	1	0	0	0	0	0	0	0.068	0	2832900	1048100	847530	2308400		579130
;;;;;;;;;	HMPREF9010_00368;HMPREF9007_02544;HMPREF1017_00282;CUY_0387;BSIG_1594;BSGG_2634;BSCG_01491;BACOVA_02673;BACFIN_04701;BACCAC_01287	fumarate reductase, iron-sulfur protein OS=Bacteroides sp. 3_1_23;fumarate reductase, iron-sulfur protein OS=Bacteroides sp. 1_1_14;hypothetical protein OS=Bacteroides ovatus 3_8_47FAA;succinate dehydrogenase/fumarate reductase iron-sulfur subunit OS=Bacteroides ovatus SD CMC 3f;succinate dehydrogenase and fumarate reductase iron-sulfur protein OS=Bacteroides sp. 1_1_6;succinate dehydrogenase and…	10	1	1	1	1	0	0	0	0	1	0	1	1	0	0	0.092	0.00059952	633060	1158000							374660	326090
;;;;;;	HMPREF9010_00544;HMPREF1017_00416;BSGG_2463;CUY_3862;BSCG_01632;BACOVA_02847;BACFIN_08508	putative outer membrane protein, probably involved in nutrient binding OS=Bacteroides sp. 3_1_23;hypothetical protein OS=Bacteroides ovatus 3_8_47FAA;SusC/RagA family TonB-linked outer membrane protein OS=Bacteroides sp. D2;TonB-dependent receptor plug domain protein OS=Bacteroides ovatus SD CMC 3f;TonB-linked outer membrane protein, SusC/RagA family OS=Bacteroides sp. 2_2_4;TonB-linked outer mem…	7	2	2	0	0	0	1	0	0	2	1	1	1	0	0	0.021	0				296040			651540			306350
;;	HMPREF9010_00594;CUY_5162;BSGG_2436	acetyl-CoA hydrolase/transferase family protein OS=Bacteroides sp. 3_1_23;succinate CoA transferase OS=Bacteroides ovatus SD CMC 3f;succinate CoA transferase OS=Bacteroides sp. D2	3	2	1	0	0	0	0	0	0	0	0	0	0	0	1	0.098	0												950200
;;;;;;;	HMPREF9010_00630;HMPREF9007_03769;HMPREF1017_00492;CUY_3389;BSIG_1441;BSGG_2397;BSCG_03118;BACOVA_00140	4-deoxy-L-threo-5-hexosulose-uronate ketol-isomerase 1 OS=Bacteroides sp. 3_1_23;4-deoxy-L-threo-5-hexosulose-uronate ketol-isomerase 1 OS=Bacteroides sp. 1_1_14;4-deoxy-L-threo-5-hexosulose-uronate ketol-isomerase 1 OS=Bacteroides ovatus 3_8_47FAA;5-keto 4-deoxyuronate isomerase OS=Bacteroides ovatus SD CMC 3f;4-deoxy-L-threo-5-hexosulose-uronate ketol-isomerase 1 OS=Bacteroides sp. 1_1_6;4-deox…	8	3	1	0	0	0	0	0	0	0	0	0	0	0	1	0.175	0												5077400
;;;;;;;;;;;	HMPREF9010_00807;HMPREF1017_03832;CUY_0869;BSIG_0459;BSGG_0325;BSCG_02600;BACOVA_03981;BACCAC_01032;HMPREF9007_04458;BACFIN_07182;BACCOPRO_00070;BACCOP_02054	lipoprotein PG3 OS=Bacteroides sp. 3_1_23;hypothetical protein OS=Bacteroides ovatus 3_8_47FAA;OmpA family protein OS=Bacteroides ovatus SD CMC 3f;hypothetical protein OS=Bacteroides sp. 1_1_6;hypothetical protein OS=Bacteroides sp. D2;OmpA family protein OS=Bacteroides sp. 2_2_4;OmpA family protein OS=Bacteroides ovatus ATCC 8483;OmpA family protein OS=Bacteroides caccae ATCC 43185;lipoprotein P…	12	3	2	1	0	1	1	0	0	1	1	2	2	0	0	0.231	0	1815300		811980	292800			1906300	2057300	1397100	1936000
;;;;;;;	HMPREF9010_00920;CUY_4514;BSGG_0176;BSCG_02387;BACOVA_04098;HMPREF1017_03729;HMPREF9007_04560;BSIG_0566	conserved hypothetical protein OS=Bacteroides sp. 3_1_23;putative lipoprotein OS=Bacteroides ovatus SD CMC 3f;hypothetical protein OS=Bacteroides sp. D2;hypothetical protein OS=Bacteroides sp. 2_2_4;hypothetical protein OS=Bacteroides ovatus ATCC 8483;hypothetical protein OS=Bacteroides ovatus 3_8_47FAA;conserved hypothetical protein OS=Bacteroides sp. 1_1_14;hypothetical protein OS=Bacteroides s…	8	5	5	1	0	0	1	0	0	4	1	3	2	0	0	0.165	0				3092100			9796400	1358800	3605900	3011500
;;	HMPREF9010_00936;CUY_5252;BSCG_02371	putative outer membrane protein, probably involved in nutrient binding OS=Bacteroides sp. 3_1_23;TonB-dependent receptor plug domain protein OS=Bacteroides ovatus SD CMC 3f;TonB-linked outer membrane protein, SusC/RagA family OS=Bacteroides sp. 2_2_4	3	4	3	0	1	2	2	0	0	0	0	0	0	0	0	0.049	0			405980	596200
;;;;	HMPREF9010_00937;CUY_5253;BSCG_02370;HMPREF1017_03713;BACOVA_04116	putative outer membrane protein, probably involved in nutrient binding OS=Bacteroides sp. 3_1_23;putative lipoprotein OS=Bacteroides ovatus SD CMC 3f;SusD family protein OS=Bacteroides sp. 2_2_4;hypothetical protein OS=Bacteroides ovatus 3_8_47FAA;SusD family protein OS=Bacteroides ovatus ATCC 8483	5	1	1	0	0	0	0	0	0	1	1	1	1	1	0	0.015	0							5783900	2003800	1704000	2462900	341400
;;;;;	HMPREF9010_01176;HMPREF1017_00736;CUY_4593;BSCG_04747;BACOVA_02558;BSGG_4549	glucuronate isomerase OS=Bacteroides sp. 3_1_23;uronate isomerase OS=Bacteroides ovatus 3_8_47FAA;glucuronate isomerase OS=Bacteroides ovatus SD CMC 3f;glucuronate isomerase OS=Bacteroides sp. 2_2_4;glucuronate isomerase OS=Bacteroides ovatus ATCC 8483;uronate isomerase OS=Bacteroides sp. D2	6	12	2	0	0	0	0	0	0	0	0	0	0	0	2	0.442	0												15742000
;;;;;;;;;	HMPREF9010_01363;HMPREF9007_02272;HMPREF1017_00875;CUY_4145;BSGG_4525;BSCG_04771;BACOVA_02534;BACFIN_05086;BACCAC_00648;BSIG_0791	xylose isomerase OS=Bacteroides sp. 3_1_23;xylose isomerase OS=Bacteroides sp. 1_1_14;xylose isomerase OS=Bacteroides ovatus 3_8_47FAA;xylose isomerase OS=Bacteroides ovatus SD CMC 3f;xylose isomerase OS=Bacteroides sp. D2;xylose isomerase OS=Bacteroides sp. 2_2_4;xylose isomerase OS=Bacteroides ovatus ATCC 8483;xylose isomerase OS=Bacteroides finegoldii DSM 17565;xylose isomerase OS=Bacteroides …	10	7	2	0	0	0	0	0	0	0	0	0	0	0	2	0.226	0				1387300	5689400							23572000
;;;;;	HMPREF9010_01575;HMPREF1017_01098;CUY_4070;BSGG_4260;BSCG_04112;BACOVA_02354	putative membrane protein OS=Bacteroides sp. 3_1_23;hypothetical protein OS=Bacteroides ovatus 3_8_47FAA;conserved hypothetical protein OS=Bacteroides ovatus SD CMC 3f;hypothetical protein OS=Bacteroides sp. D2;hypothetical protein OS=Bacteroides sp. 2_2_4;hypothetical protein OS=Bacteroides ovatus ATCC 8483	6	2	2	0	0	0	0	0	0	2	2	2	2	1	0	0.174	0							21469000	15234000	16042000	22956000	1843900
;;;;;;;;	HMPREF9010_01576;HMPREF1017_01099;CUY_4071;BSGG_4259;BSCG_04111;BACOVA_02353;HMPREF9007_02084;BSIG_0954;BACCAC_00867	conserved hypothetical protein OS=Bacteroides sp. 3_1_23;hypothetical protein OS=Bacteroides ovatus 3_8_47FAA;conserved hypothetical protein OS=Bacteroides ovatus SD CMC 3f;hypothetical protein OS=Bacteroides sp. D2;hypothetical protein OS=Bacteroides sp. 2_2_4;hypothetical protein OS=Bacteroides ovatus ATCC 8483;conserved hypothetical protein OS=Bacteroides sp. 1_1_14;hypothetical protein OS=Bac…	9	2	2	2	1	1	1	0	0	1	1	0	2	0	0	0.135	0	5386500		1469200							1731700
;;;;;;	HMPREF9010_01692;HMPREF1017_04716;CUY_3913;BSGG_0598;BSCG_00717;BACOVA_01720;BACCAC_02309	aldose 1-epimerase OS=Bacteroides sp. 3_1_23;hypothetical protein OS=Bacteroides ovatus 3_8_47FAA;aldose 1-epimerase OS=Bacteroides ovatus SD CMC 3f;hypothetical protein OS=Bacteroides sp. D2;aldose 1-epimerase OS=Bacteroides sp. 2_2_4;aldose 1-epimerase OS=Bacteroides ovatus ATCC 8483;aldose 1-epimerase OS=Bacteroides caccae ATCC 43185	7	1	1	0	0	0	0	0	0	0	0	0	0	0	1	0.049	0.00062617												3670200
;;;;;	HMPREF9010_02231;HMPREF1017_01921;CUY_0139;BSGG_3301;BSCG_00337;BACOVA_04261	putative myo-inositol-1-phosphate synthase OS=Bacteroides sp. 3_1_23;hypothetical protein OS=Bacteroides ovatus 3_8_47FAA;inositol-3-phosphate synthase OS=Bacteroides ovatus SD CMC 3f;hypothetical protein OS=Bacteroides sp. D2;inositol-3-phosphate synthase OS=Bacteroides sp. 2_2_4;inositol-3-phosphate synthase OS=Bacteroides ovatus ATCC 8483	6	4	0	0	0	0	0	0	0	0	0	0	0	0	0	0.175	1												1444400
;;	HMPREF9010_02472;BSCG_04216;BACOVA_01123	hypothetical protein OS=Bacteroides sp. 3_1_23;outer membrane insertion signal domain protein OS=Bacteroides sp. 2_2_4;outer membrane insertion signal domain protein OS=Bacteroides ovatus ATCC 8483	3	3	2	0	0	0	0	0	0	2	2	1	1	1	0	0.203	0	1795600	637830		1369800			19571000	7223600	14063000	15379000	2541800
;;;;;;;;;;;;;;	HMPREF9010_02614;HMPREF1018_04311;HMPREF1007_01295;HMPREF0101_01710;CUY_0110;BSIG_2897;BACUNI_02895;BACSTE_00797;BACFIN_05185;BACCOP_03020;ALIPUT_00772;AL1_19780;HMPREF1016_01570;BACPLE_02587;BSCG_00310	putative cell wall biogenesis protein OS=Bacteroides sp. 3_1_23;hypothetical protein OS=Bacteroides sp. 2_1_56FAA;hypothetical protein OS=Bacteroides sp. 4_1_36;hypothetical protein OS=Bacteroides sp. 2_1_16;putative lipoprotein OS=Bacteroides ovatus SD CMC 3f;hypothetical protein OS=Bacteroides sp. 1_1_6;hypothetical protein OS=Bacteroides uniformis ATCC 8492;hypothetical protein OS=Bacteroides …	15	5	5	4	3	3	5	0	0	2	0	1	1	1	3	0.134	0	2965700	2352000	1702500	4788600			1656900		748090	804150	1013600	876320
;;;;;	HMPREF9010_02700;HMPREF1017_02951;CUY_2910;BSGG_1484;BSCG_05482;BACOVA_04910	putative outer membrane protein, probably involved in nutrient binding OS=Bacteroides sp. 3_1_23;hypothetical protein OS=Bacteroides ovatus 3_8_47FAA;putative lipoprotein OS=Bacteroides ovatus SD CMC 3f;hypothetical protein OS=Bacteroides sp. D2;SusD family protein OS=Bacteroides sp. 2_2_4;SusD family protein OS=Bacteroides ovatus ATCC 8483	6	3	2	0	0	0	0	0	0	2	2	1	2	0	0	0.083	0							1462500	1316800	486430	1437000
;;;;;	HMPREF9010_02739;HMPREF1017_02902;CUY_4903;BSGG_1444;BSCG_01738;BACOVA_04956	RagB/SusD hypothetical protein OS=Bacteroides sp. 3_1_23;hypothetical protein OS=Bacteroides ovatus 3_8_47FAA;putative lipoprotein OS=Bacteroides ovatus SD CMC 3f;hypothetical protein OS=Bacteroides sp. D2;SusD family protein OS=Bacteroides sp. 2_2_4;SusD family protein OS=Bacteroides ovatus ATCC 8483	6	1	1	0	0	0	0	0	0	1	0	0	1	0	0	0.027	0.00059559							1062000			560570
;;;;;	HMPREF9010_02740;HMPREF1017_02901;CUY_4904;BSGG_1443;BSCG_01739;BACOVA_04957	putative outer membrane protein, probably involved in nutrient binding OS=Bacteroides sp. 3_1_23;hypothetical protein OS=Bacteroides ovatus 3_8_47FAA;TonB-dependent receptor plug domain protein OS=Bacteroides ovatus SD CMC 3f;SusC/RagA family TonB-linked outer membrane protein OS=Bacteroides sp. D2;TonB-linked outer membrane protein, SusC/RagA family OS=Bacteroides sp. 2_2_4;TonB-linked outer mem…	6	2	2	0	0	0	0	0	0	2	0	0	0	0	0	0.025	0							807420
;	HMPREF9010_02778;BSCG_01783	putative outer membrane protein, probably involved in nutrient binding OS=Bacteroides sp. 3_1_23;SusD family protein OS=Bacteroides sp. 2_2_4	2	2	2	0	0	0	0	0	0	2	0	1	1	0	2	0.058	0							2986900		520880	462370		1696600
;;	HMPREF9010_02780;BACFIN_06065;BSCG_01785	conserved hypothetical protein OS=Bacteroides sp. 3_1_23;hypothetical protein OS=Bacteroides finegoldii DSM 17565;hypothetical protein OS=Bacteroides sp. 2_2_4	3	1	1	1	0	0	0	1	0	0	0	0	0	0	1	0.031	0.00058445	305070
;;	HMPREF9010_02782;BSCG_01787;BACFIN_06063	conserved hypothetical protein OS=Bacteroides sp. 3_1_23;hypothetical protein OS=Bacteroides sp. 2_2_4;hypothetical protein OS=Bacteroides finegoldii DSM 17565	3	3	3	1	0	0	1	0	0	0	0	0	0	0	1	0.085	0	129850			191400								166750
;;;;;;	HMPREF9010_02858;HMPREF1017_02307;CUY_0792;BSGG_1331;BSCG_01864;BACOVA_05096;BACCELL_03312	glyceraldehyde-3-phosphate dehydrogenase, type I OS=Bacteroides sp. 3_1_23;glyceraldehyde-3-phosphate dehydrogenase, cytosolic OS=Bacteroides ovatus 3_8_47FAA;glyceraldehyde-3-phosphate dehydrogenase, type I OS=Bacteroides ovatus SD CMC 3f;glyceraldehyde-3-phosphate dehydrogenase, cytosolic OS=Bacteroides sp. D2;glyceraldehyde-3-phosphate dehydrogenase, type I OS=Bacteroides sp. 2_2_4;glyceraldeh…	7	11	0	0	0	0	0	0	0	0	0	0	0	0	0	0.488	0	1617300	749780										1824800
;;;	HMPREF9010_03165;HMPREF1017_02543;CUY_2587;BACFIN_05826	putative ATPase involved in DNA repair OS=Bacteroides sp. 3_1_23;hypothetical protein OS=Bacteroides ovatus 3_8_47FAA;conserved hypothetical protein OS=Bacteroides ovatus SD CMC 3f;hypothetical protein OS=Bacteroides finegoldii DSM 17565	4	2	2	0	1	1	1	1	1	0	1	0	0	2	0	0.008	0		415850						264630			473120
	HMPREF9010_03497	putative outer membrane protein, probably involved in nutrient binding OS=Bacteroides sp. 3_1_23	1	33	1	0	1	0	1	0	0	0	0	0	0	0	0	0.566	0.00061767				307500
	HMPREF9010_03753	hypothetical protein OS=Bacteroides sp. 3_1_23	1	1	1	0	0	1	0	0	0	0	0	0	0	0	0	0.058	0.0050302			1223200
;;;;	HMPREF9010_04046;HMPREF1017_02727;CUY_0660;BSGG_1881;BACOVA_03517	SusD, outer membrane protein OS=Bacteroides sp. 3_1_23;hypothetical protein OS=Bacteroides ovatus 3_8_47FAA;putative lipoprotein OS=Bacteroides ovatus SD CMC 3f;hypothetical protein OS=Bacteroides sp. D2;SusD family protein OS=Bacteroides ovatus ATCC 8483	5	1	1	0	0	0	0	0	0	0	1	0	0	0	0	0.045	0.00061958								361190
;;;;	HMPREF9010_04100;HMPREF1017_02691;CUY_0623;BSCG_03639;BACOVA_03556	putative outer membrane protein OS=Bacteroides sp. 3_1_23;hypothetical protein OS=Bacteroides ovatus 3_8_47FAA;TonB-dependent receptor OS=Bacteroides ovatus SD CMC 3f;TonB-linked outer membrane protein, SusC/RagA family OS=Bacteroides sp. 2_2_4;TonB-linked outer membrane protein, SusC/RagA family OS=Bacteroides ovatus ATCC 8483	5	4	4	3	2	1	2	0	1	2	3	1	2	0	0	0.082	0	1271400	885970	416690	1416600			1169600	1678400		440280
;;;;;	HMPREF9010_04101;HMPREF1017_02690;BACOVA_03557;CUY_0622;BSCG_03638;BACCOP_01283	conserved hypothetical protein OS=Bacteroides sp. 3_1_23;hypothetical protein OS=Bacteroides ovatus 3_8_47FAA;hypothetical protein OS=Bacteroides ovatus ATCC 8483;putative lipoprotein OS=Bacteroides ovatus SD CMC 3f;hypothetical protein OS=Bacteroides sp. 2_2_4;hypothetical protein OS=Bacteroides coprocola DSM 17136	6	5	5	2	2	1	3	0	0	2	1	1	2	1	0	0.156	0	808730	1849300	630770	2847100			2921100	1487700	1776000	1471600	105820
;;;	HMPREF9010_04119;HMPREF1017_02673;BACOVA_03576;BACFIN_07503	putative pectinesterase/pectate lyase protein OS=Bacteroides sp. 3_1_23;hypothetical protein OS=Bacteroides ovatus 3_8_47FAA;Pectinesterase OS=Bacteroides ovatus ATCC 8483;Pectinesterase OS=Bacteroides finegoldii DSM 17565	4	1	1	0	0	1	0	0	0	0	0	0	0	0	0	0.024	0.00061728
;;;	HMPREF9010_04122;BACOVA_03579;BACFIN_07500;HMPREF1017_02670	putative outer membrane protein, probably involved in nutrient binding OS=Bacteroides sp. 3_1_23;SusD family protein OS=Bacteroides ovatus ATCC 8483;SusD family protein OS=Bacteroides finegoldii DSM 17565;hypothetical protein OS=Bacteroides ovatus 3_8_47FAA	4	9	9	5	1	4	6	0	1	0	0	0	0	0	0	0.194	0	5017600		2126800	5592900		403510
;;;	HMPREF9010_04123;HMPREF1017_02669;BACOVA_03580;BACFIN_07499	hypothetical protein OS=Bacteroides sp. 3_1_23;hypothetical protein OS=Bacteroides ovatus 3_8_47FAA;hypothetical protein OS=Bacteroides ovatus ATCC 8483;hypothetical protein OS=Bacteroides finegoldii DSM 17565	4	3	3	3	1	0	3	0	0	0	0	0	0	0	0	0.131	0	1788800	121190		2672200
;;;;;;;;	HMPREF9010_04128;HMPREF9007_03617;HMPREF1017_02665;CUY_0608;BSIG_3748;BSGG_1821;BSCG_03629;BACOVA_03585;BACCAC_03310	AMP-binding protein OS=Bacteroides sp. 3_1_23;AMP-binding protein OS=Bacteroides sp. 1_1_14;hypothetical protein OS=Bacteroides ovatus 3_8_47FAA;AMP-binding enzyme OS=Bacteroides ovatus SD CMC 3f;hypothetical protein OS=Bacteroides sp. 1_1_6;hypothetical protein OS=Bacteroides sp. D2;AMP-binding enzyme OS=Bacteroides sp. 2_2_4;AMP-binding enzyme OS=Bacteroides ovatus ATCC 8483;AMP-binding enzyme …	9	1	1	0	0	0	0	0	0	0	0	0	0	0	1	0.027	0.0030896												419440
;;;;;;;;;;	HMPREF9010_04484;HMPREF1017_02181;BSCG_00556;BACFIN_09021;BACCAC_02748;HMPREF9007_04309;HMPREF1214_03133;CUY_4908;BSIG_4307;BSGG_3105;BACOVA_04470	hypothetical protein OS=Bacteroides sp. 3_1_23;hypothetical protein OS=Bacteroides ovatus 3_8_47FAA;hypothetical protein OS=Bacteroides sp. 2_2_4;hypothetical protein OS=Bacteroides finegoldii DSM 17565;hypothetical protein OS=Bacteroides caccae ATCC 43185;hypothetical protein OS=Bacteroides sp. 1_1_14;hypothetical protein OS=Bacteroides sp. HPS0048;conserved hypothetical protein OS=Bacteroides o…	11	2	2	1	0	0	2	0	0	0	0	0	0	0	0	0.18	0				719480
;;;;;;;;;;;;;;;;;;;;;;;;;;;;;;;;;;	HMPREF9010_04614;HMPREF9446_00343;BACSTE_02083;BACCOPRO_00354;HMPREF1532_02191;BACCOP_00579;BACPLE_00417;BACDOR_02346;HMPREF1016_02634;HMPREF0105_3459;BSFG_00006;HMPREF9011_00094;CUU_1586;HMPREF9441_00298;HMPREF9442_02701;BACOVA_01641;BSEG_02829;HMPREF1007_00143;HMPREF9007_04588;CUY_2708;HMPREF1017_04364;BACFIN_08261;BSCG_00128;BSGG_4855;BSIG_4979;HMPREF9447_05152;BACCAC_00295;HMPREF1214_00136;BS…	polyribonucleotide nucleotidyltransferase OS=Bacteroides sp. 3_1_23;polyribonucleotide nucleotidyltransferase OS=Bacteroides fluxus YIT 12057;polyribonucleotide nucleotidyltransferase OS=Bacteroides stercoris ATCC 43183;polyribonucleotide nucleotidyltransferase OS=Bacteroides coprophilus DSM 18228 = JCM 13818;polyribonucleotide nucleotidyltransferase OS=Bacteroides salyersiae WAL 10018 = DSM 1876…	35	2	1	0	0	0	0	0	1	0	0	0	0	0	0	0.04	0						540870
;;;;;;	HMPREF9010_04671;HMPREF1017_04416;CUY_2759;BSGG_4770;BSCG_00072;BACOVA_01576;BACCAC_00350	conserved hypothetical protein OS=Bacteroides sp. 3_1_23;hypothetical protein OS=Bacteroides ovatus 3_8_47FAA;conserved hypothetical protein OS=Bacteroides ovatus SD CMC 3f;hypothetical protein OS=Bacteroides sp. D2;hypothetical protein OS=Bacteroides sp. 2_2_4;hypothetical protein OS=Bacteroides ovatus ATCC 8483;hypothetical protein OS=Bacteroides caccae ATCC 43185	7	1	1	0	0	0	0	0	0	0	1	0	0	0	0	0.082	0.0064452								4511200
;;;;;	HMPREF9010_04814;CUY_4491;BSGG_0538;BSCG_00667;BACOVA_01772;BSIG_3022	outer membrane porin F OS=Bacteroides sp. 3_1_23;OmpA family protein OS=Bacteroides ovatus SD CMC 3f;hypothetical protein OS=Bacteroides sp. D2;OmpA family protein OS=Bacteroides sp. 2_2_4;hypothetical protein OS=Bacteroides ovatus ATCC 8483;hypothetical protein OS=Bacteroides sp. 1_1_6	6	7	2	2	2	1	2	0	0	1	1	1	1	0	0	0.269	0	4024600	3226400	2185500	3283400			3742900		2149400
;;;;;;;	HMPREF9010_04896;CUY_3463;BSIG_1100;BSGG_4971;BSCG_03943;HMPREF9007_04064;BACOVA_03798;BACFIN_06507	flavodoxin OS=Bacteroides sp. 3_1_23;flavodoxin OS=Bacteroides ovatus SD CMC 3f;flavodoxin OS=Bacteroides sp. 1_1_6;flavodoxin OS=Bacteroides sp. D2;flavodoxin OS=Bacteroides sp. 2_2_4;flavodoxin OS=Bacteroides sp. 1_1_14;flavodoxin OS=Bacteroides ovatus ATCC 8483;flavodoxin OS=Bacteroides finegoldii DSM 17565	8	1	1	0	0	0	0	0	0	0	0	0	0	0	1	0.101	0
;;;;;;	HMPREF9011_00004;HMPREF0105_4531;CUU_3737;BSFG_02121;BSEG_04329;BSBG_04376;BACDOR_02450	protease IV OS=Bacteroides sp. 3_1_40A;signal peptide peptidase SppA, 67K type OS=Bacteroides sp. 3_1_33FAA;signal peptide peptidase SppA, 67K type OS=Bacteroides vulgatus PC510;signal peptide peptidase SppA, 67K type OS=Bacteroides sp. 4_3_47FAA;signal peptide peptidase SppA, 67K type OS=Bacteroides dorei 5_1_36/D4;signal peptide peptidase SppA, 67K type OS=Bacteroides sp. 9_1_42FAA;signal pepti…	7	1	1	1	1	0	1	0	0	0	0	0	0	0	0	0.046	0	334370	1115000		1493200
;;	HMPREF9011_00107;CUU_1572;BSFG_00019	glycine cleavage system H protein OS=Bacteroides sp. 3_1_40A;glycine cleavage system H protein OS=Bacteroides vulgatus PC510;glycine cleavage system H protein OS=Bacteroides sp. 4_3_47FAA	3	1	1	1	0	1	1	1	0	0	0	0	0	0	1	0.151	0.0006105	7192600		2336200	4052900	68171000							9446200
;;;;;;	HMPREF9011_00146;HMPREF0105_3391;CUU_0808;BSFG_00057;BSEG_02886;BSBG_03220;BACDOR_02276	outer membrane protein SusE OS=Bacteroides sp. 3_1_40A;hypothetical protein OS=Bacteroides sp. 3_1_33FAA;putative lipoprotein OS=Bacteroides vulgatus PC510;hypothetical protein OS=Bacteroides sp. 4_3_47FAA;hypothetical protein OS=Bacteroides dorei 5_1_36/D4;hypothetical protein OS=Bacteroides sp. 9_1_42FAA;hypothetical protein OS=Bacteroides dorei DSM 17855	7	5	5	4	3	3	5	0	1	0	0	0	0	0	0	0.281	0	18011000	13484000	7941000	21115000		538920
;;;;;;	HMPREF9011_00195;HMPREF0105_3339;CUU_0756;BSFG_00108;BSEG_02930;BSBG_03171;BACDOR_02224	TonB-dependent receptor OS=Bacteroides sp. 3_1_40A;outer membrane insertion signal domain protein OS=Bacteroides sp. 3_1_33FAA;outer membrane insertion signal domain protein OS=Bacteroides vulgatus PC510;outer membrane insertion signal domain protein OS=Bacteroides sp. 4_3_47FAA;outer membrane insertion signal domain protein OS=Bacteroides dorei 5_1_36/D4;outer membrane insertion signal domain pr…	7	2	2	2	1	2	1	0	0	1	0	0	0	0	0	0.068	0	688180		355480	798490
;	HMPREF9011_00253;BSFG_00177	hypothetical protein OS=Bacteroides sp. 3_1_40A;hypothetical protein OS=Bacteroides sp. 4_3_47FAA	2	16	5	2	3	2	3	0	0	3	2	3	2	0	0	0.219	0	2996000	1432500	1909600	4122600			6601700	2115400	4533100	4411100	104730
;;;;;	HMPREF9011_00261;BSFG_00169;HMPREF0105_4628;BSEG_04345;BACDOR_02147;BSBG_04787	cell surface protein OS=Bacteroides sp. 3_1_40A;hypothetical protein OS=Bacteroides sp. 4_3_47FAA;hypothetical protein OS=Bacteroides sp. 3_1_33FAA;hypothetical protein OS=Bacteroides dorei 5_1_36/D4;hypothetical protein OS=Bacteroides dorei DSM 17855;hypothetical protein OS=Bacteroides sp. 9_1_42FAA	6	31	31	4	1	2	3	0	1	27	21	24	21	12	12	0.591	0	31517000	29758000	13326000	40772000		1961200	434330000	192630000	209230000	190620000	16722000	23663000
;	HMPREF9011_00274;BSFG_00191	outer membrane protein OS=Bacteroides sp. 3_1_40A;SusD family protein OS=Bacteroides sp. 4_3_47FAA	2	11	11	6	2	6	8	0	0	1	0	0	0	0	0	0.266	0	5448800	2735400	4535200	10498000			149170
;	HMPREF9011_00275;BSFG_00192	outer membrane protein OS=Bacteroides sp. 3_1_40A;TonB-linked outer membrane protein, SusC/RagA family OS=Bacteroides sp. 4_3_47FAA	2	6	6	5	5	3	4	0	0	0	0	0	0	0	0	0.096	0	1475700	2241200	502200	2360000
;;;;;;	HMPREF9011_00296;HMPREF0105_1853;CUU_0010;BSFG_00213;BSEG_03510;BSBG_03484;BACDOR_02090	fumarate reductase iron-sulfur protein OS=Bacteroides sp. 3_1_40A;succinate dehydrogenase/fumarate reductase iron-sulfur subunit OS=Bacteroides sp. 3_1_33FAA;succinate dehydrogenase/fumarate reductase iron-sulfur subunit OS=Bacteroides vulgatus PC510;succinate dehydrogenase/fumarate reductase iron-sulfur subunit OS=Bacteroides sp. 4_3_47FAA;succinate dehydrogenase/fumarate reductase iron-sulfur s…	7	2	2	2	1	2	2	0	1	1	0	0	0	0	0	0.135	0	10216000	5031800	2333200	7630700		750180
;;	HMPREF9011_00308;CUU_0022;BSFG_00225	hypothetical protein OS=Bacteroides sp. 3_1_40A;putative lipoprotein OS=Bacteroides vulgatus PC510;hypothetical protein OS=Bacteroides sp. 4_3_47FAA	3	1	1	1	0	1	1	0	0	0	0	0	0	0	0	0.023	0	940360		1411500	1088900
;;;;;;;;	HMPREF9011_00323;HMPREF0105_1889;CUU_0038;BSFG_00240;BSEG_03477;BSBG_03516;BACDOR_02052;BACCOPRO_00214;BACCOP_00863	deoxyribose-phosphate aldolase OS=Bacteroides sp. 3_1_40A;deoxyribose-phosphate aldolase OS=Bacteroides sp. 3_1_33FAA;deoxyribose-phosphate aldolase OS=Bacteroides vulgatus PC510;deoxyribose-phosphate aldolase OS=Bacteroides sp. 4_3_47FAA;deoxyribose-phosphate aldolase OS=Bacteroides dorei 5_1_36/D4;deoxyribose-phosphate aldolase OS=Bacteroides sp. 9_1_42FAA;deoxyribose-phosphate aldolase OS=Bact…	9	3	2	0	0	0	0	1	0	0	0	0	0	0	2	0.13	0												1149000
;;;;;;	HMPREF9011_00331;HMPREF0105_1899;CUU_0047;BSFG_00250;BSEG_03469;BSBG_03525;BACDOR_02042	outer membrane insertion signal domain-containing protein OS=Bacteroides sp. 3_1_40A;outer membrane insertion signal domain protein OS=Bacteroides sp. 3_1_33FAA;outer membrane insertion signal domain protein OS=Bacteroides vulgatus PC510;outer membrane insertion signal domain protein OS=Bacteroides sp. 4_3_47FAA;outer membrane insertion signal domain protein OS=Bacteroides dorei 5_1_36/D4;outer m…	7	2	2	0	0	0	1	0	0	2	0	1	1	0	0	0.101	0							1907300		799710
;;;;;;	HMPREF9011_00370;HMPREF0105_1945;BSFG_00288;BSEG_03426;BSBG_03573;BACDOR_01993;CUU_0091	coenzyme A transferase OS=Bacteroides sp. 3_1_40A;succinate CoA transferase OS=Bacteroides sp. 3_1_33FAA;succinate CoA transferase OS=Bacteroides sp. 4_3_47FAA;succinate CoA transferase OS=Bacteroides dorei 5_1_36/D4;succinate CoA transferase OS=Bacteroides sp. 9_1_42FAA;succinate CoA transferase OS=Bacteroides dorei DSM 17855;succinate CoA transferase OS=Bacteroides vulgatus PC510	7	4	3	0	0	0	0	2	0	0	0	0	0	0	3	0.175	0					606110							7817500
;;;;;;;;;;	HMPREF9011_00396;HMPREF0105_1992;CUU_0111;BSFG_00313;BSEG_03390;BSBG_00728;BACDOR_01950;HMPREF1018_00077;HMPREF0101_02034;HMPREF9442_00454;HMPREF9441_01485	rubrerythrin OS=Bacteroides sp. 3_1_40A;rubrerythrin OS=Bacteroides sp. 3_1_33FAA;rubrerythrin OS=Bacteroides vulgatus PC510;rubrerythrin OS=Bacteroides sp. 4_3_47FAA;rubrerythrin OS=Bacteroides dorei 5_1_36/D4;rubrerythrin OS=Bacteroides sp. 9_1_42FAA;rubrerythrin OS=Bacteroides dorei DSM 17855;rubrerythrin OS=Bacteroides sp. 2_1_56FAA;rubrerythrin OS=Bacteroides sp. 2_1_16;rubrerythrin OS=Parap…	11	7	2	0	0	0	0	1	0	0	0	0	0	0	2	0.51	0					11894000							47738000
;;	HMPREF9011_00400;CUU_0115;BSFG_00317	hypothetical protein OS=Bacteroides sp. 3_1_40A;putative lipoprotein OS=Bacteroides vulgatus PC510;SusD family protein OS=Bacteroides sp. 4_3_47FAA	3	1	1	1	0	1	1	0	0	0	0	0	0	0	0	0.032	0			2300000
;	HMPREF9011_00407;BSFG_00324	outer membrane protein OS=Bacteroides sp. 3_1_40A;SusD family protein OS=Bacteroides sp. 4_3_47FAA	2	1	1	1	0	1	1	0	0	0	0	0	0	0	0	0.032	0			748950
;;;;	HMPREF9011_00414;BSBG_00752;CUU_0129;BSFG_00331;BSEG_02194	outer membrane protein OS=Bacteroides sp. 3_1_40A;TonB-linked outer membrane protein, SusC/RagA family OS=Bacteroides sp. 9_1_42FAA;TonB-dependent receptor plug domain protein OS=Bacteroides vulgatus PC510;TonB-linked outer membrane protein, SusC/RagA family OS=Bacteroides sp. 4_3_47FAA;TonB-linked outer membrane protein, SusC/RagA family OS=Bacteroides dorei 5_1_36/D4	5	15	13	5	8	3	10	0	1	1	0	1	2	0	0	0.21	0	1650800	1353800	960080	4166400		202450			62782	249860
;;;;	HMPREF9011_00416;CUU_0131;BSFG_00333;BSEG_02192;BSBG_00754	hypothetical protein OS=Bacteroides sp. 3_1_40A;putative lipoprotein OS=Bacteroides vulgatus PC510;hypothetical protein OS=Bacteroides sp. 4_3_47FAA;hypothetical protein OS=Bacteroides dorei 5_1_36/D4;hypothetical protein OS=Bacteroides sp. 9_1_42FAA	5	8	8	6	5	4	8	2	0	1	1	0	3	0	0	0.227	0	6285800	3087100	1773800	11584000	738930		1121100			156190
;;;;;;;	HMPREF9011_00424;CUU_0139;BSFG_00342;BSEG_02184;BSBG_00762;BACPLE_00570;BACDOR_01923;BACCOPRO_02346	dihydrolipoyl dehydrogenase OS=Bacteroides sp. 3_1_40A;dihydrolipoyl dehydrogenase OS=Bacteroides vulgatus PC510;dihydrolipoyl dehydrogenase OS=Bacteroides sp. 4_3_47FAA;dihydrolipoyl dehydrogenase OS=Bacteroides dorei 5_1_36/D4;dihydrolipoyl dehydrogenase OS=Bacteroides sp. 9_1_42FAA;dihydrolipoyl dehydrogenase OS=Bacteroides plebeius DSM 17135;dihydrolipoyl dehydrogenase OS=Bacteroides dorei DS…	8	1	1	0	0	0	0	1	0	0	0	0	0	0	1	0.029	0.0010776					2923700							2288900
;;;;;;	HMPREF9011_00478;CUU_0206;BSFG_00396;HMPREF0105_2092;BSEG_02117;BSBG_00834;BACDOR_01777	hypothetical protein OS=Bacteroides sp. 3_1_40A;putative lipoprotein OS=Bacteroides vulgatus PC510;hypothetical protein OS=Bacteroides sp. 4_3_47FAA;hypothetical protein OS=Bacteroides sp. 3_1_33FAA;hypothetical protein OS=Bacteroides dorei 5_1_36/D4;hypothetical protein OS=Bacteroides sp. 9_1_42FAA;hypothetical protein OS=Bacteroides dorei DSM 17855	7	12	12	8	4	2	10	0	1	6	2	7	7	0	0	0.346	0	15212000	9699800	1390200	22817000		1001700	16569000	4282100	4832600	5818800
;;;;;;	HMPREF9011_00479;CUU_0207;BSFG_00397;HMPREF0105_2093;BSEG_02116;BSBG_00835;BACDOR_01776	outer membrane protein OS=Bacteroides sp. 3_1_40A;TonB-dependent receptor OS=Bacteroides vulgatus PC510;TonB-linked outer membrane protein, SusC/RagA family OS=Bacteroides sp. 4_3_47FAA;TonB-linked outer membrane protein, SusC/RagA family OS=Bacteroides sp. 3_1_33FAA;TonB-linked outer membrane protein, SusC/RagA family OS=Bacteroides dorei 5_1_36/D4;TonB-linked outer membrane protein, SusC/RagA f…	7	12	11	6	7	6	7	0	3	6	6	5	5	1	0	0.211	0	12484000	9682500	2947300	13196000		480020	11780000	5406500	5883700	8222800	1164100
;;	HMPREF9011_00533;CUU_0259;BSFG_00449	glycoside hydrolase family 51 OS=Bacteroides sp. 3_1_40A;carbohydrate binding domain protein OS=Bacteroides vulgatus PC510;alpha-N-arabinofuranosidase 1 family protein OS=Bacteroides sp. 4_3_47FAA	3	1	1	0	1	0	1	0	0	0	0	0	0	0	0	0.038	0.0030691
;;	HMPREF9011_00543;CUU_0269;BSFG_00459	protein-export membrane protein SecD/SecF OS=Bacteroides sp. 3_1_40A;protein-export membrane protein SecD OS=Bacteroides vulgatus PC510;export membrane protein SecD OS=Bacteroides sp. 4_3_47FAA	3	1	1	1	1	1	1	0	1	0	0	0	0	0	0	0.021	0.00061237	413320	304710	298730	379970
;;;;;;;;	HMPREF9011_00552;HMPREF0105_2186;CUU_0277;BSFG_00466;BSEG_02044;BSBG_00908;BACDOR_01692;AL1_10680;ALIPUT_02359	phosphoenolpyruvate carboxykinase OS=Bacteroides sp. 3_1_40A;phosphoenolpyruvate carboxykinase (ATP) OS=Bacteroides sp. 3_1_33FAA;phosphoenolpyruvate carboxykinase (ATP) OS=Bacteroides vulgatus PC510;phosphoenolpyruvate carboxykinase (ATP) OS=Bacteroides sp. 4_3_47FAA;phosphoenolpyruvate carboxykinase (ATP) OS=Bacteroides dorei 5_1_36/D4;phosphoenolpyruvate carboxykinase (ATP) OS=Bacteroides sp. …	9	17	0	0	0	0	0	0	0	0	0	0	0	0	0	0.447	0	68214000	12876000	26259000	71368000	245900000	15170000	722220					160460000
;;;;;;	HMPREF9011_00574;HMPREF0105_2226;CUU_0307;BSFG_00499;BSEG_02009;BSBG_00946;BACDOR_04948	plasminogen binding protein OS=Bacteroides sp. 3_1_40A;tetratricopeptide repeat protein OS=Bacteroides sp. 3_1_33FAA;tetratricopeptide repeat protein OS=Bacteroides vulgatus PC510;tetratricopeptide repeat protein OS=Bacteroides sp. 4_3_47FAA;tetratricopeptide repeat protein OS=Bacteroides dorei 5_1_36/D4;tetratricopeptide repeat protein OS=Bacteroides sp. 9_1_42FAA;tetratricopeptide repeat protei…	8	14	9	4	4	3	5	0	6	1	2	2	2	0	0	0.364	0	72944000	74071000	49645000	108740000		4466500	7731700	4498300	5067900	9553200	881600
;;;;;;	HMPREF9011_00583;HMPREF0105_2236;CUU_0316;BSFG_00508;BSEG_02000;BSBG_00956;BACDOR_04939	outer membrane protein OmpH OS=Bacteroides sp. 3_1_40A;outer membrane protein OS=Bacteroides sp. 3_1_33FAA;outer membrane protein OS=Bacteroides vulgatus PC510;outer membrane protein OS=Bacteroides sp. 4_3_47FAA;outer membrane protein OS=Bacteroides dorei 5_1_36/D4;outer membrane protein OS=Bacteroides sp. 9_1_42FAA;outer membrane protein OS=Bacteroides dorei DSM 17855	7	1	1	0	1	0	1	0	0	0	0	0	0	0	0	0.096	0		2340100
;;;;;	HMPREF9011_00607;CUU_0345;BSFG_00532;HMPREF0105_2288;BSBG_01018;BACDOR_04892	outer membrane protein OS=Bacteroides sp. 3_1_40A;TonB-dependent receptor OS=Bacteroides vulgatus PC510;TonB-linked outer membrane protein, SusC/RagA family OS=Bacteroides sp. 4_3_47FAA;TonB-linked outer membrane protein, SusC/RagA family OS=Bacteroides sp. 3_1_33FAA;TonB-linked outer membrane protein, SusC/RagA family OS=Bacteroides sp. 9_1_42FAA;TonB-linked outer membrane protein, SusC/RagA fam…	6	19	14	2	6	5	9	0	0	5	5	5	6	0	0	0.299	0		1135000	1648300	5505300			4638400	828290	1483000	2593400	81634
;;;;;;	HMPREF9011_00626;CUU_2105;BSFG_00551;HMPREF0105_2308;BSEG_01931;BACDOR_04870;BSBG_01037	hypothetical protein OS=Bacteroides sp. 3_1_40A;putative lipoprotein OS=Bacteroides vulgatus PC510;hypothetical protein OS=Bacteroides sp. 4_3_47FAA;hypothetical protein OS=Bacteroides sp. 3_1_33FAA;hypothetical protein OS=Bacteroides dorei 5_1_36/D4;hypothetical protein OS=Bacteroides dorei DSM 17855;hypothetical protein OS=Bacteroides sp. 9_1_42FAA	7	2	2	2	0	1	0	0	0	0	0	0	0	0	0	0.19	0	3226600		744770
;;;;;;;;;;;	HMPREF9011_00632;CUU_2115;BSFG_00557;HMPREF0105_2314;BSEG_01925;BSBG_01044;BACDOR_04860;BACCELL_02688;HMPREF1007_00074;HMPREF0969_01287;BACUNI_00827;BACSTE_02771	elongation factor Tu OS=Bacteroides sp. 3_1_40A;translation elongation factor Tu OS=Bacteroides vulgatus PC510;translation elongation factor Tu OS=Bacteroides sp. 4_3_47FAA;translation elongation factor Tu OS=Bacteroides sp. 3_1_33FAA;translation elongation factor Tu OS=Bacteroides dorei 5_1_36/D4;translation elongation factor Tu OS=Bacteroides sp. 9_1_42FAA;translation elongation factor Tu OS=Ba…	12	7	1	0	0	0	0	0	1	1	1	0	1	0	0	0.239	0	4150000	9632600	916950	7014500		1986900	12196000	4815400	5046700	9056900
;;;	HMPREF9011_00688;HMPREF0105_2368;BSEG_01871;BSBG_01099	outer membrane protein OS=Bacteroides sp. 3_1_40A;SusD family protein OS=Bacteroides sp. 3_1_33FAA;SusD family protein OS=Bacteroides dorei 5_1_36/D4;SusD family protein OS=Bacteroides sp. 9_1_42FAA	4	15	15	10	10	7	13	0	0	0	0	0	0	0	0	0.449	0	30614000	13326000	4562900	27847000
	HMPREF9011_00689	outer membrane protein OS=Bacteroides sp. 3_1_40A	1	25	1	1	1	0	1	0	0	0	0	0	0	0	0	0.381	0	19732000	11915000	8144500	18546000		611860		32651
;;;;;;;	HMPREF9011_00775;CUU_0963;BACDOR_01191;HMPREF0105_2461;BSEG_01671;BSBG_01377;BSFG_01690;BSFG_01691	outer membrane protein OS=Bacteroides sp. 3_1_40A;TonB-dependent receptor plug domain protein OS=Bacteroides vulgatus PC510;TonB-linked outer membrane protein, SusC/RagA family OS=Bacteroides dorei DSM 17855;TonB-linked outer membrane protein, SusC/RagA family OS=Bacteroides sp. 3_1_33FAA;TonB-linked outer membrane protein, SusC/RagA family OS=Bacteroides dorei 5_1_36/D4;TonB-linked outer membran…	8	8	7	3	1	2	5	0	0	1	1	0	0	0	0	0.111	0	457150	296880	402370	2811500
;;;;;;	HMPREF9011_00777;BSFG_01688;BACDOR_01201;BSEG_03705;CUU_3890;BSEG_03708;BSEG_04391	outer membrane protein OS=Bacteroides sp. 3_1_40A;TonB-linked outer membrane protein, SusC/RagA family OS=Bacteroides sp. 4_3_47FAA;TonB-linked outer membrane protein, SusC/RagA family OS=Bacteroides dorei DSM 17855;TonB-linked outer membrane protein, SusC/RagA family OS=Bacteroides dorei 5_1_36/D4;TonB-dependent receptor plug domain protein OS=Bacteroides vulgatus PC510;TonB-linked outer membran…	7	40	0	0	0	0	0	0	0	0	0	0	0	0	0	0.537	0.0016077				858270
;;;;	HMPREF9011_00782;BSFG_01683;HMPREF0105_4620;CUU_3956;BSBG_04734	outer membrane protein OS=Bacteroides sp. 3_1_40A;TonB-linked outer membrane protein, SusC/RagA family OS=Bacteroides sp. 4_3_47FAA;TonB-linked outer membrane protein, SusC/RagA family OS=Bacteroides sp. 3_1_33FAA;TonB-dependent receptor plug domain protein OS=Bacteroides vulgatus PC510;TonB-linked outer membrane protein, SusC/RagA family OS=Bacteroides sp. 9_1_42FAA	5	20	16	11	8	9	13	0	1	0	0	0	0	0	0	0.288	0	9906800	6978900	8033900	17132000
;;;;	HMPREF9011_00783;CUU_3957;BSFG_01682;BSBG_04735;HMPREF0105_4621	hypothetical protein OS=Bacteroides sp. 3_1_40A;putative lipoprotein OS=Bacteroides vulgatus PC510;hypothetical protein OS=Bacteroides sp. 4_3_47FAA;hypothetical protein OS=Bacteroides sp. 9_1_42FAA;hypothetical protein OS=Bacteroides sp. 3_1_33FAA	5	16	16	10	8	7	12	0	5	0	0	0	0	0	0	0.47	0	25011000	18306000	18873000	51979000		4328500
;	HMPREF9011_00787;BSFG_01679	hypothetical protein OS=Bacteroides sp. 3_1_40A;SusD family protein OS=Bacteroides sp. 4_3_47FAA	2	23	23	0	0	1	1	0	0	20	12	21	19	7	0	0.481	0			385530	409130			47553000	23176000	29910000	37086000	6146600
;	HMPREF9011_00788;BSFG_01678	hypothetical protein OS=Bacteroides sp. 3_1_40A;hypothetical protein OS=Bacteroides sp. 4_3_47FAA	2	3	3	0	0	0	0	0	0	1	2	3	2	1	0	0.162	0							15989000	7163600	6775200	9928200	178180
;	HMPREF9011_00790;BSFG_01676	outer membrane protein probably OS=Bacteroides sp. 3_1_40A;TonB-linked outer membrane protein, SusC/RagA family OS=Bacteroides sp. 4_3_47FAA	2	6	4	3	3	2	2	0	0	0	0	0	0	0	0	0.11	0	2546900	2268900	2107800	1865700
;	HMPREF9011_00791;BSFG_01675	outer membrane protein probably OS=Bacteroides sp. 3_1_40A;SusD family protein OS=Bacteroides sp. 4_3_47FAA	2	2	2	1	1	1	2	0	0	0	0	0	0	0	0	0.055	0	3909700	1427200	857580	4889300
;;;;;;;;;;;;;;;;;;;;;;	HMPREF9011_00884;BACCELL_00838;HMPREF9447_01296;BSCG_02986;BSGG_2262;BACFIN_08281;CUY_3061;BSGG_1439;HMPREF9010_04272;HMPREF9447_03021;BACFIN_05396;BACCAC_01345;HMPREF9447_03261;CUY_3078;HMPREF9447_03590;BACCAC_03232;HMPREF9446_02206;PARMER_00531;HMPREF9010_04289;BSCG_02969;BACOVA_01989;BACCAC_01528;BACOVA_04481	hypothetical protein OS=Bacteroides sp. 3_1_40A;hypothetical protein OS=Bacteroides cellulosilyticus DSM 14838;SusC/RagA family TonB-linked outer membrane protein OS=Bacteroides oleiciplenus YIT 12058;TonB-linked outer membrane protein, SusC/RagA family OS=Bacteroides sp. 2_2_4;SusC/RagA family TonB-linked outer membrane protein OS=Bacteroides sp. D2;TonB-linked outer membrane protein, SusC/RagA …	23	6	5	3	3	0	3	0	0	0	0	0	0	0	0	0.078	0	578170	553730		615100
	HMPREF9011_00885	hypothetical protein OS=Bacteroides sp. 3_1_40A	1	5	5	1	2	1	2	0	0	0	0	1	1	0	0	0.137	0	569420	562030	499550	2987900					619300	639010
	HMPREF9011_00886	hypothetical protein OS=Bacteroides sp. 3_1_40A	1	7	7	5	3	1	6	0	1	0	0	0	0	0	0	0.091	0	1428900	1691200	1192600	2609600		301660
	HMPREF9011_00887	hypothetical protein OS=Bacteroides sp. 3_1_40A	1	3	2	1	2	2	1	0	1	0	0	0	0	0	0	0.059	0	835440	1858300	437840	1267500		435930
;;;;;;;	HMPREF9011_00892;HMPREF0105_3727;CUU_1760;BSFG_01621;BSEG_03774;BSBG_04029;BACDOR_01266;HMPREF9446_03832	outer membrane protein OS=Bacteroides sp. 3_1_40A;SusD family protein OS=Bacteroides sp. 3_1_33FAA;putative lipoprotein OS=Bacteroides vulgatus PC510;SusD family protein OS=Bacteroides sp. 4_3_47FAA;SusD family protein OS=Bacteroides dorei 5_1_36/D4;SusD family protein OS=Bacteroides sp. 9_1_42FAA;SusD family protein OS=Bacteroides dorei DSM 17855;SusD family protein OS=Bacteroides fluxus YIT 120…	8	9	9	6	6	5	7	0	1	8	4	4	5	0	0	0.284	0	17125000	13090000	14101000	25881000		312860	22995000	10395000	9944800	19220000
;;;;;;	HMPREF9011_00904;CUU_1774;BSFG_01609;HMPREF0105_3658;BSEG_03786;BSBG_04017;BACDOR_01280	outer membrane protein OS=Bacteroides sp. 3_1_40A;TonB-dependent receptor OS=Bacteroides vulgatus PC510;TonB-linked outer membrane protein, SusC/RagA family OS=Bacteroides sp. 4_3_47FAA;TonB-linked outer membrane protein, SusC/RagA family OS=Bacteroides sp. 3_1_33FAA;TonB-linked outer membrane protein, SusC/RagA family OS=Bacteroides dorei 5_1_36/D4;TonB-linked outer membrane protein, SusC/RagA f…	7	11	11	5	5	3	9	0	0	0	0	0	0	0	0	0.155	0	1240700	1200700	406250	5112700
;;;;;;	HMPREF9011_00905;HMPREF0105_3657;BSBG_04016;CUU_1775;BSFG_01608;BSEG_03787;BACDOR_01281	RagB/SusD family protein OS=Bacteroides sp. 3_1_40A;SusD family protein OS=Bacteroides sp. 3_1_33FAA;SusD family protein OS=Bacteroides sp. 9_1_42FAA;conserved hypothetical protein OS=Bacteroides vulgatus PC510;SusD family protein OS=Bacteroides sp. 4_3_47FAA;SusD family protein OS=Bacteroides dorei 5_1_36/D4;SusD family protein OS=Bacteroides dorei DSM 17855	7	5	5	1	3	1	4	0	0	0	0	0	0	0	0	0.127	0	987250	1191500	1049600	3645700
;;;;;;	HMPREF9011_00927;HMPREF0105_3633;CUU_1798;BSFG_01586;BSEG_03811;BSBG_03993;BACDOR_01304	hypothetical protein OS=Bacteroides sp. 3_1_40A;triose-phosphate isomerase OS=Bacteroides sp. 3_1_33FAA;triose-phosphate isomerase OS=Bacteroides vulgatus PC510;triose-phosphate isomerase OS=Bacteroides sp. 4_3_47FAA;triose-phosphate isomerase OS=Bacteroides dorei 5_1_36/D4;triose-phosphate isomerase OS=Bacteroides sp. 9_1_42FAA;triose-phosphate isomerase OS=Bacteroides dorei DSM 17855	7	7	1	0	0	0	0	1	0	0	0	0	0	0	0	0.418	0	5823900	1926700		7209500	64117000							87429000
;;;;;;;;;;;;;;	HMPREF9011_00931;CUU_1802;BSFG_01582;HMPREF0105_3629;BSEG_03815;BSBG_03989;BACDOR_01308;PARMER_01853;HMPREF9447_01854;BACCELL_02787;HMPREF9446_03403;HMPREF1016_03396;HMPREF1007_00878;HMPREF0969_02143;BACUNI_00411	malate dehydrogenase OS=Bacteroides sp. 3_1_40A;lactate/malate dehydrogenase, NAD binding domain protein OS=Bacteroides vulgatus PC510;lactate/malate dehydrogenase, NAD binding domain protein OS=Bacteroides sp. 4_3_47FAA;lactate/malate dehydrogenase, NAD binding domain protein OS=Bacteroides sp. 3_1_33FAA;lactate/malate dehydrogenase, NAD binding domain protein OS=Bacteroides dorei 5_1_36/D4;lact…	15	5	2	0	0	0	0	2	0	0	0	0	0	0	2	0.222	0					4013000							8845900
;;;;	HMPREF9011_00966;CUU_3174;BSFG_03514;HMPREF0105_0130;BSBG_02142	outer membrane protein OS=Bacteroides sp. 3_1_40A;TonB-dependent receptor plug domain protein OS=Bacteroides vulgatus PC510;TonB-linked outer membrane protein, SusC/RagA family OS=Bacteroides sp. 4_3_47FAA;TonB-linked outer membrane protein, SusC/RagA family OS=Bacteroides sp. 3_1_33FAA;TonB-linked outer membrane protein, SusC/RagA family OS=Bacteroides sp. 9_1_42FAA	5	6	6	2	0	2	6	0	0	0	0	0	0	0	0	0.116	0	1328200		503380	3816600
;;;;;;;	HMPREF9011_00967;CUU_3173;BSFG_03513;HMPREF0105_0129;BSBG_02141;HMPREF9007_01677;BSIG_2522;BSGG_1365	outer membrane protein OS=Bacteroides sp. 3_1_40A;putative lipoprotein OS=Bacteroides vulgatus PC510;SusD family protein OS=Bacteroides sp. 4_3_47FAA;SusD family protein OS=Bacteroides sp. 3_1_33FAA;SusD family protein OS=Bacteroides sp. 9_1_42FAA;outer membrane protein OS=Bacteroides sp. 1_1_14;hypothetical protein OS=Bacteroides sp. 1_1_6;hypothetical protein OS=Bacteroides sp. D2	8	5	5	2	1	1	5	0	0	0	0	0	0	0	0	0.124	0	218370	562910	743600	2851200
;;;;;;;	HMPREF9011_00987;HMPREF0105_0109;CUU_3138;BSFG_03494;BSEG_00169;BSBG_02121;BACCOPRO_00570;BACDOR_04489	endoribonuclease L-PSP OS=Bacteroides sp. 3_1_40A;putative endoribonuclease L-PSP OS=Bacteroides sp. 3_1_33FAA;putative endoribonuclease L-PSP OS=Bacteroides vulgatus PC510;putative endoribonuclease L-PSP OS=Bacteroides sp. 4_3_47FAA;putative endoribonuclease L-PSP OS=Bacteroides dorei 5_1_36/D4;putative endoribonuclease L-PSP OS=Bacteroides sp. 9_1_42FAA;putative endoribonuclease L-PSP OS=Bacter…	8	2	2	1	0	0	1	2	0	0	0	0	0	0	1	0.216	0	4676900			6027200	68514000							4068500
;;;;;;	HMPREF9011_01035;CUU_1201;BSFG_03300;BSEG_00127;BSBG_01972;HMPREF0105_0062;BACDOR_04544	hypothetical protein OS=Bacteroides sp. 3_1_40A;putative lipoprotein OS=Bacteroides vulgatus PC510;hypothetical protein OS=Bacteroides sp. 4_3_47FAA;hypothetical protein OS=Bacteroides dorei 5_1_36/D4;hypothetical protein OS=Bacteroides sp. 9_1_42FAA;hypothetical protein OS=Bacteroides sp. 3_1_33FAA;hypothetical protein OS=Bacteroides dorei DSM 17855	7	1	1	0	1	0	1	0	0	0	0	0	0	0	0	0.086	0.00057904		3606100
;;;;;;	HMPREF9011_01046;HMPREF0105_0049;CUU_1214;BSFG_03311;BSEG_00114;BSBG_01958;BACDOR_04558	ATP synthase subunit C OS=Bacteroides sp. 3_1_40A;ATP synthase F0, C subunit OS=Bacteroides sp. 3_1_33FAA;ATP synthase F0, C subunit OS=Bacteroides vulgatus PC510;ATP synthase F0, C subunit OS=Bacteroides sp. 4_3_47FAA;ATP synthase F0, C subunit OS=Bacteroides dorei 5_1_36/D4;ATP synthase F0, C subunit OS=Bacteroides sp. 9_1_42FAA;ATP synthase F0, C subunit OS=Bacteroides dorei DSM 17855	7	1	1	1	0	0	0	0	0	0	0	0	0	0	0	0.238	0.0010911	1680900
;;;;;;	HMPREF9011_01088;HMPREF0105_4383;BSFG_03779;BSEG_00058;BSBG_01891;BACDOR_02936;CUU_1420	hypothetical protein OS=Bacteroides sp. 3_1_40A;outer membrane assembly lipoprotein YfiO OS=Bacteroides sp. 3_1_33FAA;outer membrane assembly lipoprotein YfiO OS=Bacteroides sp. 4_3_47FAA;outer membrane assembly lipoprotein YfiO OS=Bacteroides dorei 5_1_36/D4;outer membrane assembly lipoprotein YfiO OS=Bacteroides sp. 9_1_42FAA;outer membrane assembly lipoprotein YfiO OS=Bacteroides dorei DSM 178…	7	1	1	0	1	0	0	0	0	0	0	0	0	0	0	0.047	0.0083211		554160
;;;;;;;;	HMPREF9011_01119;CUU_1386;BSFG_03748;HMPREF0105_4414;BSEG_00027;BSBG_01860;BACDOR_02901;BACPLE_00744;BACDOR_04631	hypothetical protein OS=Bacteroides sp. 3_1_40A;glucuronate isomerase OS=Bacteroides vulgatus PC510;glucuronate isomerase OS=Bacteroides sp. 4_3_47FAA;glucuronate isomerase OS=Bacteroides sp. 3_1_33FAA;glucuronate isomerase OS=Bacteroides dorei 5_1_36/D4;glucuronate isomerase OS=Bacteroides sp. 9_1_42FAA;glucuronate isomerase OS=Bacteroides dorei DSM 17855;glucuronate isomerase OS=Bacteroides ple…	9	10	1	0	0	0	0	1	0	0	0	0	0	0	0	0.359	0					526490							1961900
;;;;;;	HMPREF9011_01139;HMPREF0105_4433;CUU_1366;BSFG_03728;BSEG_00010;BSBG_01842;BACDOR_02883	TonB-dependent outer membrane protein OS=Bacteroides sp. 3_1_40A;TonB-dependent receptor plug domain protein OS=Bacteroides sp. 3_1_33FAA;TonB-dependent receptor plug domain protein OS=Bacteroides vulgatus PC510;TonB-dependent receptor plug domain protein OS=Bacteroides sp. 4_3_47FAA;TonB-dependent receptor plug domain protein OS=Bacteroides dorei 5_1_36/D4;TonB-dependent receptor plug domain pro…	7	3	3	0	0	0	3	0	0	0	0	0	0	0	0	0.072	0				1035000
;;	HMPREF9011_01200;CUU_2917;BSFG_01347	hypothetical protein OS=Bacteroides sp. 3_1_40A;conserved hypothetical protein OS=Bacteroides vulgatus PC510;hypothetical protein OS=Bacteroides sp. 4_3_47FAA	3	2	2	1	0	1	0	0	0	2	2	2	2	0	0	0.168	0	2338600		2674900				66309000	37362000	34248000	38977000
;;;;;;;;;;;;;;	HMPREF9011_01225;HMPREF0105_2666;CUU_2942;BSFG_01322;BSEG_02246;BSBG_02780;BACDOR_02762;HMPREF1016_02275;BACSTE_01119;HMPREF9446_03962;BACPLE_03511;BACCOP_01427;HMPREF1018_02124;HMPREF0101_00950;BACCOPRO_01575	phosphoserine aminotransferase OS=Bacteroides sp. 3_1_40A;phosphoserine transaminase OS=Bacteroides sp. 3_1_33FAA;phosphoserine transaminase OS=Bacteroides vulgatus PC510;phosphoserine transaminase OS=Bacteroides sp. 4_3_47FAA;phosphoserine transaminase OS=Bacteroides dorei 5_1_36/D4;phosphoserine transaminase OS=Bacteroides sp. 9_1_42FAA;phosphoserine transaminase OS=Bacteroides dorei DSM 17855;…	15	8	1	0	0	0	0	1	0	0	0	0	0	0	0	0.334	0					1576000
;;;;;;;;;;;	HMPREF9011_01317;CUU_3529;BSFG_01229;HMPREF0105_2566;BSEG_02342;BACDOR_02657;HMPREF1532_02632;HMPREF1214_03214;HMPREF1007_01685;HMPREF0969_00117;BACUNI_01240;BSBG_02679	transaldolase OS=Bacteroides sp. 3_1_40A;fructose-6-phosphate aldolase OS=Bacteroides vulgatus PC510;fructose-6-phosphate aldolase OS=Bacteroides sp. 4_3_47FAA;fructose-6-phosphate aldolase OS=Bacteroides sp. 3_1_33FAA;fructose-6-phosphate aldolase OS=Bacteroides dorei 5_1_36/D4;hypothetical protein OS=Bacteroides dorei DSM 17855;fructose-6-phosphate aldolase OS=Bacteroides salyersiae WAL 10018 =…	12	3	3	3	1	0	1	0	0	0	0	0	0	0	0	0.234	0	1011900	1498500
;;;;;;	HMPREF9011_01487;BSFG_01042;BACDOR_02487;HMPREF0105_2494;CUU_3782;BSEG_02521;BSBG_02603	superoxide dismutase OS=Bacteroides sp. 3_1_40A;superoxide dismutase (Fe) OS=Bacteroides sp. 4_3_47FAA;superoxide dismutase, Mn/Fe family OS=Bacteroides dorei DSM 17855;superoxide dismutase (Fe) OS=Bacteroides sp. 3_1_33FAA;superoxide dismutase (Fe) OS=Bacteroides vulgatus PC510;superoxide dismutase (Fe) OS=Bacteroides dorei 5_1_36/D4;superoxide dismutase (Fe) OS=Bacteroides sp. 9_1_42FAA	7	3	2	0	0	0	0	2	0	0	0	0	0	0	2	0.273	0					47432000							45019000
;;;;;;	HMPREF9011_01631;HMPREF0105_4173;CUU_3747;BSFG_04403;BSEG_03233;BSBG_04552;BACDOR_01318	hypothetical protein OS=Bacteroides sp. 3_1_40A;hypothetical protein OS=Bacteroides sp. 3_1_33FAA;putative lipoprotein OS=Bacteroides vulgatus PC510;hypothetical protein OS=Bacteroides sp. 4_3_47FAA;hypothetical protein OS=Bacteroides dorei 5_1_36/D4;hypothetical protein OS=Bacteroides sp. 9_1_42FAA;hypothetical protein OS=Bacteroides dorei DSM 17855	7	1	1	1	1	1	1	0	0	0	0	0	0	0	0	0.112	0	1474200	2877700	558160	6052300
;;;;;;	HMPREF9011_01643;HMPREF0105_4185;CUU_3250;BSFG_04415;BSEG_03221;BSBG_04564;BACDOR_01330	hypothetical protein OS=Bacteroides sp. 3_1_40A;preprotein translocase, YajC subunit OS=Bacteroides sp. 3_1_33FAA;preprotein translocase, YajC subunit OS=Bacteroides vulgatus PC510;preprotein translocase, YajC subunit OS=Bacteroides sp. 4_3_47FAA;preprotein translocase, YajC subunit OS=Bacteroides dorei 5_1_36/D4;preprotein translocase, YajC subunit OS=Bacteroides sp. 9_1_42FAA;preprotein translo…	7	2	2	2	1	2	2	0	1	0	0	0	0	0	0	0.317	0	62273000	17963000	27566000	38468000
;;;;;;	HMPREF9011_02048;HMPREF0105_3816;CUU_1817;BSFG_02693;BSEG_03034;BSBG_03800;BACDOR_01600	glyceraldehyde 3-phosphate dehydrogenase OS=Bacteroides sp. 3_1_40A;glyceraldehyde-3-phosphate dehydrogenase, type I OS=Bacteroides sp. 3_1_33FAA;glyceraldehyde-3-phosphate dehydrogenase, type I OS=Bacteroides vulgatus PC510;glyceraldehyde-3-phosphate dehydrogenase, type I OS=Bacteroides sp. 4_3_47FAA;glyceraldehyde-3-phosphate dehydrogenase, type I OS=Bacteroides dorei 5_1_36/D4;glyceraldehyde-3…	7	13	2	2	2	2	2	2	2	1	1	1	1	0	2	0.628	0	178020000	59759000	39150000	158440000	114730000	14321000	11972000	3316800	3975700	2360900		32352000
;;;;;;	HMPREF9011_02066;CUU_2064;BSFG_02368;HMPREF0105_0933;BSEG_03969;BSBG_02551;BACDOR_03467	hypothetical protein OS=Bacteroides sp. 3_1_40A;conserved hypothetical protein OS=Bacteroides vulgatus PC510;hypothetical protein OS=Bacteroides sp. 4_3_47FAA;hypothetical protein OS=Bacteroides sp. 3_1_33FAA;hypothetical protein OS=Bacteroides dorei 5_1_36/D4;hypothetical protein OS=Bacteroides sp. 9_1_42FAA;hypothetical protein OS=Bacteroides dorei DSM 17855	7	2	2	1	2	2	1	0	0	0	0	0	0	0	0	0.219	0	22208000	21509000	17703000	32484000
;;;;;;;;;;;;	HMPREF9011_02087;BSFG_02389;CUU_2085;HMPREF0105_0906;BSBG_02519;BACDOR_03495;BSEG_03943;BACPLE_01867;HMPREF9446_01763;HMPREF1017_02020;BACOVA_04315;CUY_0184;BSCG_00381	outer membrane protein OS=Bacteroides sp. 3_1_40A;outer membrane protein transport protein, Ompp1/FadL/TodX family OS=Bacteroides sp. 4_3_47FAA;outer membrane protein transport protein (OMPP1/FadL/TodX) OS=Bacteroides vulgatus PC510;outer membrane protein transport protein, Ompp1/FadL/TodX family OS=Bacteroides sp. 3_1_33FAA;outer membrane protein transport protein, Ompp1/FadL/TodX family OS=Bact…	13	5	3	3	1	2	3	0	0	0	0	0	0	0	0	0.18	0	10814000	275830	4748300	13374000
;	HMPREF9011_02223;BSFG_01949	hypothetical protein OS=Bacteroides sp. 3_1_40A;hypothetical protein OS=Bacteroides sp. 4_3_47FAA	2	6	1	0	0	0	1	0	0	0	0	0	0	0	0	0.135	0			194930	369260
;;;;;;	HMPREF9011_02372;HMPREF0105_0726;CUU_0551;BSFG_01802;BSEG_00765;BSBG_02344;BACDOR_03702	hypothetical protein OS=Bacteroides sp. 3_1_40A;META domain protein OS=Bacteroides sp. 3_1_33FAA;META domain protein OS=Bacteroides vulgatus PC510;META domain protein OS=Bacteroides sp. 4_3_47FAA;META domain protein OS=Bacteroides dorei 5_1_36/D4;META domain protein OS=Bacteroides sp. 9_1_42FAA;META domain protein OS=Bacteroides dorei DSM 17855	7	3	3	1	1	1	2	0	0	0	0	0	0	0	0	0.183	0	1480700	1355500		2319700
;;;;;	HMPREF9011_02472;CUU_2958;BSFG_02899;HMPREF0105_3077;BSEG_02748;BSBG_04675	hypothetical protein OS=Bacteroides sp. 3_1_40A;putative lipoprotein OS=Bacteroides vulgatus PC510;hypothetical protein OS=Bacteroides sp. 4_3_47FAA;hypothetical protein OS=Bacteroides sp. 3_1_33FAA;hypothetical protein OS=Bacteroides dorei 5_1_36/D4;hypothetical protein OS=Bacteroides sp. 9_1_42FAA	6	2	2	1	0	1	2	0	0	0	0	0	0	0	0	0.148	0			1247700	3896500
;;;;;;;;	HMPREF9011_02612;HMPREF0105_3141;CUU_2461;BSFG_03939;BSEG_02676;BSBG_02983;BACDOR_00097;BACPLE_02468;BACCOPRO_02396	chaperonin OS=Bacteroides sp. 3_1_40A;chaperonin GroL OS=Bacteroides sp. 3_1_33FAA;chaperonin GroL OS=Bacteroides vulgatus PC510;chaperonin GroL OS=Bacteroides sp. 4_3_47FAA;chaperonin GroL OS=Bacteroides dorei 5_1_36/D4;chaperonin GroL OS=Bacteroides sp. 9_1_42FAA;chaperonin GroL OS=Bacteroides dorei DSM 17855;chaperonin GroL OS=Bacteroides plebeius DSM 17135;chaperonin GroL OS=Bacteroides copro…	9	2	2	0	1	0	1	0	0	0	0	0	0	0	0	0.051	0				101730
;;;;;;;;	HMPREF9011_02616;HMPREF0105_3145;CUU_2455;BSFG_03943;BSEG_02672;BSBG_02987;BACDOR_00102;AL1_14700;HMPREF9449_00736	glycosyl hydrolase family 109 protein 1 OS=Bacteroides sp. 3_1_40A;oxidoreductase, NAD-binding domain protein OS=Bacteroides sp. 3_1_33FAA;oxidoreductase, NAD-binding domain protein OS=Bacteroides vulgatus PC510;oxidoreductase, NAD-binding domain protein OS=Bacteroides sp. 4_3_47FAA;oxidoreductase, NAD-binding domain protein OS=Bacteroides dorei 5_1_36/D4;oxidoreductase, NAD-binding domain protei…	9	4	3	2	1	0	3	0	0	0	0	0	0	0	0	0.108	0	1128500			739860
;;;;;;	HMPREF9011_02647;CUU_1733;BSFG_03974;HMPREF0105_3183;BSBG_03025;BSEG_02636;BACDOR_00141	outer membrane protein OS=Bacteroides sp. 3_1_40A;TonB-dependent receptor OS=Bacteroides vulgatus PC510;TonB-linked outer membrane protein, SusC/RagA family OS=Bacteroides sp. 4_3_47FAA;TonB-linked outer membrane protein, SusC/RagA family OS=Bacteroides sp. 3_1_33FAA;TonB-linked outer membrane protein, SusC/RagA family OS=Bacteroides sp. 9_1_42FAA;TonB-linked outer membrane protein, SusC/RagA fam…	7	21	21	0	0	0	0	0	0	19	16	13	12	5	0	0.333	0							33347000	19493000	17057000	22194000	1129700
;;;;;;	HMPREF9011_02648;CUU_1732;BSFG_03975;HMPREF0105_3184;BSEG_02635;BSBG_03026;BACDOR_00142	outer membrane protein OS=Bacteroides sp. 3_1_40A;putative lipoprotein OS=Bacteroides vulgatus PC510;SusD family protein OS=Bacteroides sp. 4_3_47FAA;SusD family protein OS=Bacteroides sp. 3_1_33FAA;SusD family protein OS=Bacteroides dorei 5_1_36/D4;SusD family protein OS=Bacteroides sp. 9_1_42FAA;SusD family protein OS=Bacteroides dorei DSM 17855	7	13	13	0	0	0	0	0	0	7	5	8	12	2	0	0.349	0							40297000	20488000	26940000	37376000	1942200
;;;;;;	HMPREF9011_02694;CUU_1694;BSFG_03678;HMPREF0105_3229;BSEG_02588;BSBG_03073;BACDOR_00193	branched-chain amino acid aminotransferase OS=Bacteroides sp. 3_1_40A;branched-chain-amino-acid transaminase OS=Bacteroides vulgatus PC510;branched-chain-amino-acid transaminase OS=Bacteroides sp. 4_3_47FAA;branched-chain-amino-acid transaminase OS=Bacteroides sp. 3_1_33FAA;branched-chain-amino-acid transaminase OS=Bacteroides dorei 5_1_36/D4;branched-chain-amino-acid transaminase OS=Bacteroides …	7	2	2	0	0	0	0	2	0	0	0	0	0	0	0	0.088	0					3662900
;;;;;;;;	HMPREF9011_02707;CUU_1681;BSFG_03666;HMPREF0105_3241;BSEG_02576;BSBG_03086;BACDOR_00205;HMPREF1532_03981;HMPREF1214_04342	malate dehydrogenase OS=Bacteroides sp. 3_1_40A;malate dehydrogenase, NAD-dependent OS=Bacteroides vulgatus PC510;malate dehydrogenase, NAD-dependent OS=Bacteroides sp. 4_3_47FAA;malate dehydrogenase, NAD-dependent OS=Bacteroides sp. 3_1_33FAA;malate dehydrogenase, NAD-dependent OS=Bacteroides dorei 5_1_36/D4;malate dehydrogenase, NAD-dependent OS=Bacteroides sp. 9_1_42FAA;malate dehydrogenase, N…	9	7	2	0	0	0	0	0	0	0	0	0	0	0	2	0.406	0	1299300				903800							12059000
;	HMPREF9011_02714;BSFG_03659	hypothetical protein OS=Bacteroides sp. 3_1_40A;hypothetical protein OS=Bacteroides sp. 4_3_47FAA	2	1	1	0	0	0	1	0	0	0	0	0	0	0	0	0.068	0
;;;;	HMPREF9011_02715;HMPREF0105_3250;CUU_1673;BSFG_03658;BACDOR_00214	hypothetical protein OS=Bacteroides sp. 3_1_40A;hypothetical protein OS=Bacteroides sp. 3_1_33FAA;conserved hypothetical protein OS=Bacteroides vulgatus PC510;hypothetical protein OS=Bacteroides sp. 4_3_47FAA;hypothetical protein OS=Bacteroides dorei DSM 17855	5	3	3	2	3	1	2	0	0	0	0	0	0	0	0	0.186	0	4598200	5304900	3955500	5076000
;;;;;;	HMPREF9011_02717;HMPREF0105_3252;CUU_1671;BSFG_03656;BSEG_02566;BSBG_03096;BACDOR_00216	glutamate dehydrogenase OS=Bacteroides sp. 3_1_40A;NAD(P)-specific glutamate dehydrogenase OS=Bacteroides sp. 3_1_33FAA;Glu/Leu/Phe/Val dehydrogenase, dimerization domain protein OS=Bacteroides vulgatus PC510;NAD(P)-specific glutamate dehydrogenase OS=Bacteroides sp. 4_3_47FAA;NAD(P)-specific glutamate dehydrogenase OS=Bacteroides dorei 5_1_36/D4;NAD(P)-specific glutamate dehydrogenase OS=Bactero…	7	8	0	0	0	0	0	0	0	0	0	0	0	0	0	0.241	0.0064356	460890	494820	356480	694800
;;;;;;	HMPREF9011_02722;HMPREF0105_3257;BSFG_03652;BSEG_02562;BSBG_03100;CUU_1666;BACDOR_00221	outer membrane protein oprM OS=Bacteroides sp. 3_1_40A;efflux transporter, outer membrane factor lipoprotein, NodT family OS=Bacteroides sp. 3_1_33FAA;efflux transporter, outer membrane factor lipoprotein, NodT family OS=Bacteroides sp. 4_3_47FAA;efflux transporter, outer membrane factor lipoprotein, NodT family OS=Bacteroides dorei 5_1_36/D4;efflux transporter, outer membrane factor lipoprotein,…	7	7	7	3	1	0	6	0	1	2	0	0	0	0	0	0.286	0	3942800	914950		7926200		471450	2814200
;;;;;;	HMPREF9011_02777;HMPREF0105_0538;CUU_2599;BSFG_04184;BSEG_00655;BSBG_01754;BACDOR_03972	hypothetical protein OS=Bacteroides sp. 3_1_40A;hypothetical protein OS=Bacteroides sp. 3_1_33FAA;conserved hypothetical protein OS=Bacteroides vulgatus PC510;hypothetical protein OS=Bacteroides sp. 4_3_47FAA;hypothetical protein OS=Bacteroides dorei 5_1_36/D4;hypothetical protein OS=Bacteroides sp. 9_1_42FAA;hypothetical protein OS=Bacteroides dorei DSM 17855	7	4	1	0	0	0	0	0	1	0	0	0	0	0	0	0.19	0.00058617						693960
;;;;;;	HMPREF9011_02781;CUU_2604;BSFG_04188;HMPREF0105_0533;BSEG_00650;BSBG_01749;BACDOR_03977	hypothetical protein OS=Bacteroides sp. 3_1_40A;putative lipoprotein OS=Bacteroides vulgatus PC510;hypothetical protein OS=Bacteroides sp. 4_3_47FAA;hypothetical protein OS=Bacteroides sp. 3_1_33FAA;hypothetical protein OS=Bacteroides dorei 5_1_36/D4;hypothetical protein OS=Bacteroides sp. 9_1_42FAA;hypothetical protein OS=Bacteroides dorei DSM 17855	7	4	4	0	0	0	4	0	0	0	0	0	0	0	0	0.231	0				1381400
;;;;;	HMPREF9011_02803;HMPREF9008_01321;HMPREF0619_00722;HMPREF0104_00607;BSFG_02423;BACUNI_00882	fructose-bisphosphate aldolase class I OS=Bacteroides sp. 3_1_40A;deoxyribose-phosphate aldolase OS=Parabacteroides sp. 20_3;deoxyribose-phosphate aldolase OS=Parabacteroides sp. D13;fructose-bisphosphate aldolase class I OS=Bacteroides sp. 3_1_19;deoxyribose-phosphate aldolase OS=Bacteroides sp. 4_3_47FAA;deoxyribose-phosphate aldolase OS=Bacteroides uniformis ATCC 8492	6	9	1	1	1	1	1	0	0	0	0	0	0	0	0	0.57	0	2356400	371420	524270	2037700
;;;;;;	HMPREF9011_02828;HMPREF0105_0519;CUU_1896;BSFG_02456;BSEG_00637;BSBG_01734;BACDOR_03991	hypothetical protein OS=Bacteroides sp. 3_1_40A;LemA family protein OS=Bacteroides sp. 3_1_33FAA;LemA family protein OS=Bacteroides vulgatus PC510;LemA family protein OS=Bacteroides sp. 4_3_47FAA;LemA family protein OS=Bacteroides dorei 5_1_36/D4;LemA family protein OS=Bacteroides sp. 9_1_42FAA;LemA family protein OS=Bacteroides dorei DSM 17855	7	2	2	2	0	0	1	0	0	0	0	0	0	0	0	0.109	0				1789700
;;	HMPREF9011_02840;CUU_1908;BSFG_02468	outer membrane protein OS=Bacteroides sp. 3_1_40A;TonB-dependent receptor OS=Bacteroides vulgatus PC510;TonB-linked outer membrane protein, SusC/RagA family OS=Bacteroides sp. 4_3_47FAA	3	6	5	2	2	0	5	0	1	0	0	0	0	0	0	0.084	0		436950		1370600
;;;;;;	HMPREF9011_02854;CUU_1923;BSFG_02482;HMPREF0105_0492;BSEG_00611;BSBG_01709;BACDOR_04018	outer membrane protein OS=Bacteroides sp. 3_1_40A;conserved hypothetical protein OS=Bacteroides vulgatus PC510;hypothetical protein OS=Bacteroides sp. 4_3_47FAA;hypothetical protein OS=Bacteroides sp. 3_1_33FAA;hypothetical protein OS=Bacteroides dorei 5_1_36/D4;hypothetical protein OS=Bacteroides sp. 9_1_42FAA;hypothetical protein OS=Bacteroides dorei DSM 17855	7	6	5	3	3	2	3	0	0	0	0	0	0	0	0	0.176	0	4199300	3503700	1232400	4190000
;;;;;;;;	HMPREF9011_02897;CUU_1967;BSFG_02525;BSEG_00568;BACPLE_02652;BACCOPRO_00449;HMPREF0105_0444;BSBG_01664;BACDOR_04134	myo-inositol-1-phosphate synthase OS=Bacteroides sp. 3_1_40A;inositol-3-phosphate synthase OS=Bacteroides vulgatus PC510;inositol-3-phosphate synthase OS=Bacteroides sp. 4_3_47FAA;inositol-3-phosphate synthase OS=Bacteroides dorei 5_1_36/D4;inositol-3-phosphate synthase OS=Bacteroides plebeius DSM 17135;inositol-3-phosphate synthase OS=Bacteroides coprophilus DSM 18228 = JCM 13818;inositol-3-phos…	9	5	2	0	0	0	0	2	0	0	0	0	0	0	2	0.207	0					6221900							3929100
;;;;;;	HMPREF9011_02924;HMPREF0105_0413;CUU_3009;BSFG_02556;BSEG_00525;BSBG_01634;BACDOR_04168	enolase OS=Bacteroides sp. 3_1_40A;phosphopyruvate hydratase OS=Bacteroides sp. 3_1_33FAA;phosphopyruvate hydratase OS=Bacteroides vulgatus PC510;phosphopyruvate hydratase OS=Bacteroides sp. 4_3_47FAA;phosphopyruvate hydratase OS=Bacteroides dorei 5_1_36/D4;phosphopyruvate hydratase OS=Bacteroides sp. 9_1_42FAA;phosphopyruvate hydratase OS=Bacteroides dorei DSM 17855	7	2	1	0	0	0	0	0	0	0	0	0	0	0	1	0.084	0.0064229												2353000
;;;;;;	HMPREF9011_02979;CUU_2730;BSFG_04273;HMPREF0105_0357;BSEG_00476;BACDOR_04220;BSBG_01575	outer membrane protein OS=Bacteroides sp. 3_1_40A;putative lipoprotein OS=Bacteroides vulgatus PC510;SusD family protein OS=Bacteroides sp. 4_3_47FAA;SusD family protein OS=Bacteroides sp. 3_1_33FAA;SusD family protein OS=Bacteroides dorei 5_1_36/D4;SusD family protein OS=Bacteroides dorei DSM 17855;SusD family protein OS=Bacteroides sp. 9_1_42FAA	7	2	2	1	1	0	1	0	0	1	1	0	1	0	0	0.085	0		917630		304900						832390
;;;;;;;;;;;;;;;;;;;;	HMPREF9011_02981;BSBG_01573;HMPREF0105_0355;BACDOR_04222;BSFG_04271;BSEG_00474;CUU_2732;HMPREF9008_02237;HMPREF0103_2433;HMPREF0104_02379;HMPREF0619_03260;HMPREF9447_03797;HMPREF1532_02738;HMPREF0101_02357;HMPREF1018_00388;HMPREF1214_03476;BSBG_02280;BACCELL_05263;BSEG_00700;HMPREF0105_0654;BACDOR_03914	outer membrane protein OS=Bacteroides sp. 3_1_40A;tetratricopeptide repeat protein OS=Bacteroides sp. 9_1_42FAA;tetratricopeptide repeat protein OS=Bacteroides sp. 3_1_33FAA;tetratricopeptide repeat protein OS=Bacteroides dorei DSM 17855;tetratricopeptide repeat protein OS=Bacteroides sp. 4_3_47FAA;tetratricopeptide repeat protein OS=Bacteroides dorei 5_1_36/D4;tetratricopeptide repeat protein OS…	21	4	4	3	2	1	4	0	0	0	0	0	0	0	0	0.114	0	1198800	1455400		4368000
;;	HMPREF9011_03124;CUU_2778;BSFG_00751	glucosamine-6-phosphate deaminase OS=Bacteroides sp. 3_1_40A;glucosamine-6-phosphate deaminase-like protein OS=Bacteroides vulgatus PC510;glucosamine-6-phosphate deaminase-like protein OS=Bacteroides sp. 4_3_47FAA	3	1	1	1	0	0	0	0	0	0	0	0	0	0	0	0.035	0	875700
;;;;;;	HMPREF9011_03138;HMPREF0105_1500;CUU_2797;BSFG_00765;BSEG_01210;BSBG_00339;BACDOR_00729	DNA-binding protein HU OS=Bacteroides sp. 3_1_40A;DNA-binding protein HU OS=Bacteroides sp. 3_1_33FAA;DNA-binding protein HU OS=Bacteroides vulgatus PC510;DNA-binding protein HU OS=Bacteroides sp. 4_3_47FAA;DNA-binding protein HU OS=Bacteroides dorei 5_1_36/D4;DNA-binding protein HU OS=Bacteroides sp. 9_1_42FAA;DNA-binding protein HU OS=Bacteroides dorei DSM 17855	7	1	1	1	1	0	0	0	0	0	0	0	0	0	0	0.165	0.0010929	2882900	1074800
;;;	HMPREF9011_03175;CUU_2517;BSFG_00803;HMPREF1532_00199	major outer membrane protein OmpA OS=Bacteroides sp. 3_1_40A;OmpA family protein OS=Bacteroides vulgatus PC510;OmpA family protein OS=Bacteroides sp. 4_3_47FAA;hypothetical protein OS=Bacteroides salyersiae WAL 10018 = DSM 18765 = JCM 12988	4	14	8	6	4	3	6	0	1	4	2	3	3	0	0	0.552	0	45045000	29079000	15597000	68908000		1641900	12331000	7209100	6421400	5778600
;;;;;;	HMPREF9011_03268;HMPREF0105_1331;BSFG_00898;BSEG_01072;BSBG_00190;BACDOR_00867;CUU_2240	hypothetical protein OS=Bacteroides sp. 3_1_40A;xylose isomerase OS=Bacteroides sp. 3_1_33FAA;xylose isomerase OS=Bacteroides sp. 4_3_47FAA;xylose isomerase OS=Bacteroides dorei 5_1_36/D4;xylose isomerase OS=Bacteroides sp. 9_1_42FAA;xylose isomerase OS=Bacteroides dorei DSM 17855;xylose isomerase OS=Bacteroides vulgatus PC510	7	7	1	0	0	0	0	1	0	0	0	0	0	0	1	0.217	0.0020953					1014800							1782500
;;	HMPREF9011_03309;CUU_2299;BSFG_01562	peptidyl-prolyl cis-trans isomerase OS=Bacteroides sp. 3_1_40A;peptidyl-prolyl cis-trans isomerase, FKBP-type OS=Bacteroides vulgatus PC510;peptidyl-prolyl cis-trans isomerase, FKBP-type OS=Bacteroides sp. 4_3_47FAA	3	1	1	0	0	0	1	0	0	0	0	0	0	0	0	0.117	0.00062422				618530
;;;;;;;;;;;;;;;	HMPREF9011_03387;CUU_3790;BSFG_01527;BSEG_04347;BSBG_00628;HMPREF0105_1758;BACDOR_00384;BACPLE_02941;BSGG_1436;BACFIN_06099;HMPREF9447_03542;BACCELL_04065;BACCELL_00842;HMPREF9447_03024;HMPREF9007_01372;BSIG_0274	SusD family protein OS=Bacteroides sp. 3_1_40A;putative lipoprotein OS=Bacteroides vulgatus PC510;SusD family protein OS=Bacteroides sp. 4_3_47FAA;SusD family protein OS=Bacteroides dorei 5_1_36/D4;SusD family protein OS=Bacteroides sp. 9_1_42FAA;SusD family protein OS=Bacteroides sp. 3_1_33FAA;SusD family protein OS=Bacteroides dorei DSM 17855;SusD family protein OS=Bacteroides plebeius DSM 1713…	16	9	7	5	5	1	4	0	0	0	0	0	0	0	0	0.269	0	4671600	347440		7512200			3861300	322560	327590	454660
;;;;;;	HMPREF9011_03389;BSFG_01525;HMPREF0105_1760;CUU_3788;BSEG_04349;BSBG_00625;BACDOR_00382	SusD family protein OS=Bacteroides sp. 3_1_40A;SusD family protein OS=Bacteroides sp. 4_3_47FAA;SusD family protein OS=Bacteroides sp. 3_1_33FAA;putative lipoprotein OS=Bacteroides vulgatus PC510;SusD family protein OS=Bacteroides dorei 5_1_36/D4;SusD family protein OS=Bacteroides sp. 9_1_42FAA;SusD family protein OS=Bacteroides dorei DSM 17855	7	12	12	6	5	5	11	0	1	0	0	0	0	0	0	0.284	0	12530000	1993200	8814700	19972000		148730
;;	HMPREF9011_03408;BSFG_01507;BSBG_00609	FrrH protein OS=Bacteroides sp. 3_1_40A;SusD family protein OS=Bacteroides sp. 4_3_47FAA;SusD family protein OS=Bacteroides sp. 9_1_42FAA	3	1	1	0	0	0	0	0	0	0	1	1	0	0	0	0.043	0.0055055								379930	462150
;;;;;;	HMPREF9011_03431;HMPREF0105_1713;CUU_1051;BSFG_01485;BSEG_01621;BACDOR_00433;BACCELL_02824	outer membrane protein OS=Bacteroides sp. 3_1_40A;TonB-linked outer membrane protein, SusC/RagA family OS=Bacteroides sp. 3_1_33FAA;TonB-dependent receptor plug domain protein OS=Bacteroides vulgatus PC510;TonB-linked outer membrane protein, SusC/RagA family OS=Bacteroides sp. 4_3_47FAA;TonB-linked outer membrane protein, SusC/RagA family OS=Bacteroides dorei 5_1_36/D4;TonB-linked outer membrane …	7	1	1	0	0	1	1	0	0	0	0	0	0	0	0	0.012	0.001589				1209400
;;;;;;;;;;;	HMPREF9011_03464;HMPREF0105_1684;CUU_1020;BSFG_01454;BSEG_01450;BSBG_00541;BACDOR_00470;HMPREF1018_00927;HMPREF0101_02810;BACPLE_03141;BACCOPRO_03153;BACCOP_02551	orotidine 5'-phosphate decarboxylase OS=Bacteroides sp. 3_1_40A;orotidine 5'-phosphate decarboxylase OS=Bacteroides sp. 3_1_33FAA;orotidine 5'-phosphate decarboxylase OS=Bacteroides vulgatus PC510;orotidine 5'-phosphate decarboxylase OS=Bacteroides sp. 4_3_47FAA;orotidine 5'-phosphate decarboxylase OS=Bacteroides dorei 5_1_36/D4;orotidine 5'-phosphate decarboxylase OS=Bacteroides sp. 9_1_42FAA;or…	12	3	1	0	0	0	0	0	0	0	0	0	0	0	1	0.176	0.0030769												5898200
;;;;;;	HMPREF9011_03473;BSFG_01444;CUU_1012;HMPREF0105_1676;BSEG_01443;BSBG_00533;BACDOR_00478	hypothetical protein OS=Bacteroides sp. 3_1_40A;hypothetical protein OS=Bacteroides sp. 4_3_47FAA;conserved hypothetical protein OS=Bacteroides vulgatus PC510;hypothetical protein OS=Bacteroides sp. 3_1_33FAA;hypothetical protein OS=Bacteroides dorei 5_1_36/D4;hypothetical protein OS=Bacteroides sp. 9_1_42FAA;hypothetical protein OS=Bacteroides dorei DSM 17855	7	4	4	2	0	2	2	0	0	0	0	0	0	0	0	0.46	0	9270800		2542500	6182300
;;;;;;	HMPREF9011_03512;HMPREF0105_1629;CUU_0976;BSFG_01407;BSEG_01399;BSBG_00473;BACDOR_00522	hypothetical protein OS=Bacteroides sp. 3_1_40A;hypothetical protein OS=Bacteroides sp. 3_1_33FAA;conserved hypothetical protein OS=Bacteroides vulgatus PC510;hypothetical protein OS=Bacteroides sp. 4_3_47FAA;hypothetical protein OS=Bacteroides dorei 5_1_36/D4;hypothetical protein OS=Bacteroides sp. 9_1_42FAA;hypothetical protein OS=Bacteroides dorei DSM 17855	7	2	2	2	1	1	1	0	1	0	0	0	0	0	0	0.051	0	753830		150810	1180800		305350
;;;;;;	HMPREF9011_03524;CUU_0965;BSFG_01395;HMPREF0105_1617;BSEG_01388;BSBG_00462;BACDOR_00534	outer membrane protein OS=Bacteroides sp. 3_1_40A;TonB-dependent receptor plug domain protein OS=Bacteroides vulgatus PC510;TonB-linked outer membrane protein, SusC/RagA family OS=Bacteroides sp. 4_3_47FAA;TonB-linked outer membrane protein, SusC/RagA family OS=Bacteroides sp. 3_1_33FAA;TonB-linked outer membrane protein, SusC/RagA family OS=Bacteroides dorei 5_1_36/D4;TonB-linked outer membrane …	7	15	13	7	7	6	8	0	2	0	0	0	0	0	0	0.217	0	3263300	2881600	5386000	5737600		903620
;	HMPREF9011_03538;BSFG_02636	TonB-dependent Receptor Plug domain-containing protein OS=Bacteroides sp. 3_1_40A;TonB-linked outer membrane protein, SusC/RagA family OS=Bacteroides sp. 4_3_47FAA	2	1	1	0	0	0	0	0	0	1	1	1	1	0	0	0.014	0.0005637							281650	100540	195180
;;;;;;	HMPREF9011_03543;HMPREF0105_3545;CUU_0639;BSFG_02631;BSEG_03300;BSBG_03367;BACDOR_03286	aldehyde dehydrogenase A OS=Bacteroides sp. 3_1_40A;putative succinate-semialdehyde dehydrogenase [NAD(P)+] OS=Bacteroides sp. 3_1_33FAA;putative succinate-semialdehyde dehydrogenase [NAD(P)+] OS=Bacteroides vulgatus PC510;putative succinate-semialdehyde dehydrogenase [NAD(P)+] OS=Bacteroides sp. 4_3_47FAA;putative succinate-semialdehyde dehydrogenase [NAD(P)+] OS=Bacteroides dorei 5_1_36/D4;puta…	7	2	2	0	0	0	0	0	0	0	0	0	0	0	2	0.088	0												1816300
;;	HMPREF9011_03554;CUU_0628;BSFG_02620	hypothetical protein OS=Bacteroides sp. 3_1_40A;putative lipoprotein OS=Bacteroides vulgatus PC510;SusD family protein OS=Bacteroides sp. 4_3_47FAA	3	18	4	3	2	1	4	0	0	0	0	0	0	0	0	0.411	0	48029000	27601000	26313000	67893000		2917600	607210	1810300	2427100	4394500	468500
;;	HMPREF9011_03593;CUU_0567;BSFG_02575	outer membrane protein OS=Bacteroides sp. 3_1_40A;tetratricopeptide repeat protein OS=Bacteroides vulgatus PC510;tetratricopeptide repeat protein OS=Bacteroides sp. 4_3_47FAA	3	11	11	7	8	7	9	0	2	0	0	0	0	0	0	0.33	0	81286000	42535000	44396000	79159000		1089700
;;;;;;;	HMPREF9011_03594;CUU_0566;BSFG_02574;HMPREF0101_02577;CUU_4013;HMPREF0105_4653;BSFG_04529;HMPREF1007_03393	outer membrane protein OS=Bacteroides sp. 3_1_40A;TonB-dependent receptor plug domain protein OS=Bacteroides vulgatus PC510;TonB-linked outer membrane protein, SusC/RagA family OS=Bacteroides sp. 4_3_47FAA;TonB-linked outer membrane protein, SusC/RagA family OS=Bacteroides sp. 2_1_16;hypothetical protein OS=Bacteroides vulgatus PC510;hypothetical protein OS=Bacteroides sp. 3_1_33FAA;hypothetical …	8	29	27	23	18	15	23	0	5	0	0	0	0	0	0	0.409	0	58046000	22583000	15465000	69978000		689010
;;;;;;	HMPREF9011_03598;BSFG_02117;CUU_2869;HMPREF0105_4008;BSBG_03985;BACDOR_03220;BSEG_03704	outer membrane protein OS=Bacteroides sp. 3_1_40A;TonB-linked outer membrane protein, SusC/RagA family OS=Bacteroides sp. 4_3_47FAA;TonB-dependent receptor plug domain protein OS=Bacteroides vulgatus PC510;TonB-linked outer membrane protein, SusC/RagA family OS=Bacteroides sp. 3_1_33FAA;TonB-linked outer membrane protein, SusC/RagA family OS=Bacteroides sp. 9_1_42FAA;TonB-linked outer membrane pr…	7	29	21	0	0	0	0	0	0	19	12	15	13	6	0	0.475	0			75007	133930			84009000	33389000	38409000	40118000	6754100
;;;;;;	HMPREF9011_03599;CUU_2870;BSFG_02116;HMPREF0105_4009;BSEG_03703;BACDOR_03219;BSBG_03984	outer membrane protein OS=Bacteroides sp. 3_1_40A;putative lipoprotein OS=Bacteroides vulgatus PC510;SusD family protein OS=Bacteroides sp. 4_3_47FAA;SusD family protein OS=Bacteroides sp. 3_1_33FAA;SusD family protein OS=Bacteroides dorei 5_1_36/D4;SusD family protein OS=Bacteroides dorei DSM 17855;SusD family protein OS=Bacteroides sp. 9_1_42FAA	7	10	10	0	0	0	1	0	0	9	7	6	6	4	0	0.32	0							46280000	29339000	26455000	35299000	5086000
;;;;;;;;;	HMPREF9011_03606;HMPREF0105_4016;CUU_2877;BSFG_02109;BSEG_03696;BSBG_03977;BACDOR_03212;BACCOPRO_02505;BACPLE_00389;BACCOP_04151	outer membrane protein TolC OS=Bacteroides sp. 3_1_40A;outer membrane efflux protein OS=Bacteroides sp. 3_1_33FAA;outer membrane efflux protein OS=Bacteroides vulgatus PC510;outer membrane efflux protein OS=Bacteroides sp. 4_3_47FAA;outer membrane efflux protein OS=Bacteroides dorei 5_1_36/D4;outer membrane efflux protein OS=Bacteroides sp. 9_1_42FAA;outer membrane efflux protein OS=Bacteroides d…	10	2	2	1	0	1	2	0	0	0	0	0	0	0	0	0.08	0	930700			2255300
;;;;;;	HMPREF9011_03672;HMPREF0105_0265;CUU_1068;BSFG_02973;BSEG_00321;BSBG_01483;BACDOR_04315	TonB-dependent outer membrane receptor OS=Bacteroides sp. 3_1_40A;TonB-dependent receptor OS=Bacteroides sp. 3_1_33FAA;TonB-dependent receptor OS=Bacteroides vulgatus PC510;TonB-dependent receptor OS=Bacteroides sp. 4_3_47FAA;TonB-dependent receptor OS=Bacteroides dorei 5_1_36/D4;TonB-dependent receptor OS=Bacteroides sp. 9_1_42FAA;TonB-dependent receptor OS=Bacteroides dorei DSM 17855	7	3	2	0	0	0	0	0	0	2	2	2	1	1	0	0.054	0							1305900	1399600	603920	984520	365500
;;;;;;	HMPREF9011_03682;CUU_1077;BSFG_02983;HMPREF0105_0254;BSEG_00312;BSBG_01473;BACDOR_04326	serine protease OS=Bacteroides sp. 3_1_40A;peptidase Do OS=Bacteroides vulgatus PC510;putative serine protease MucD OS=Bacteroides sp. 4_3_47FAA;peptidase Do OS=Bacteroides sp. 3_1_33FAA;peptidase Do OS=Bacteroides dorei 5_1_36/D4;peptidase Do OS=Bacteroides sp. 9_1_42FAA;peptidase Do OS=Bacteroides dorei DSM 17855	7	5	3	2	1	0	2	1	0	0	0	0	0	0	0	0.154	0	1375000	454550		2213300	1613100
;;;;;;;	HMPREF9011_03695;BSFG_02996;HMPREF0105_0231;BSEG_00291;BSBG_01443;BACDOR_04351;BACCOPRO_00848;HMPREF1214_02619	hypothetical protein OS=Bacteroides sp. 3_1_40A;TonB-dependent receptor plug domain protein OS=Bacteroides sp. 4_3_47FAA;TonB-dependent receptor plug domain protein OS=Bacteroides sp. 3_1_33FAA;TonB-dependent receptor plug domain protein OS=Bacteroides dorei 5_1_36/D4;TonB-dependent receptor plug domain protein OS=Bacteroides sp. 9_1_42FAA;TonB-dependent receptor plug domain protein OS=Bacteroide…	8	11	11	5	2	3	8	0	1	0	0	0	0	0	0	0.198	0	4379600	1999900	2330000	6616500
;;;;;	HMPREF9011_03696;BSFG_02997;HMPREF0105_0230;BSEG_00290;BSBG_01442;BACDOR_04352	hypothetical protein OS=Bacteroides sp. 3_1_40A;hypothetical protein OS=Bacteroides sp. 4_3_47FAA;hypothetical protein OS=Bacteroides sp. 3_1_33FAA;hypothetical protein OS=Bacteroides dorei 5_1_36/D4;hypothetical protein OS=Bacteroides sp. 9_1_42FAA;hypothetical protein OS=Bacteroides dorei DSM 17855	6	6	6	6	4	5	4	0	1	0	0	0	0	0	0	0.176	0	19647000	6853000	9337600	15219000		2444500
;;;;;;	HMPREF9011_03779;CUU_2041;BSFG_02289;BSBG_04102;HMPREF0105_1089;BSEG_03835;BACDOR_03377	outer membrane protein OS=Bacteroides sp. 3_1_40A;TonB-dependent receptor plug domain protein OS=Bacteroides vulgatus PC510;TonB-linked outer membrane protein, SusC/RagA family OS=Bacteroides sp. 4_3_47FAA;TonB-linked outer membrane protein, SusC/RagA family OS=Bacteroides sp. 9_1_42FAA;TonB-linked outer membrane protein, SusC/RagA family OS=Bacteroides sp. 3_1_33FAA;TonB-linked outer membrane pr…	7	26	26	20	18	15	24	0	4	0	0	0	0	0	0	0.389	0	35962000	27894000	15878000	58848000		846790
;;;;;	HMPREF9011_03821;BSFG_02328;HMPREF0105_1047;BSEG_03873;BSBG_04142;BACDOR_03418	hypothetical protein OS=Bacteroides sp. 3_1_40A;hypothetical protein OS=Bacteroides sp. 4_3_47FAA;hypothetical protein OS=Bacteroides sp. 3_1_33FAA;hypothetical protein OS=Bacteroides dorei 5_1_36/D4;hypothetical protein OS=Bacteroides sp. 9_1_42FAA;hypothetical protein OS=Bacteroides dorei DSM 17855	6	4	4	2	2	1	2	0	0	0	0	0	0	0	0	0.163	0	4076400	1900400	1837900	5474500
;;	HMPREF9011_04096;CUU_1484;BSFG_02023	biopolymer transporter OS=Bacteroides sp. 3_1_40A;transporter, MotA/TolQ/ExbB proton channel family protein OS=Bacteroides vulgatus PC510;transporter, MotA/TolQ/ExbB proton channel family protein OS=Bacteroides sp. 4_3_47FAA	3	3	1	1	1	1	0	0	1	0	0	0	0	0	0	0.191	0.00063131	1360500	1084900				661810
;;;;;	HMPREF9011_04119;BSFG_02002;HMPREF0105_3085;BSEG_02740;BSBG_02930;BACDOR_00046	TonB-dependent receptor plug domain-containing protein OS=Bacteroides sp. 3_1_40A;TonB-linked outer membrane protein, SusC/RagA family OS=Bacteroides sp. 4_3_47FAA;TonB-linked outer membrane protein, SusC/RagA family OS=Bacteroides sp. 3_1_33FAA;TonB-linked outer membrane protein, SusC/RagA family OS=Bacteroides dorei 5_1_36/D4;TonB-linked outer membrane protein, SusC/RagA family OS=Bacteroides s…	6	3	3	3	2	1	2	0	0	1	0	1	1	0	0	0.04	0	320310	109870		570450			130280
;;;;;;;;;	HMPREF9011_04120;BSFG_02001;HMPREF0105_3086;BSEG_02739;BSBG_02931;BACDOR_00047;HMPREF1018_00989;HMPREF0101_00019;HMPREF1018_02367;HMPREF0101_01344	hypothetical protein OS=Bacteroides sp. 3_1_40A;SusD family protein OS=Bacteroides sp. 4_3_47FAA;SusD family protein OS=Bacteroides sp. 3_1_33FAA;SusD family protein OS=Bacteroides dorei 5_1_36/D4;SusD family protein OS=Bacteroides sp. 9_1_42FAA;SusD family protein OS=Bacteroides dorei DSM 17855;hypothetical protein OS=Bacteroides sp. 2_1_56FAA;SusD family protein OS=Bacteroides sp. 2_1_16;hypoth…	10	7	7	5	2	2	5	0	0	1	1	1	1	0	0	0.175	0	1837300	1854600	1573400	2059700			2246700	1311700		1622200
;;;;;;	HMPREF9011_04184;BSIG_3401;HMPREF9448_00204;HMPREF1017_01626;HMPREF1016_01253;BSBG_01237;BACCOPRO_02035	hypothetical protein OS=Bacteroides sp. 3_1_40A;hypothetical protein OS=Bacteroides sp. 1_1_6;hypothetical protein OS=Barnesiella intestinihominis YIT 11860;hypothetical protein OS=Bacteroides ovatus 3_8_47FAA;periplasmic binding protein OS=Bacteroides eggerthii 1_2_48FAA;periplasmic binding protein OS=Bacteroides sp. 9_1_42FAA;periplasmic binding protein OS=Bacteroides coprophilus DSM 18228 = JC…	7	2	2	0	0	0	0	0	0	1	0	1	0	0	0	0.092	0							644110		1147600
	HMPREF9011_04187	hypothetical protein OS=Bacteroides sp. 3_1_40A	1	7	2	0	0	0	0	0	0	0	0	0	0	0	2	0.161	0												376700
;	HMPREF9011_04188;BSFG_02812	cell surface protein OS=Bacteroides sp. 3_1_40A;PKD domain protein OS=Bacteroides sp. 4_3_47FAA	2	4	1	0	0	0	0	0	0	0	1	0	0	0	1	0.118	0					926590		677580	3134400	362100	350450		8090300
;;;;;;;;	HMPREF9011_04301;HMPREF0105_4494;CUU_3380;BSFG_04015;BSEG_04145;BSBG_04434;BACDOR_00286;BACCOPRO_02547;BACCOP_03992	oxidoreductase OS=Bacteroides sp. 3_1_40A;diaminopimelate dehydrogenase OS=Bacteroides sp. 3_1_33FAA;diaminopimelate dehydrogenase OS=Bacteroides vulgatus PC510;diaminopimelate dehydrogenase OS=Bacteroides sp. 4_3_47FAA;diaminopimelate dehydrogenase OS=Bacteroides dorei 5_1_36/D4;diaminopimelate dehydrogenase OS=Bacteroides sp. 9_1_42FAA;diaminopimelate dehydrogenase OS=Bacteroides dorei DSM 1785…	9	5	3	1	1	0	1	2	0	0	0	0	0	0	2	0.288	0	655270	1106800		2456100	2894400							2048200
;;;;;;	HMPREF9011_04304;CUU_3377;BSFG_04012;HMPREF0105_4498;BSEG_04148;BACDOR_00290;BSBG_04437	hypothetical protein OS=Bacteroides sp. 3_1_40A;putative lipoprotein OS=Bacteroides vulgatus PC510;hypothetical protein OS=Bacteroides sp. 4_3_47FAA;hypothetical protein OS=Bacteroides sp. 3_1_33FAA;hypothetical protein OS=Bacteroides dorei 5_1_36/D4;hypothetical protein OS=Bacteroides dorei DSM 17855;hypothetical protein OS=Bacteroides sp. 9_1_42FAA	7	4	4	1	0	1	0	0	0	4	2	2	2	0	0	0.071	0							3962100	1223600	1584300	1787500
;;;;;;	HMPREF9011_04331;CUU_3988;BSFG_03985;BSEG_04175;BSBG_04464;BACDOR_00319;HMPREF0105_4525	hypothetical protein OS=Bacteroides sp. 3_1_40A;conserved hypothetical protein OS=Bacteroides vulgatus PC510;hypothetical protein OS=Bacteroides sp. 4_3_47FAA;hypothetical protein OS=Bacteroides dorei 5_1_36/D4;hypothetical protein OS=Bacteroides sp. 9_1_42FAA;hypothetical protein OS=Bacteroides dorei DSM 17855;hypothetical protein OS=Bacteroides sp. 3_1_33FAA	7	5	5	2	2	3	4	0	1	2	2	2	2	1	0	0.542	0	17313000	24656000	10264000	42602000		1302000	12952000	7955100	6465100	8345900	242500
	HMPREF9011_04482	hypothetical protein OS=Bacteroides sp. 3_1_40A	1	1	1	0	0	0	0	0	0	0	0	0	0	0	1	0.149	0												7844500
	HMPREF9441_00173	NAD(P)-specific glutamate dehydrogenase OS=Paraprevotella clara YIT 11840	1	8	0	0	0	0	0	0	0	0	0	0	0	0	0	0.198	0					371000			54427
	HMPREF9441_01413	transcriptional regulator, TetR family OS=Paraprevotella clara YIT 11840	1	1	1	0	0	0	0	1	0	0	0	0	0	0	0	0.15	1					131560000
	HMPREF9441_01725	23S rRNA m2A2503 methyltransferase OS=Paraprevotella clara YIT 11840	1	1	1	0	0	0	0	0	0	0	0	0	0	0	1	0.084	0.00056754												14690000
	HMPREF9441_02788	phosphate-selective porin O and P OS=Paraprevotella clara YIT 11840	1	1	1	0	0	0	0	0	0	1	1	1	0	0	0	0.033	0.0082404							1027400	954560	747200
	HMPREF9441_03786	hypothetical protein OS=Paraprevotella clara YIT 11840	1	1	1	1	1	1	1	0	0	0	0	1	1	1	0	0.078	0.0059672	6618700	18599000	12800000	9832200					20775000	21971000
;	HMPREF9442_00268;HMPREF9441_02437	glyceraldehyde-3-phosphate dehydrogenase, type I OS=Paraprevotella xylaniphila YIT 11841;glyceraldehyde-3-phosphate dehydrogenase, type I OS=Paraprevotella clara YIT 11840	2	7	1	0	1	0	0	0	0	0	0	0	0	0	0	0.277	0
;	HMPREF9442_00457;HMPREF9441_01482	hypothetical protein OS=Paraprevotella xylaniphila YIT 11841;hypothetical protein OS=Paraprevotella clara YIT 11840	2	3	0	0	0	0	0	0	0	0	0	0	0	0	0	0.116	0.0021053							154950					629950
;;;;;;;;;;;;;;;;;;;;;;;;;;;;;;	HMPREF9442_01013;HMPREF1016_01947;BACDOR_00259;BSBG_04405;BSEG_04119;BSFG_04041;CUU_3309;HMPREF0105_4466;BACCAC_03407;HMPREF9010_02452;HMPREF9007_01461;HMPREF1532_04025;HMPREF1214_04413;HMPREF1018_04506;HMPREF1017_03172;HMPREF0101_04314;HMPREF9441_03322;CUY_3673;BSIG_2792;BSGG_1696;BSCG_04195;BACSTE_03799;BACOVA_01100;BACFIN_05456;BACCELL_01085;HMPREF9446_02139;HMPREF0969_02253;HMPREF1007_02097;B…	ribosomal protein S2 OS=Paraprevotella xylaniphila YIT 11841;ribosomal protein S2 OS=Bacteroides eggerthii 1_2_48FAA;ribosomal protein S2 OS=Bacteroides dorei DSM 17855;ribosomal protein S2 OS=Bacteroides sp. 9_1_42FAA;ribosomal protein S2 OS=Bacteroides dorei 5_1_36/D4;ribosomal protein S2 OS=Bacteroides sp. 4_3_47FAA;ribosomal protein S2 OS=Bacteroides vulgatus PC510;ribosomal protein S2 OS=Bac…	31	1	1	0	0	0	0	0	0	0	1	0	0	0	0	0.062	0.0010941								1268500
;;;;;;;;;;;;;;;;;;;;;;;;;;;;;;;;;;	HMPREF9442_02128;HMPREF0101_02071;HMPREF9446_02583;HMPREF9011_00349;HMPREF9010_00615;HMPREF9007_03755;HMPREF0105_1923;HMPREF1532_01832;HMPREF1214_00527;HMPREF1018_00113;HMPREF1016_00972;HMPREF1007_00431;HMPREF0969_01663;BACCAC_01409;BACPLE_00268;BACCOPRO_00189;HMPREF1017_00473;CUY_3375;BACSTE_02334;CUU_0067;HMPREF9449_02532;BSBG_03549;BSIG_1454;BSGG_2413;BSFG_00267;BSEG_03447;HMPREF9441_01222;BSC…	methionine adenosyltransferase OS=Paraprevotella xylaniphila YIT 11841;methionine adenosyltransferase OS=Bacteroides sp. 2_1_16;methionine adenosyltransferase OS=Bacteroides fluxus YIT 12057;S-adenosylmethionine synthetase OS=Bacteroides sp. 3_1_40A;methionine adenosyltransferase OS=Bacteroides sp. 3_1_23;methionine adenosyltransferase OS=Bacteroides sp. 1_1_14;methionine adenosyltransferase OS=B…	35	2	1	0	0	0	0	0	0	0	0	0	0	0	1	0.073	0.0030801												1521900
;;;;	HMPREF9442_02338;HMPREF9441_03893;ALIPUT_01315;HMPREF9449_02967;AL1_32150	translation elongation factor Tu OS=Paraprevotella xylaniphila YIT 11841;translation elongation factor Tu OS=Paraprevotella clara YIT 11840;translation elongation factor Tu OS=Alistipes putredinis DSM 17216;elongation factor Tu OS=Odoribacter laneus YIT 12061;translation elongation factor 1A (EF-1A/EF-Tu) OS=Alistipes shahii WAL 8301	5	4	1	0	0	0	0	0	0	0	1	1	1	0	0	0.132	0								909390	1349400	1927100
;	HMPREF9442_02755;HMPREF9441_00258	peptidyl-prolyl cis-trans isomerase, cyclophilin-type OS=Paraprevotella xylaniphila YIT 11841;peptidyl-prolyl cis-trans isomerase, cyclophilin-type OS=Paraprevotella clara YIT 11840	2	1	1	0	0	0	0	1	0	0	0	0	0	0	1	0.1	0.0016034					5365800							4509800
	HMPREF9446_00914	TonB-dependent receptor plug domain protein OS=Bacteroides fluxus YIT 12057	1	2	1	0	0	0	0	0	0	1	1	1	1	0	0	0.017	0							1322000	355610	668720	686760
	HMPREF9446_01679	TonB-dependent receptor plug domain protein OS=Bacteroides fluxus YIT 12057	1	1	1	1	1	1	1	0	0	1	0	0	1	0	0	0.022	0	334020	158400	353790	659090			251970
	HMPREF9446_01680	SusD family protein OS=Bacteroides fluxus YIT 12057	1	2	2	1	0	2	1	0	0	1	0	0	1	0	0	0.05	0			80862	69552			103960			64763
	HMPREF9446_01788	TonB-dependent receptor plug domain protein OS=Bacteroides fluxus YIT 12057	1	12	10	7	7	5	10	0	0	0	0	0	0	0	0	0.181	0	9728600	11423000	6510000	20630000
	HMPREF9446_01790	SusD family protein OS=Bacteroides fluxus YIT 12057	1	4	4	3	2	2	3	0	0	0	0	0	0	0	0	0.093	0	2459600	3627800	1458900	9092800
;;;;;;;;;;;;;;;;;;;;;;;;;;;;;;;;;;;;;;;;;	HMPREF9446_02160;HMPREF9011_02453;BACDOR_00015;BSBG_04694;BSEG_02767;BSFG_02918;CUU_2977;HMPREF0105_3058;HMPREF0969_02232;BACUNI_03018;HMPREF1007_02117;HMPREF9447_02796;HMPREF9007_01430;BSGG_1727;BSIG_2825;BACFIN_05493;BACSTE_03825;HMPREF1532_04104;BACCELL_00836;HMPREF1017_03202;HMPREF9441_03294;HMPREF9010_02418;HMPREF0101_04378;CUY_3641;HMPREF1214_04489;BSCG_04160;BACCELL_00911;BACCOP_02284;BACO…	inosine-5'-monophosphate dehydrogenase OS=Bacteroides fluxus YIT 12057;inosine-5'-monophosphate dehydrogenase OS=Bacteroides sp. 3_1_40A;inosine-5'-monophosphate dehydrogenase OS=Bacteroides dorei DSM 17855;inosine-5'-monophosphate dehydrogenase OS=Bacteroides sp. 9_1_42FAA;inosine-5'-monophosphate dehydrogenase OS=Bacteroides dorei 5_1_36/D4;inosine-5'-monophosphate dehydrogenase OS=Bacteroides …	42	5	2	1	1	0	2	0	0	0	0	0	0	0	0	0.167	0	91256			1616000
	HMPREF9446_02441	TonB-dependent receptor OS=Bacteroides fluxus YIT 12057	1	1	1	0	0	0	1	0	0	0	0	0	0	0	0	0.011	0.0030644
;;;;;;;;;;;	HMPREF9446_02449;HMPREF1007_01990;HMPREF0969_02329;BACUNI_03257;BACFIN_05419;HMPREF9447_02921;HMPREF1018_02914;BACCELL_00691;HMPREF0101_03899;BRYFOR_08790;AL1_18110;ALIPUT_00660	triose-phosphate isomerase OS=Bacteroides fluxus YIT 12057;triosephosphate isomerase OS=Bacteroides sp. 4_1_36;triose-phosphate isomerase OS=Bacteroides sp. D20;triose-phosphate isomerase OS=Bacteroides uniformis ATCC 8492;triose-phosphate isomerase OS=Bacteroides finegoldii DSM 17565;triosephosphate isomerase OS=Bacteroides oleiciplenus YIT 12058;triosephosphate isomerase OS=Bacteroides sp. 2_1_…	12	6	0	0	0	0	0	0	0	0	0	0	0	0	0	0.363	0					501550							2875700
	HMPREF9446_02693	TonB-dependent receptor plug domain protein OS=Bacteroides fluxus YIT 12057	1	1	1	1	1	1	1	0	1	0	0	0	0	0	0	0.021	0.00058685	1157100	624830	1229400	1759100		735650
	HMPREF9446_02694	SusD family protein OS=Bacteroides fluxus YIT 12057	1	4	4	4	1	1	2	0	1	0	0	0	0	0	0	0.095	0	4691800	315440	379730	4480200
	HMPREF9446_02754	rubrerythrin OS=Bacteroides fluxus YIT 12057	1	5	0	0	0	0	0	0	0	0	0	0	0	0	0	0.333	0					4550500							4211600
	HMPREF9446_02939	RNA polymerase sigma-70 factor OS=Bacteroides fluxus YIT 12057	1	1	1	0	0	0	0	1	0	0	0	0	0	0	0	0.076	1
;;;;;;;;;;;;;;;;;;;;;;;;;;;;	HMPREF9447_00034;CUU_1406;HMPREF9446_00973;HMPREF1016_02921;BACUNI_01828;HMPREF9011_01102;HMPREF0105_4397;BACSTE_00505;BSFG_03765;BSEG_00044;BSBG_01877;BACDOR_02921;BSCG_03910;HMPREF9007_04032;HMPREF1532_00078;HMPREF1214_01824;HMPREF1017_01436;CUY_3205;BSIG_1129;BSGG_4936;BACCELL_04097;BACOVA_03830;BACFIN_06487;HMPREF1007_02154;HMPREF9010_04927;HMPREF0969_03079;AL1_02750;BACCAC_00391;BACCELL_04096	hypothetical protein OS=Bacteroides oleiciplenus YIT 12058;kinase, PfkB family OS=Bacteroides vulgatus PC510;kinase, PfkB family OS=Bacteroides fluxus YIT 12057;pfkB family carbohydrate kinase OS=Bacteroides eggerthii 1_2_48FAA;kinase, PfkB family OS=Bacteroides uniformis ATCC 8492;2-dehydro-3-deoxygluconokinase OS=Bacteroides sp. 3_1_40A;kinase, PfkB family OS=Bacteroides sp. 3_1_33FAA;kinase, P…	29	3	1	0	1	0	0	0	0	0	0	0	0	0	0	0.103	0	2615800	3304600		5044100	5605900							2882000
;	HMPREF9447_00316;BACCELL_04760	xylose isomerase OS=Bacteroides oleiciplenus YIT 12058;xylose isomerase OS=Bacteroides cellulosilyticus DSM 14838	2	7	1	0	0	0	0	0	0	0	0	0	0	0	1	0.215	0												1213700
	HMPREF9447_01415	enolase OS=Bacteroides oleiciplenus YIT 12058	1	1	1	0	0	0	0	0	0	0	0	0	0	0	1	0.052	0												10356000
	HMPREF9447_01420	SusC/RagA family TonB-linked outer membrane protein OS=Bacteroides oleiciplenus YIT 12058	1	3	1	0	0	0	1	0	1	0	1	0	0	0	0	0.036	0.0015924				593440		407270
	HMPREF9447_01472	SusC/RagA family TonB-linked outer membrane protein OS=Bacteroides oleiciplenus YIT 12058	1	3	3	0	0	0	0	0	0	2	1	1	2	0	0	0.047	0							13348000	8601000	8816100	12946000
	HMPREF9447_01474	SusC/RagA family TonB-linked outer membrane protein OS=Bacteroides oleiciplenus YIT 12058	1	4	3	0	0	0	0	0	0	1	2	1	2	2	0	0.044	0							462240	240550	560920	669260	12555
	HMPREF9447_01586	hypothetical protein OS=Bacteroides oleiciplenus YIT 12058	1	2	2	0	0	0	0	0	0	2	1	1	1	0	0	0.064	0							1111000	895440	816120	788240
;	HMPREF9447_02472;BACCELL_02076	hypothetical protein OS=Bacteroides oleiciplenus YIT 12058;Rubrerythrin OS=Bacteroides cellulosilyticus DSM 14838	2	8	2	0	0	0	0	0	0	0	0	0	0	0	2	0.49	0												19752000
;	HMPREF9447_03614;BACCELL_05405	SusC/RagA family TonB-linked outer membrane protein OS=Bacteroides oleiciplenus YIT 12058;TonB-linked outer membrane protein, SusC/RagA family OS=Bacteroides cellulosilyticus DSM 14838	2	1	1	0	0	0	0	0	0	1	1	1	1	0	0	0.01	0.0010828							1134500	917930	569730	1034500
;;	HMPREF9447_03645;BSGG_1954;BACCELL_05685	SusC/RagA family TonB-linked outer membrane protein OS=Bacteroides oleiciplenus YIT 12058;SusC/RagA family TonB-linked outer membrane protein OS=Bacteroides sp. D2;hypothetical protein OS=Bacteroides cellulosilyticus DSM 14838	3	6	2	0	0	0	0	0	0	1	0	0	0	1	0	0.067	0							86595				85450
	HMPREF9447_03646	hypothetical protein OS=Bacteroides oleiciplenus YIT 12058	1	3	1	0	0	0	0	0	0	1	1	1	1	0	0	0.067	0.0030738							4433800		2602700	2189000
;;;;	HMPREF9447_04166;HMPREF1007_03239;HMPREF0969_00956;BACUNI_03585;BACCELL_03149	hypothetical protein OS=Bacteroides oleiciplenus YIT 12058;hypothetical protein OS=Bacteroides sp. 4_1_36;hypothetical protein OS=Bacteroides sp. D20;hypothetical protein OS=Bacteroides uniformis ATCC 8492;hypothetical protein OS=Bacteroides cellulosilyticus DSM 14838	5	2	2	0	1	0	1	0	0	0	0	0	0	0	1	0.134	0		1755500		2619700								531430
	HMPREF9447_04375	hypothetical protein OS=Bacteroides oleiciplenus YIT 12058	1	2	2	0	0	0	0	0	0	2	0	0	0	0	0	0.019	0							2739000
;;;;;;;;;;;;;;;;;	HMPREF9447_04768;HMPREF9446_00951;HMPREF9010_02047;HMPREF9007_03323;HMPREF1017_01724;HMPREF1016_02820;HMPREF1007_02609;HMPREF0969_02932;CUY_4692;BSIG_4648;BSGG_3492;BSCG_05012;BACUNI_04380;BACSTE_00709;BACOVA_00203;BACFIN_04936;BACCELL_00344;BACCAC_02522	DNA polymerase III, beta subunit OS=Bacteroides oleiciplenus YIT 12058;DNA polymerase III, beta subunit OS=Bacteroides fluxus YIT 12057;DNA polymerase III, beta subunit OS=Bacteroides sp. 3_1_23;DNA polymerase III, beta subunit OS=Bacteroides sp. 1_1_14;DNA polymerase III, beta subunit OS=Bacteroides ovatus 3_8_47FAA;DNA polymerase III OS=Bacteroides eggerthii 1_2_48FAA;DNA polymerase III OS=Bact…	18	1	1	0	0	0	0	1	0	0	0	0	0	0	1	0.045	0.0026096					1296700							1922000
	HMPREF9447_05242	30S ribosomal protein S4 OS=Bacteroides oleiciplenus YIT 12058	1	2	0	0	0	0	0	0	0	0	0	0	0	0	0	0.124	0				281420						1574500	757170
;;;;;;;;;	HMPREF9447_05402;HMPREF1018_03826;HMPREF1016_00004;HMPREF1007_01783;HMPREF0969_00023;HMPREF0101_02897;BACUNI_01135;BACSTE_01528;BACCELL_05533;BACCAC_03830	chaperonin OS=Bacteroides oleiciplenus YIT 12058;chaperonin GroS OS=Bacteroides sp. 2_1_56FAA;chaperonin 10 kDa subunit OS=Bacteroides eggerthii 1_2_48FAA;chaperonin 10 kDa subunit OS=Bacteroides sp. 4_1_36;chaperonin GroS OS=Bacteroides sp. D20;chaperonin GroS OS=Bacteroides sp. 2_1_16;chaperonin GroS OS=Bacteroides uniformis ATCC 8492;chaperonin GroS OS=Bacteroides stercoris ATCC 43183;chaperon…	10	1	1	0	0	1	0	0	0	0	0	0	0	0	0	0.133	0.0050352
;;	HMPREF9447_05512;HMPREF9008_04640;BSCG_05897	hypothetical protein OS=Bacteroides oleiciplenus YIT 12058;hypothetical protein OS=Parabacteroides sp. 20_3;hypothetical protein OS=Bacteroides sp. 2_2_4	3	2	2	0	0	0	0	0	0	1	1	0	0	0	0	0.279	0							898180	695920
	HMPREF9448_00076	triosephosphate isomerase OS=Barnesiella intestinihominis YIT 11860	1	4	2	0	0	0	0	1	0	0	0	0	0	0	2	0.259	0												699130
;;;;	HMPREF9448_00198;HMPREF1017_01632;HMPREF1016_01247;BSBG_01243;BACCOPRO_02029	hypothetical protein OS=Barnesiella intestinihominis YIT 11860;hypothetical protein OS=Bacteroides ovatus 3_8_47FAA;hypothetical protein OS=Bacteroides eggerthii 1_2_48FAA;hypothetical protein OS=Bacteroides sp. 9_1_42FAA;hypothetical protein OS=Bacteroides coprophilus DSM 18228 = JCM 13818	5	2	2	0	0	0	0	0	0	0	0	0	0	0	2	0.141	0												13715000
	HMPREF9448_00338	phosphoserine aminotransferase OS=Barnesiella intestinihominis YIT 11860	1	3	1	0	0	0	0	1	0	0	0	0	0	0	1	0.141	0												1815600
	HMPREF9448_00363	SusC/RagA family TonB-linked outer membrane protein OS=Barnesiella intestinihominis YIT 11860	1	2	2	0	0	0	0	0	0	2	0	0	0	0	0	0.023	0							621490
	HMPREF9448_00365	por secretion system C-terminal sorting domain-containing protein OS=Barnesiella intestinihominis YIT 11860	1	9	9	0	0	0	0	0	0	4	3	1	4	0	7	0.132	0							4898500	2570000	1269900	5212800		8250100
	HMPREF9448_00366	por secretion system C-terminal sorting domain-containing protein OS=Barnesiella intestinihominis YIT 11860	1	1	1	0	0	0	0	0	0	0	0	0	0	0	1	0.022	0.00056338
	HMPREF9448_00424	por secretion system C-terminal sorting domain-containing protein OS=Barnesiella intestinihominis YIT 11860	1	3	3	0	0	0	0	0	0	3	1	2	1	1	1	0.048	0							2361500	318920	430180	557000		500580
	HMPREF9448_00463	hypothetical protein OS=Barnesiella intestinihominis YIT 11860	1	1	1	0	0	0	0	0	0	0	0	0	0	0	1	0.059	0												4898500
	HMPREF9448_00465	hypothetical protein OS=Barnesiella intestinihominis YIT 11860	1	1	1	0	0	0	0	0	0	1	0	1	1	0	0	0.02	0							1036400		371700	312500
	HMPREF9448_00524	hypothetical protein OS=Barnesiella intestinihominis YIT 11860	1	1	1	0	0	0	0	0	0	1	1	1	1	0	1	0.025	0.0015848							3211000	1035200	1146100			3866800
;;;;;;;;;	HMPREF9448_00526;BACFIN_06084;HMPREF9447_02684;BSGG_1416;BACOVA_04988;HMPREF9010_02765;HMPREF9010_00392;HMPREF1017_00299;CUY_0699;BSCG_01770	hypothetical protein OS=Barnesiella intestinihominis YIT 11860;SusD family protein OS=Bacteroides finegoldii DSM 17565;hypothetical protein OS=Bacteroides oleiciplenus YIT 12058;hypothetical protein OS=Bacteroides sp. D2;SusD family protein OS=Bacteroides ovatus ATCC 8483;RagB/SusD hypothetical protein OS=Bacteroides sp. 3_1_23;RagB/SusD hypothetical protein OS=Bacteroides sp. 3_1_23;hypothetical…	10	8	8	1	0	1	0	0	0	8	3	3	5	0	0	0.266	0	2474300		904460				27053000	4613500	6835400	9893800
	HMPREF9448_00527	SusC/RagA family TonB-linked outer membrane protein OS=Barnesiella intestinihominis YIT 11860	1	8	8	2	2	0	2	0	0	6	5	4	5	2	0	0.129	0	604400	1289100		232680			10463000	7095500	1744600	8246700	435780
;;;;;;;;;;;;;;;;;;;;;;;;	HMPREF9448_00590;BACCAC_01813;HMPREF9446_03809;BACUNI_03471;HMPREF0969_00884;HMPREF9447_04113;HMPREF9010_02824;HMPREF9007_00444;HMPREF1532_00902;HMPREF1214_01417;HMPREF1018_00930;HMPREF1017_02261;HMPREF1016_01551;HMPREF1007_03167;CUY_0758;BSIG_2435;BSGG_1364;BSCG_01831;BACSTE_03607;BACOVA_05062;BACFIN_08842;BACCELL_03208;HMPREF0101_02814;ALIPUT_00261;HMPREF9449_02598	hypothetical protein OS=Barnesiella intestinihominis YIT 11860;LemA family protein OS=Bacteroides caccae ATCC 43185;LemA family protein OS=Bacteroides fluxus YIT 12057;LemA family protein OS=Bacteroides uniformis ATCC 8492;LemA family protein OS=Bacteroides sp. D20;hypothetical protein OS=Bacteroides oleiciplenus YIT 12058;LemA protein OS=Bacteroides sp. 3_1_23;LemA protein OS=Bacteroides sp. 1_1…	25	2	2	0	1	1	1	0	0	1	0	0	1	0	0	0.156	0		691670	4102200	1009900			1255000
	HMPREF9448_00667	por secretion system C-terminal sorting domain-containing protein OS=Barnesiella intestinihominis YIT 11860	1	7	7	3	3	2	2	0	0	6	3	3	3	2	1	0.083	0	81146	832900	344210	1086400			6068500	2610700	135730	1748500	56881	3699500
	HMPREF9448_00741	malate dehydrogenase OS=Barnesiella intestinihominis YIT 11860	1	4	2	1	1	0	1	0	0	0	0	0	0	0	0	0.163	0	1875600
	HMPREF9448_00839	SusC/RagA family TonB-linked outer membrane protein OS=Barnesiella intestinihominis YIT 11860	1	4	4	0	0	0	0	0	0	1	2	0	3	1	0	0.064	0							798610	852230		463530	287470
	HMPREF9448_00840	hypothetical protein OS=Barnesiella intestinihominis YIT 11860	1	1	1	0	0	0	0	0	0	1	0	0	1	1	0	0.02	0.0015983							1791800			1773700
	HMPREF9448_00841	hypothetical protein OS=Barnesiella intestinihominis YIT 11860	1	1	1	0	0	0	0	0	0	1	1	0	1	0	0	0.065	0.00056054							2445900
	HMPREF9448_00844	hypothetical protein OS=Barnesiella intestinihominis YIT 11860	1	6	6	2	2	2	3	0	0	4	2	2	3	0	3	0.243	0	1886600	2615700	1180300	3066200			8196600	3664600	4694600	6173600		6431700
	HMPREF9448_00846	por secretion system C-terminal sorting domain-containing protein OS=Barnesiella intestinihominis YIT 11860	1	1	1	1	1	0	0	0	0	0	1	1	1	0	0	0.022	0.00058789									820150	554650
	HMPREF9448_00897	por secretion system C-terminal sorting domain-containing protein OS=Barnesiella intestinihominis YIT 11860	1	1	1	0	0	0	0	0	0	0	0	0	0	0	1	0.028	1												2360500
	HMPREF9448_01067	SusC/RagA family TonB-linked outer membrane protein OS=Barnesiella intestinihominis YIT 11860	1	9	9	2	1	1	4	0	0	8	3	1	2	0	0	0.136	0	503580	222270		500970			8241200	1849800	784550	1037600
	HMPREF9448_01068	hypothetical protein OS=Barnesiella intestinihominis YIT 11860	1	7	7	1	0	0	1	0	1	6	1	2	3	1	0	0.199	0	1089400			344970		291890	4481800	1439600	939130	1739800
	HMPREF9448_01069	hypothetical protein OS=Barnesiella intestinihominis YIT 11860	1	9	9	3	1	2	2	0	0	8	3	2	2	0	0	0.222	0	2414200	614010	538850	1060900			23499000	2881900	3015700	2155600
	HMPREF9448_01070	por secretion system C-terminal sorting domain-containing protein OS=Barnesiella intestinihominis YIT 11860	1	15	15	8	4	3	10	0	1	7	3	7	5	1	5	0.188	0	7022300	3600100	2846500	9508100			6178400	1492500	3540600	3003800	122760	4423600
	HMPREF9448_01071	por secretion system C-terminal sorting domain-containing protein OS=Barnesiella intestinihominis YIT 11860	1	2	2	0	0	0	1	0	0	0	0	1	1	0	1	0.072	0									112260
	HMPREF9448_01165	hypothetical protein OS=Barnesiella intestinihominis YIT 11860	1	2	2	0	0	0	0	0	0	2	1	1	1	0	0	0.118	0							10134000	3556600	2488100	4091200
	HMPREF9448_01227	hypothetical protein OS=Barnesiella intestinihominis YIT 11860	1	1	1	0	0	0	0	0	0	0	0	0	0	0	1	0.089	0.0059761												3604200
	HMPREF9448_01462	glycine cleavage system H protein OS=Barnesiella intestinihominis YIT 11860	1	1	1	0	0	0	0	0	0	0	0	0	0	0	1	0.136	0.0031136												7884000
	HMPREF9448_01639	por secretion system C-terminal sorting domain-containing protein OS=Barnesiella intestinihominis YIT 11860	1	1	1	0	0	0	1	0	0	0	0	0	0	0	0	0.021	0.00057372
	HMPREF9448_02385	rubrerythrin OS=Barnesiella intestinihominis YIT 11860	1	2	2	0	0	0	0	0	0	0	0	0	0	0	2	0.178	0												2192100
;;;;;;;;;;;;;;;;;;;;;;;;;;;;;;;;;;;;;;;;	HMPREF9448_02464;PARMER_03749;HMPREF9449_02681;HMPREF9447_05230;HMPREF9446_01872;HMPREF9442_02296;HMPREF9441_03857;HMPREF9011_00660;HMPREF9010_00038;HMPREF9008_02640;HMPREF9007_02922;HMPREF1532_02296;HMPREF1214_00040;HMPREF1018_03917;HMPREF1017_04968;HMPREF1016_02574;HMPREF1007_00046;HMPREF0969_01259;HMPREF0619_02841;HMPREF0105_2342;PREVCOP_06141;HMPREF0103_2909;HMPREF0101_04228;CUY_3285;CUU_2142…	30S ribosomal protein S8 OS=Barnesiella intestinihominis YIT 11860;ribosomal protein S8 OS=Parabacteroides merdae ATCC 43184;30S ribosomal protein S8 OS=Odoribacter laneus YIT 12061;30S ribosomal protein S8 OS=Bacteroides oleiciplenus YIT 12058;ribosomal protein S8 OS=Bacteroides fluxus YIT 12057;ribosomal protein S8 OS=Paraprevotella xylaniphila YIT 11841;ribosomal protein S8 OS=Paraprevotella c…	41	2	2	0	0	0	0	0	0	2	1	0	1	0	0	0.191	0								3893400
;;;;;	HMPREF9448_02480;PARMER_03733;HMPREF9008_02656;HMPREF0619_02825;HMPREF0104_01957;HMPREF0103_2925	elongation factor G OS=Barnesiella intestinihominis YIT 11860;translation elongation factor G OS=Parabacteroides merdae ATCC 43184;translation elongation factor G OS=Parabacteroides sp. 20_3;translation elongation factor G OS=Parabacteroides sp. D13;translation elongation factor G OS=Bacteroides sp. 3_1_19;translation elongation factor G OS=Bacteroides sp. 2_1_33B	6	1	1	1	0	0	1	0	0	1	1	1	1	0	1	0.025	0	2150000			888010			4844500	1635100	2421200	2689700		3573500
	HMPREF9448_02558	phosphoenolpyruvate carboxykinase [ATP] OS=Barnesiella intestinihominis YIT 11860	1	10	2	1	0	0	0	0	0	0	0	0	0	0	2	0.288	0	678700											2552500
	HMPREF9448_02709	hypothetical protein OS=Barnesiella intestinihominis YIT 11860	1	3	3	0	1	1	1	0	1	1	0	0	0	0	0	0.054	0		1064000		931180		352100	429480
	HMPREF9448_02736	por secretion system C-terminal sorting domain-containing protein OS=Barnesiella intestinihominis YIT 11860	1	1	1	0	1	1	1	0	0	0	0	0	0	0	0	0.012	0.00062696			663480	1961700
;	HMPREF9449_00209;ALIPUT_01338	glyceraldehyde-3-phosphate dehydrogenase A OS=Odoribacter laneus YIT 12061;glyceraldehyde-3-phosphate dehydrogenase, type I OS=Alistipes putredinis DSM 17216	2	2	1	0	0	0	0	0	0	0	0	0	0	0	1	0.066	0												1770700
	HMPREF9449_00453	single-strand binding protein OS=Odoribacter laneus YIT 12061	1	1	1	0	0	0	0	0	0	1	1	1	1	0	0	0.098	0.0045708							4287300		2255600	1642200
	HMPREF9449_00884	acetate kinase OS=Odoribacter laneus YIT 12061	1	1	1	0	0	0	0	0	0	0	0	0	0	0	1	0.035	0.0082846												1196900
[truncated: 847 more rows]

## Sheet: with SF
Genes	Protein accession numbers	Protein descriptions	Unique peptides ce2_2023Feb08_p22-165_3-10	Unique peptides ce2_2023Feb08_p22-165_3-100	Unique peptides ce2_2023Feb08_p22-165_3-30	Unique peptides ce2_2023Feb08_p22-165_3-50	Unique peptides ce2_2023Feb08_p22-165_3-SF	Unique peptides ce2_2023Feb08_p22-165_3-SV	Unique peptides ce2_2023Feb08_p22-165_4-10	Unique peptides ce2_2023Feb08_p22-165_4-100	Unique peptides ce2_2023Feb08_p22-165_4-30	Unique peptides ce2_2023Feb08_p22-165_4-50	Unique peptides ce2_2023Feb08_p22-165_4-SV	Unique peptides ce2_2023Feb08_p22-165_4_SF	max	iBAQ ce2_2023Feb08_p22-165_3-10	iBAQ ce2_2023Feb08_p22-165_3-100	iBAQ ce2_2023Feb08_p22-165_3-30	iBAQ ce2_2023Feb08_p22-165_3-50	iBAQ ce2_2023Feb08_p22-165_3-SF	iBAQ ce2_2023Feb08_p22-165_3-SV	iBAQ ce2_2023Feb08_p22-165_4-10	iBAQ ce2_2023Feb08_p22-165_4-100	iBAQ ce2_2023Feb08_p22-165_4-30	iBAQ ce2_2023Feb08_p22-165_4-50	iBAQ ce2_2023Feb08_p22-165_4-SV	iBAQ ce2_2023Feb08_p22-165_4_SF	max
[truncated: 990 more rows]

[truncated: 1 more sheets: EV only]
